# Supplementary material for: Serum autoantibody profiling of oral squamous cell carcinoma patients reveals NUBP2 as a potential diagnostic marker
Source: Front Oncol. 2023 Sep 22;13:1167691. doi: 10.3389/fonc.2023.1167691 (PMC10556692; doi:10.3389/fonc.2023.1167691)
Supplement: Supplementary file 2 [file Table_1.xlsx]

## Sheet: Table1
Supplementary Table 1. Details of patient samples used for immunome autoantibody profiling
Buccal mucosa
Sample ID	Sengenics ID	Age	Gender	Diagnosis	Site	Grade	Habit history
OC-1	case020447	40	F	Ca Buccal mucosa	Buccal mucosa	Well differentiated	Tobacco chewing since 10 years
OC-2	case020255	54	M	Ca of lower alveolus	Lower alveolus	Well differentiated	Alcohol and Smoking
OC-3	case020407	58	M	Ca Buccal mucosa	Buccal mucosa	Well differentiated	Alcohol and Smoking
OC-4	case020422	59	M	Ca of labial part of tongue	Tongue	Moderately differentiated	Alcohol and Tobacco
OC-5	case020408	41	F	Ca Buccal mucosa	Buccal mucosa	Well differentiated	Alcohol since 11 years
OC-6	case020442	42	M	Ca of tongue	Tongue	Poorly differentiated	-
OC-7	case020995	45	M	Ca Buccal mucosa	Buccal mucosa	Well differentiated	Alcohol since 10 years
OC-8	case020404	48	M	Ca Floor of the Mouth	Floor of the mouth	Well differentiated	-
OC-9	case020996	53	M	Ca of lower alveolus	Lower alveolus	Poorly differentiated	-
OC-10	case020420	60	M	Ca angle of mouth	Angle of mouth	Well differentiated	-
OC-11	case020436	45	M	Ca lateral border of tongue	Tongue	Moderately differentiated	-
OC-12	case020453	55	M	Ca Buccal mucosa	Buccal mucosa	Well differentiated	-
OC-13	case020452	35	M	Ca of tongue	Tongue	Moderately differentiated	-
OC-14	case020419	49	M	Ca Buccal mucosa	Buccal mucosa	Well differentiated	-
OC-15	case020435	52	M	Ca lateral border of tongue	Tongue	Poorly differentiated	-
OC-16	case020423	45	M	Ca of lower alveolus	Lower alveolus	Well differentiated	-
OC-17	case020448	56	M	Ca Buccal mucosa	Buccal mucosa	Moderately differentiated	-
OC-18	case020254	40	F	Ca Buccal mucosa & retromolar	Buccal mucosa	Well differentiated	-
OC-19	case020405	74	M	Ca of lower alveolus	Lower alveolus	Well differentiated	-
OC-20	case020449	45	F	Ca of tongue	Tongue	Moderately differentiated	-
Controls
Sample ID	Sengenics ID	Age	Gender
N-1	control020406	41	F
N-2	control020353	43	F
N-3	control020402	50	F
N-4	control020403	38	F
N-5	control020441	42	F
N-6	control020409	65	M
N-7	control020440	48	F
N-8	control020439	50	F
N-9	control020369	48	F
N-10	control020296	50	F
N-11	control020421	43	M
N-12	control020438	59	M
N-13	control020437	60	M
N-14	control020411	63	M
N-15	control020410	50	M
N-16	control020965	41	M
N-17	control020964	45	M
N-18	control020266	51	M
N-19	control020450	63	M
N-20	control020271	47	M

## Sheet: Table2
Supplementary Table 2. Details of patient samples used for immunohistochemical validation and correlation with IHC results
Sample Number	Age	Gender	NUBP2 Staining	Lymph Node	Tumor Size	Site Of Lesion
S01	55	F	Positive	Positive	T4	Floor Of Mouth
S02	60	M	Negative	Negative	T2	Buccal Mucosa
S03	41	M	Positive	Positive	T1	Floor Of Mouth
S04	53	F	Positive	Negative	T3	Buccal Mucosa
S05	40	M	Positive	Positive	T2	Tongue
S06	42	M	Positive	Positive	T2	Tongue
S07	75	M	Positive	Negative	T1	Buccal Mucosa
S08	62	M	Positive	Negative	T2	Buccal Mucosa
S09	41	M	Positive	Negative	T2	Tongue
S10	51	M	Negative	Positive	T3	Buccal Mucosa
S11	78	M	Negative	Negative	T2	Buccal Mucosa
S12	52	M	Positive	Positive	T1	Buccal Mucosa
S13	52	M	Positive	Negative	T1	Tongue
S14	36	M	Positive	Negative	T2	Tongue
S15	54	F	Positive	Positive	T2	Buccal Mucosa
S16	65	F	Negative	Negative	T3	Floor Of Mouth
S17	58	F	Negative	Positive	T4	Floor Of Mouth
S18	66	M	Positive	Positive	T3	Floor Of Mouth
S19	75	F	Positive	Negative	T1	Buccal Mucosa
S20	68	M	Negative	Positive	T1	Buccal Mucosa
S21	70	M	Positive	Negative	T3	Buccal Mucosa
S22	42	M	Positive	Positive	T3	Buccal Mucosa
S23	58	F	Positive	Positive	T3	Tongue
S24	32	M	Negative	Negative	T2	Floor Of Mouth
S25	42	M	Positive	Positive	T2	Tongue

## Sheet: Table3
Supplementary Table 3. Normalized RFU (Relative Fluorescence) data for protein autoantibodies identified in serum samples of patients with oral squamous cell carcinoma (case) and volunteers (control)
Protein	Official GeneSymbol	case020254	case020255	case020404	case020405	case020407	case020408	case020419	case020420	case020422	case020423	case020435	case020436	case020442	case020447	case020448	case020449	case020452	case020453	case020995	case020996	control020266	control020271	control020296	control020353	control020369	control020402	control020403	control020406	control020409	control020410	control020411	control020421	control020437	control020438	control020439	control020440	control020441	control020450	control020964	control020965
A1BG	A1BG	1794.79	1987.84	1916.25	1629.84	2471.12	1831.01	1689.6	1865.49	1723.88	2152.71	2048.81	2188.96	2386.91	1463.1	1726.02	1828.52	1953.71	1726.61	1589.01	2080.74	1922.17	2222.44	1421.12	1329.15	1960.7	1757.01	1858.66	1648.64	1565.96	4159.41	1704.69	2296.71	1855.09	1998.44	1970.89	1939.06	2671.79	1457.91	1525.75	1667.65
AAK1	AAK1	2487.61	14292.4	3818.57	2165.62	21510.8	3157.4	5065.14	3341.18	3667.3	2926.9	9732.58	2146.86	20031.3	4722.4	3453.45	2830.47	2072.1	3220.8	14758.9	2314.88	3010.26	1924.15	1558.31	2160.46	3683.3	13761.4	5288.09	3876.56	2175.34	34554.6	4168.86	2660.96	5151.79	4370.41	3087.36	1795.95	3853.91	2547.99	1657.69	3541.81
AARS	AARS1	1990.28	1759.89	1444.69	1497.46	1646.46	1626.26	1577.72	1792.86	1876.81	1581.08	1751.93	1615.5	1642.24	1255.85	1621.33	1382.67	1579.58	1528.26	2126.64	1551.78	1738.56	1967.12	2202.34	1746.12	1757.01	1685.56	1820.25	1470.62	1905.49	1801.68	1662.46	2328.06	1652.26	1374.26	2005.19	2183.91	1744.05	1441.71	1544.7	1869.16
ABCF1	ABCF1	2333.5	1666.58	1815.4	1999.61	1640.09	1861.84	1823.78	1559.25	1808.47	1716.34	1634.28	1807.51	1624.74	1932.1	1698.78	1839.03	1680.72	1724.26	1784.93	1382.16	1750.06	2390.72	2757.36	1953.71	1664.85	1891.46	1771.1	1972.12	2236.26	1692.3	2316.57	1786.31	1684.3	1667.65	1825.76	2202.34	1626.26	1968.33	1833.84	1816.96
ABCF3	ABCF3	3618.1	5515.32	2637.81	6043	2363	2766.36	2970.38	2543.41	2660.96	2572.6	2939.65	2162.94	2202.34	12025.1	4247.31	2767.57	2631.43	3389.49	7527.12	2130.51	2874.14	4768.88	6649.77	3112.29	2856.82	3092.66	3262.99	2664.54	3571	2002.29	3030.53	3141.66	3440.75	3037.93	3157.4	3739.81	2193.74	4075.1	3325.38	3899.91
ABI1	ABI1	2180.99	2336.6	2815.1	3056.43	2416.85	2693.05	2880.95	2230.01	3262.99	2470.12	3104.95	2338.89	2399.16	2589.76	2830.47	2510.66	2402.35	2709.21	2715.97	1965.65	2164.91	2839.55	3067.51	2303.88	2460.55	3104.95	2951.09	2845.68	4722.4	3087.36	6115.05	5375.04	3007.25	6247.89	4150.86	4784.05	2363	2476.62	3010.26	2836.4
ABL2	ABL2	1932.58	1980.86	1973.4	2527.57	1631.35	2173.83	2041.55	1789.36	2013.74	1825.24	2096.78	1705.94	1682.66	1784.93	2272.8	1932.1	2064.44	2364.91	1388.35	1412.51	1728.06	1869.88	1831.45	3134.22	1511.22	1734.75	1667.65	2000.89	2296.71	2146.86	2082.99	2138.26	1794.36	1691.53	2448.04	2345.22	1581.46	2099.03	1629.13	1630.19
ABT1	ABT1	2788.76	2717.59	2141.05	2302.99	2222.44	5331.09	2118.76	1978.88	2128.91	1995.6	2062.53	2183.91	2556.09	2179.53	2277.19	2690.62	2237.64	2605.95	2011.91	2399.16	2278.28	2483.14	1664.42	2694.35	1686.45	2286.79	1947.05	2239.29	2587.95	2421.11	2157.7	2326.55	2386.91	2360.29	2210.48	2512.59	2068.38	2310.15	2072.1	2099.03
ACAT2	ACAT2	1699.89	2514.91	3370.95	1807.51	3431.43	3096.48	9142.11	14758.9	12025.1	3860.66	2133.79	4136.84	3289.47	5765.66	1621.33	2590.74	3254.4	1823.78	3811.54	4370.41	8809.24	1849.33	3197.94	18665.2	20031.3	3193.38	2290.22	10354.8	2180.26	1363.65	1905.49	1627.49	1868.45	3454.69	3050.54	1735.21	2399.16	2049.29	9903.56	2043.75
ACPP	ACP3	1896.74	1935.28	1808.47	1571.76	1916.74	1646.95	1604.66	1666.58	1607.12	1853.75	1753.84	2071	1998.44	1673.09	1717.8	1799.92	2038.91	1793.39	1602.12	2093.6	1990.87	2300.07	2533.04	2073.4	2041.55	1662.46	1626.6	1523.78	1663.35	2109.12	1641.24	1628.76	1941.95	1979.83	1764.67	1951.24	1887.42	1822.65	1792.86	1571
ACRBP	ACRBP	2183.39	2388.89	1774.34	1622.16	1847.78	1746.12	1763.67	1687.54	1569.2	1849.33	1619.16	1850.4	2049.29	1573.14	1793.92	1909.22	1998.44	2012.83	1476.72	1851.21	1899.58	1550.76	1773.38	1506.04	1794.36	1634.28	1729.6	1667.11	1562.85	4075.1	1869.16	1744.94	1882.85	1978.88	1565.96	1674.06	1847.24	2085.39	1681.1	1503.58
ACSL6	ACSL6	2275.79	1989.67	2570.72	2230.01	2820.11	2929.15	2257.85	2011.91	2122.5	2633.25	2205.82	2605.95	2899.91	2620.34	2732.68	2707.1	2507.19	3047.36	2143.64	2462.88	2338.89	1667.11	1637.4	1617.35	1975.21	2547.99	2234.95	2325.06	2423.19	3541.81	2529.24	1894.29	2487.61	2830.47	1828.52	1680.34	3522.36	2844.07	2279.31	2304.76
ACTA1	ACTA1	1219.9	1145.35	1183.34	1303.75	1065.41	1129.81	1109.22	1093.66	1101.03	1145.35	1217.54	1034.44	1156.1	1335.88	1158.84	1261.96	1097.17	1266.97	1228.39	1149.8	1259.76	1184.6	1188.91	1265.96	1139.9	1194.14	1126.08	1303.75	1051.95	1384.38	1198.59	1119.85	1255.85	1179.55	979.388	1213.04	1198.59	1398.16	1278.25	1178.55
ACTB	ACTB	2188	1280.11	2385.38	1910.33	2057.04	1799.92	1802.34	2375.32	1328.39	2252.41	1835.65	2018.09	2033.24	5288.09	2525.25	4813.69	1815.4	2874.14	1247.72	2946.76	1480.01	1178.55	1179.55	1555.26	1611.17	1816.05	1615.88	1695.35	1270.68	1354.31	1713.44	1219.9	1415.74	1841.65	1119.85	1337.65	2202.34	2073.4	1707.06	1402.29
ACTL7B	ACTL7B	1635.4	1763.23	2187.38	1683.8	2894.62	2275.79	1629.5	1996.83	1979.83	2434.66	1862.44	2750.26	2763.84	1382.16	1629.13	2124.14	2246.07	1793.39	1747.2	2599.61	1647.44	2421.11	2461.51	1828.97	1723.88	1786.31	1894.83	1983.21	2270.01	2193.74	1669.75	3083.81	1771.8	2483.14	2377.46	2441.46	3315.38	1528.83	1970.89	1684.3
ACTL8	ACTL8	2489.57	2684.79	2133.28	1582.72	2464.5	1935.28	2038.91	1929.65	1759.89	2421.11	2230.01	2609.82	2681.95	2160.46	2315.72	2396.16	2568.21	2241.04	1911.74	2353.35	2721.47	2579.54	2912.03	2284.39	2603.35	2109.12	2033.24	1629.5	1753.84	3235.97	2104.27	1618.74	2365.84	2711.62	1803.58	1942.42	2936.5	2328.06	2219.56	1902.91
ACTR2	ACTR2	1436.06	1525.75	1502.45	1319.26	1696.69	1555.26	1467.8	1519.78	1779.41	1637.4	1844.39	1653.84	1708.96	1436.06	1546	1517.05	1593.51	1468.78	1717.8	1584.22	1472.19	1500.33	1691.91	1320.69	1570.41	1480.01	1823.21	1490.85	1467.5	1768.89	1608.94	2193.74	1632.76	1500.33	1882.17	1900.81	1807.13	1422.51	1204.35	1696.69
ACVR1	ACVR1	1589.53	1683.3	1888.09	2150.01	1761.2	1804.78	1628.12	1600.65	1660.33	1684.3	1515.23	1722.39	1535.51	1777.17	1540.4	1509.75	1639.68	1667.65	1973.88	1698.78	1445.53	2040.16	1907.86	1419.6	1434.09	1535.51	1561.39	2531.5	1952.01	1477.35	1651.95	2177.75	1490.85	1920.08	1986.86	1728.66	1662.91	1850.81	1886.4	1843.39
ACVR1C	ACVR1C	1319.26	1196.67	1282.09	1602.59	1152.53	1463.57	1162.04	1156.1	1316.75	1172.33	1259.76	1289.97	1232.15	1231.44	1375.49	1247.72	1230.74	1412.06	1328.39	1268.74	1204.35	1273.39	1332.19	1574.05	1027.58	1291.66	1273.39	1536.44	1503.01	1543.49	1327.68	1415.17	1145.35	1242.47	1269.51	1363.65	1133.17	1468.78	1327.68	1346.78
ACVR2A	ACVR2A	1561.85	1680.34	2105.46	3277.49	1882.85	2073.4	1505.55	1771.8	3690.26	1517.05	1620.45	1806.29	1705.59	1472.65	8867.1	1325.78	1956.12	1704.15	2073.88	1615.08	1312.75	4570.69	4528.25	2812	1361.96	4528.25	1467.8	3536.86	3240.53	1318.66	1352.3	6181.71	10554.8	1744.05	3343.66	5691.07	1631.79	1425.64	5892.82	2693.05
ADAM2	ADAM2	1664.42	1797.88	1475.47	1507.84	1622.16	1439.54	1424.22	1542.1	1344.83	1550.76	1468.29	1628.76	1674.55	1622.16	1417.28	1594.58	1789.36	1823.78	1392.42	1664.85	1699.33	1584.79	1739.64	1662.46	1524.79	1481.97	1306.86	1460.75	1374.88	1510.2	1342.99	1636.26	1532.19	1757.01	1612.7	1811.9	1761.2	1695.35	1548.74	1186.92
ADAM29	ADAM29	2296.71	2339.79	1945.65	1428.46	1669.75	1655.59	1785.56	1558.31	1494.44	1813.16	1768.34	1741.83	1668.67	1744.94	1913.62	2009.15	1922.17	2143.64	1616.8	1565.15	2370.49	2043.75	2143.64	1672.11	2158.34	1801.03	1823.21	1535.06	1590.51	3531.82	1929.14	1650.28	2149.14	1852.56	1540.99	1701.1	1968.33	2169.54	1930.45	1616.25
ADCK1	ADCK1	1672.11	1634.84	1671.56	2386.91	1518.86	1702.06	1590.51	1511.22	1845.72	1499.54	1534.6	1586.26	1502.45	1834.64	1404.45	1549.16	1746.66	1732.95	1561.39	1389.5	1594.58	1861.25	1962.17	2262.07	1356.16	1707.06	1575.49	1926.58	2092.86	1457.35	1566.45	1895.38	1564.08	1653.84	2142.26	1810.12	1438.4	1721.35	1594.89	1398.16
ADCK4	COQ8B	1862.44	2107.65	1930.45	1874.53	2096.78	1962.17	1844.81	1752.62	2195.3	1997.63	2361.05	2046.17	2094.44	1822.65	1964.38	1980.34	1852.56	1652.26	2517.09	1951.24	1806.75	2297.23	2457.94	1634.84	1915.72	1874.08	2074.36	1728.66	2241.69	3522.36	1937.62	3294.44	1920.08	1815.4	2529.24	2464.5	2123.47	1739.1	1969.49	2573.57
ADD1	ADD1	1623.55	1451.47	1656.54	1680.34	1564.08	1699.89	1820.25	2092.12	1372.85	1675.04	1695.35	1365.18	1436.84	1814.75	1787.78	1554.69	1484.89	1691.53	1737.72	1837.89	1683.3	1357.5	1347.41	1469.78	1494.9	1541.54	1699.89	1785.94	1603.58	1417.86	1523.33	1523.78	1608.29	1538.26	1356.16	1356.16	1386.52	2349.88	1797.17	2762.55
ADRBK1	GRK2	2452.99	2878.25	2751.82	10554.8	2664.54	2856.82	6223.69	2767.57	2883.49	2591.71	8370.2	2303.88	2561.99	2889.28	6115.05	3083.81	2425.09	2994.09	3058.31	2227.09	14292.4	3208.61	2484.99	2666.75	2898.65	3531.82	4326.69	3333.88	3212.62	2286.79	3205.44	2377.46	18665.2	2960.94	3098.29	2707.1	2322.1	3210.62	5331.09	3210.62
ADRBK2	GRK3	1375.49	1420.36	1529.42	1289.97	1344.83	1412.51	1519.32	1358.96	1508.81	1566.45	1402.29	1455.54	1390.25	1708.96	1434.67	1633.79	1443.9	1449.41	1573.59	1491.36	1560.92	1683.3	1568.05	1405.01	1428.93	1562.35	1409.33	1325.78	1465.65	1338.28	1660.33	1443.9	1481.16	1483.42	1480.59	1263.09	1535.51	1669.21	1741.83	1828.97
ADSL	ADSL	2647.19	3356.28	4989.15	3148.56	4159.41	4971.89	4012.5	7124.01	3941.62	4602.44	3840.43	5331.09	4050.54	2914.28	2863.9	5586.4	4776.46	3338.7	3941.62	5005.85	3777.43	2591.71	2597.69	3591.21	4640.85	3223.52	4706.84	5245.55	3072.57	2168.96	2815.1	2462.88	3700.68	4358.64	2872.64	2436.05	3062.57	2781.12	3298.45	4761.24
AFF4	AFF4	17716.2	10038.2	5005.85	12025.1	2994.09	4706.84	23433	5552.4	51946.7	3515.54	9253.21	3311.71	2941.22	8726.26	6979.73	6411.48	3416.93	8370.2	9033.21	3488.51	4832.3	3891.45	5922.29	5124.61	4971.89	5922.29	8609.15	23433	6411.48	12608	11417.4	6088.61	8609.15	42758.1	18665.2	7465.04	3704.47	10554.8	7323.95	8609.15
AFP	AFP	1339.73	1372.85	1447.1	1244.49	1323.4	1467.2	1276.67	1409.33	1338.91	1384.38	1232.15	1370.53	1489.09	1423.62	1204.35	1229.56	1353.29	1419.6	1393.65	1625.91	1340.55	1746.12	1786.8	1480.01	1463.57	1250.08	1280.11	1265.09	1787.29	1648.64	1309.25	1433.06	1255.85	1430.64	1403.09	1602.12	1337.65	1392.42	1608.62	1359.56
AGR2	AGR2	3025.9	2938.07	2801.81	2007.55	1968.33	2021.22	2314.88	2313.82	2059.78	2219.56	2487.61	2079.53	1924.15	2387.9	2828.06	2600.76	2203.04	2475.45	2094.44	2026.54	2753.38	2357.6	2552.53	1793.92	3387.09	2239.29	2080.74	1830.58	1929.65	4380.77	2246.07	1734.39	2576.88	2188	1782.92	2138.84	2013.74	2432.12	2173.26	1936.69
AHSG	AHSG	1400.84	1591.39	1404.45	1503.01	1821.25	1351.76	1539.36	1664.85	1532.19	1701.58	1604.11	1770.54	1828.97	1278.25	1388.35	1464.61	1560.11	1406.89	1224.88	1804.78	1436.84	1813.84	1935.28	1418.45	1526.71	1327.68	1554.12	1376.01	1520.78	1731.61	1436.45	2074.36	1499.1	1530.03	1689.6	1911.74	1773.38	1166.13	1165.09	1396.09
AICDA	AICDA	1822.65	1983.21	1827.01	1987.84	1968.33	1514.66	1980.86	1754.26	1794.36	1864.96	1848.83	2222.44	1940.45	1538.9	1781.95	1768.89	2068.38	1708.15	1765.58	1841.65	1816.05	2445.36	2529.24	1979.83	1884.52	1882.85	1964.38	1866.74	2205.82	2471.12	2044.54	1869.88	1968.91	2025.82	2063.48	2307.31	2041.55	1805.31	1967.12	1856.34
AIF1	AIF1	1539.36	1271.85	1848.83	1210.41	3284.68	1732.95	10554.8	3179.24	1870.91	1394.2	1711.1	1296.23	2972.04	1239.16	1646.46	1266.97	1437.9	1705.24	1027.58	2145.68	1473.11	1163.11	1060.36	1584.79	2767.57	1387.19	5219.11	2762.55	1012.89	1566.94	11207.5	979.388	1639.28	1226.11	1105.19	1081.59	1374.88	1429.4	1444.69	1051.95
AIFM1	AIFM1	3793.09	6692.1	7823.5	7767.44	7527.12	15474.7	3731.38	5765.66	4587.36	7527.12	5219.11	8924.96	7527.12	3997.96	3591.21	7767.44	8295.61	4557.24	6692.1	7323.95	4322.5	8515.38	7527.12	4867.99	3154.71	4509.44	3945.12	3638.01	6494.4	5724.09	4046.43	12994.5	4380.77	7392.02	10354.8	9637.7	8370.2	4322.5	3090.64	4432.64
AIFM2	AIFM2	2830.47	3235.97	2688.13	3602.21	2483.14	2397.32	2572.6	2355.53	2856.82	2449.85	2715.97	2654.95	2494.88	2996.28	2407.76	2345.22	2479.15	2654.23	3201.59	2541.71	2543.41	9498.05	7767.44	4061.57	7124.01	2599.61	2517.09	2759.86	3193.38	2160.46	2451.95	4796.52	2472.06	2511.8	4218.44	5219.11	2487.61	2131.79	2306.45	3024.46
AIFM3	AIFM3	2253.13	2488.59	1837.89	1736.26	1875.61	1811.9	1728.06	1768.89	1800.47	1887.42	1956.12	1798.79	2023.83	1948.21	2127.3	2138.84	2127.3	2408.84	1452.97	1720.39	2416.85	1581.46	1772.5	1847.78	1844.39	1944.19	2005.78	1664.85	1646.95	3454.69	2133.79	1722.39	2050.52	2199	1691.53	1430.64	2021.89	2401.47	1640.66	1747.2
AIM2	AIM2	1498.66	1306.86	1294.85	1522.57	1348.88	1369.8	1259.76	1265.96	1351.76	1215.35	1464.61	1303.75	1322.03	1221.64	1488.69	1357.5	1463.1	1484.89	1065.41	1268.74	1355.53	1407.6	1320.69	1813.16	1228.39	1276.67	1174.96	1489.5	1430.64	1571	1306.86	1419.6	1267.97	1416.79	1306.86	1509.3	1202.85	1403.09	1372.85	1153.97
AK1	AK1	2120.03	2542.56	1914.67	1876.81	1753.84	1753.23	3226.24	5245.55	4237.48	1692.3	1973.88	1452.42	1734.75	3254.4	2186.11	1958.7	3424.79	1921.28	2036.39	2461.51	2807.15	1546	1717.15	6363.57	7903.16	1961.6	1944.92	5795.46	7996.35	2120.03	1844.39	1559.68	1956.86	1682.01	1812.47	1478.64	1843.96	2085.39	2905.62	1823.21
AK2	AK2	2852.41	3459.31	2127.3	2062.04	1844.81	1962.17	2765.14	2956.45	2561.06	2066.9	2417.64	1836.23	1879.85	2579.54	2265.14	2239.29	2400.59	2314.88	2631.43	2300.07	3650.54	1816.05	3824.36	2547.99	3260.47	2295.03	2535.16	2863.9	2145.68	2660.96	2434.66	1736.85	2280.94	2068.38	1805.84	2015.25	2365.84	2603.35	2418.43	2227.09
AK3	AK3	1772.5	2225.34	1659.34	1588.49	1708.15	1690.54	2311.2	2966.35	2589.76	1558.31	1976.06	1596.21	1723.49	1613.22	1556.12	1357.5	1508.31	1530.52	2088.07	1961.6	2043.75	2581.55	2704.71	2644.79	3150.19	1876.24	2533.04	3440.75	1718.45	2445.36	1684.3	2988.46	1842.23	1818.3	2214.45	2205.82	1802.96	1221.64	1748.36	2180.99
AK3L1	AK3	2545.24	2699.65	2626.47	2660.03	2266.31	2596.62	2690.62	2923.26	2467.29	2391.74	2762.55	2624.01	2289.25	2549.18	2981.77	2960.94	2952.49	2847.8	3177.19	2810.46	2602.62	2329.86	2243.59	2637.81	3376.91	2455.76	2880.95	2878.25	2938.07	2268.03	2767.57	2597.69	2844.07	2457.94	2582.21	2885.34	2290.22	6247.89	3271.93	3310.01
AK7	AK7	3267.64	3182.86	2751.82	3004.47	2825.11	2562.93	20031.3	2755.43	2966.35	2620.34	13761.4	2554	2803.43	4832.3	2968.72	2153.43	2605.95	2739.94	2494.88	2199.68	21510.8	5005.85	6013.46	2737.69	15474.7	3235.97	3471.85	3066.01	5691.07	4784.05	3531.82	3805.86	3989.64	3157.4	6798.36	3508.19	3000.75	3384.69	2952.49	2670.24
AKAP3	AKAP3	3635.5	4237.48	4075.1	3193.38	4143.71	4075.1	2605.95	2633.25	2664.54	3725.3	3329.32	4197.89	4452.56	2829.27	3531.82	3955.55	4187.45	4121.73	3008.76	3193.38	3941.62	3624.09	4012.5	2986.48	2704.71	2765.14	2836.4	2579.54	3501.7	5795.46	3080.09	3459.31	3055	4247.31	4237.48	3933.07	4479.01	3240.53	2913.15	2776.41
AKAP4	AKAP4	2015.92	1929.65	1645.53	1907.86	1295.59	1341.4	1415.17	1397.06	1558.31	1294.11	1412.06	1344.28	1441.15	1401.56	1498.66	1623.55	1272.62	2035.89	1549.16	1288.62	1761.56	1605.21	1501.64	1858.66	1498.06	1478.64	1205.36	1680.34	1400.84	1652.58	1314.29	1888.75	1985.38	1554.69	1292.3	1421.12	1289.97	1539.36	1683.3	1364.61
AKD2	AK9	1670.38	2177.02	1978.88	1827.54	2323.71	1841.03	1592.96	1807.51	1850.4	1870.91	1947.63	2197.35	2297.75	1559.25	1761.2	1713.44	1861.84	1736.85	1793.39	2015.25	1949.4	2854.12	3025.9	2170.12	2049.29	1615.08	1836.81	1812.47	1930.45	2454.03	1726.61	2441.46	1761.91	2029.16	2274.4	2249.03	2484.99	1465.17	1623.55	2041.55
AKT1	AKT1	3656.04	2614.47	2959.01	3518.95	2529.24	2845.68	3220.8	3053.57	4706.84	2552.53	2699.65	2444.43	2408.84	3216.75	2944.47	2836.4	2539.51	2956.45	3315.38	2412.31	2174.4	2730.88	4796.52	3329.32	4276.16	4208.8	9637.7	3586.38	3279.37	1890.82	3056.43	3150.19	2934.93	5724.09	3548.52	3233.03	2644.79	15474.7	2568.21	3832.85
AKT2	AKT2	1494.44	1525.75	1678.47	1831.45	1678.92	1606.67	1470.2	1617.35	1460.75	1660.33	1338.91	1716.34	1575.88	1691.91	1444.29	1468.78	1608.62	1577.72	1981.72	1920.08	1458.47	1633.3	1542.57	1416.31	1463.57	1387.19	1421.12	1672.11	1543.94	1456.42	1453.53	1497.05	1465.65	1835.65	1414.08	1438.4	1810.72	1652.58	1688.56	1696.69
AKT3	AKT3	1922.17	1753.23	1478.64	1672.11	1600.17	1500.33	1947.05	2247.8	2426.65	1552.53	1744.05	1969.49	1528.83	1259.76	1461.95	1493.01	2582.88	1475.47	2059.11	1844.81	1564.61	2425.09	3124.43	2138.84	2108.39	1892.85	2345.96	2151.99	1790.72	1517.79	1540.99	2600.76	1604.11	3551.56	1952.79	2345.22	1856.78	10354.8	1473.11	2025.1
ALDOA	ALDOA	2193.74	2602.62	4012.5	2431.1	9375.11	7124.01	6541.3	13761.4	8370.2	9033.21	3234.5	10732.1	9732.58	5308.25	1876.24	7027.35	7465.04	2049.29	3267.64	9637.7	3710.47	4068.34	3987.01	9903.56	10987.3	3431.43	2383.85	9033.21	2511.8	1656.14	2160.46	3860.66	3311.71	6494.4	4629.44	4226.51	3557.91	6013.46	2080.74	2626.47
ALOX15	ALOX15	1768.89	1560.11	2379.24	1924.15	3062.57	2332.71	1672.11	2090.69	1753.84	2591.71	1721.35	3015.99	2968.72	1753.84	1597.54	2034.28	2589.76	1599.69	1669.75	2931.4	1693.26	2416.85	2174.4	2093.6	1701.1	1638.45	1671.56	1860.73	2033.24	1470.62	1706.5	1704.15	1636.26	2735.64	2058.44	1924.66	4050.54	1659.34	1191.71	1699.33
ALOX15B	ALOX15B	2240.4	2270.01	2345.96	2737.69	2565.26	3050.54	1853.75	2626.47	1840.4	2333.5	1708.96	2481.06	2335	2031.09	2175.34	1962.17	2092.12	2717.59	3333.88	2825.11	2083.61	3755.76	3289.47	2744.81	2164.91	1937.16	2263.53	1911.74	2905.62	1204.35	1693.26	1778.42	1846.48	2177.75	2113.38	1945.65	2361.05	2375.32	2270.01	2392.75
ALPK1	ALPK1	1405.01	1338.28	1468.78	1940.45	1433.06	1531.6	1301.61	1277.46	1553.29	1240.04	1499.1	1308.33	1340.55	1292.3	1321.36	1374.26	1540.4	1499.93	1194.14	1121.97	1335.88	1638.86	1547.24	1978.88	1215.35	1424.22	1164.1	1744.94	1803.58	1683.3	1297.44	1858.66	1290.5	1325.78	1623.12	1631.35	1305.34	1381.64	1139.9	1217.54
ALX1	ALX1	1598.66	1758.12	1571	1731.61	1613.75	1634.84	1655.04	1506.53	1683.3	1584.22	1489.09	1545.72	1490.34	1605.21	1692.3	1575.88	1739.64	1728.66	1380.6	1429.4	1560.11	1699.89	1784.3	1722.94	1530.52	1416.31	1688.05	1654.44	1646.95	1346.14	1546	1719.35	1623.97	1644.97	1726.61	1814.75	1498.66	1870.91	1791.15	1462.53
AMD1	AMD1	1237.46	1126.08	1409.84	1372.85	1487.09	1378.95	1701.58	2174.4	1565.96	1337.65	1215.35	1239.16	1356.16	1333.67	1340.55	1167.17	1202.85	1338.28	1334.55	1714.81	1265.96	1245.89	1402.29	1325.09	1832.07	1308.33	1554.12	2082.36	1282.09	1169.71	1342.99	1648.64	1423.62	1440.17	1340.55	1772.5	1294.11	1376.54	1539.36	1557.2
AMOTL2	AMOTL2	8370.2	3161.76	3431.43	4237.48	2960.94	2374.36	4939.26	2941.22	2552.53	7823.5	18665.2	3197.94	2872.64	2988.46	11207.5	3220.8	2587.95	9253.21	4796.52	2963.4	12384.5	42758.1	3793.09	3869.85	4291.31	2912.03	13351.5	15474.7	2418.43	2087.28	4579.07	2968.72	51946.7	2694.35	1617.35	2753.38	2055.07	3146.93	7027.35	3108
AMT	AMT	2023.83	1874.08	1929.65	1959.8	1991.46	1950.32	1558.78	1690.54	1649.85	1682.01	1440.17	2042.76	2009.15	1581.08	1651.33	1704.69	1708.15	1716.34	1463.1	2049.76	1729.6	2142.26	1718.45	2539.51	1526.71	1746.12	1436.06	1990.28	1877.38	1588.49	1472.65	1813.84	1433.06	1976.06	1604.66	1798.79	1927.86	1517.05	1794.36	1602.12
ANKRD13A	ANKRD13A	2543.41	3220.8	2568.21	3578.28	2611.74	2535.16	2718.43	2335.8	3455.93	2836.4	2863.9	2786.62	2631.43	2300.07	3656.04	2472.99	3087.36	3023.03	3360.19	2252.41	2507.19	11719.9	12025.1	4347.38	2968.72	2798.97	3565.6	2847.8	3846.97	2659.1	2717.59	7258.06	2732.68	2704.71	6411.48	7903.16	2467.29	6284.64	2433.9	3254.4
ANKRD45	ANKRD45	2592.76	2777.97	2414.51	2093.6	2441.46	3220.8	2334.25	2744.81	16009.3	2400.59	2507.19	2642.65	2499.45	3539.34	2758.61	2386.91	2270.01	12384.5	2168.96	3101.75	2667.72	3000.75	3000.75	2283.03	4528.25	2492.69	2483.14	1891.46	2291.19	2689.49	2500.49	2334.25	2505.26	2579.54	2262.07	2410.43	2598.65	2096.78	3007.25	4479.01
ANXA1	ANXA1	1951.24	1759.1	2040.86	1953.25	1992.51	2097.79	2856.82	3130.5	2739.94	2125.99	2128.91	1773.86	1874.53	2451.95	2133.79	2269.02	2047.91	2066.26	1861.84	2088.88	2182.86	1334.55	1498.66	1973.4	3541.81	2471.12	2327.31	3915.19	1945.65	2027.96	2562.93	1524.79	2756.39	1786.31	1916.25	1588.49	2065.03	2653.51	1992.51	9253.21
ANXA11	ANXA11	1729.13	1569.2	1542.57	2030.26	1200.64	1615.88	1422.51	1088.1	1324.41	2934.93	1297.44	1363.65	1394.75	1831.45	1473.11	1763.67	1464.61	1585.36	1419.6	1012.89	1544.32	2131.79	1576.66	2711.62	1186.92	1486.51	1153.97	1883.8	1924.15	1596.21	1356.83	2006.38	1355.53	1448.36	1515.8	2043.75	1115.22	1513.4	1079.24	1278.25
ANXA2	ANXA2	2819.17	3023.03	2165.62	2445.36	2157.7	2236.95	2334.25	2306.45	1959.8	2025.1	2363	2337.72	2168.96	2282.28	2429.69	2704.71	2052.25	2603.35	1759.89	2099.03	2879.6	3298.45	3557.91	2120.03	2570.72	2461.51	2252.41	1904.09	2448.04	2905.62	2787.69	2141.05	2639.9	2160.46	2010.97	2397.32	2124.81	2293.74	2125.99	1972.12
AP2M1	AP2M1	1882.17	2218.79	2145.68	2630.47	2531.5	2284.39	2098.41	1857.21	2323.71	2143.64	2226.21	2513.38	2513.38	2712.99	2041.55	2070.39	2197.35	2112.78	2377.46	2141.05	2015.92	4197.89	3704.47	2598.65	1978.88	2263.53	2024.46	2337.72	2599.61	1910.33	2170.12	2906.98	2030.26	2348.1	2802.62	3188.49	2527.57	1614.65	2101.09	2409.63
APCS	APCS	2073.88	2448.94	1935.28	1888.09	2517.09	1808.47	1812.47	1962.74	1749.51	2188	1821.95	2537.25	2539.51	1734.75	1814.75	1884.52	2032.58	1615.5	1807.13	2595.56	2200.35	3087.36	2786.62	1774.34	2064.44	1739.64	1867.96	1742.81	1537.03	2629.51	1763.23	1982.58	1750.06	2517.09	2025.82	2086.09	3014.07	1571	1747.2	1805.31
APEX1	APEX1	3885.78	2629.51	3974.45	4042.31	2686.78	3424.79	7392.02	6446.04	5186.14	3325.38	6266.26	2820.11	2525.25	3150.19	6223.69	3766.5	2968.72	5960.9	2801.81	2854.12	3229.62	1416.31	1477.35	6247.89	6223.69	3618.1	2904.25	6363.57	1958.14	2984.5	3346.67	1475.47	4549.83	2037.74	2149.14	1534.6	2901.39	4722.4	6363.57	8295.61
API5	API5	1705.94	1612.7	1745.53	1915.72	1548.74	1649.24	1714.44	2040.16	1608.29	1556.66	1587.04	1381.64	1351.76	1782.92	1558.31	1559.25	1538.26	1713.44	1937.62	1782.44	1533.46	1691.91	1606.22	1499.54	1595.71	1688.56	1581.08	2143.64	1695.35	1637.4	1445.53	1604.11	2234.28	1487.75	1518.33	1444.29	1467.8	1861.25	2211.03	1726.02
APOBEC3G	APOBEC3G	3586.38	5163	6247.89	4218.44	5186.14	4395.38	6692.1	4732.98	5552.4	5106.61	4095.64	5438.74	4784.05	3181.3	3260.47	5397.91	4689.55	3992.26	4370.41	3785.69	4579.07	4452.56	5039.68	8191.65	6692.1	4971.89	4218.44	6088.61	13351.5	2942.85	3431.43	2949.7	4673.29	4602.44	4012.5	3485.42	4971.89	8295.61	3818.57	3042.49
APP	APP	1983.21	2351.72	1804.78	1753.84	1624.36	1455.98	1494.44	1591.89	1538.9	1539.81	1611.17	1712.41	1680.34	1597.54	1494.9	1585.36	1719.35	1874.99	1184.6	1502.04	2177.75	1838.46	1827.01	2241.69	1759.49	1719.87	1554.12	1615.88	1537.03	2186.75	1637.4	1825.24	1601.39	1718.45	1619.59	1376.54	1614.65	1789.36	1669.75	1241.69
APPL1	APPL1	2445.36	2464.5	2913.15	6979.73	2399.16	2520.21	3628.51	3656.04	3597.16	2501.53	2837.97	2545.24	2249.79	2842.47	2771.71	2328.06	2547.99	2292.46	3249.04	2675.86	2633.25	2279.31	2599.61	3802.26	5039.68	2825.11	3284.68	4706.84	3260.47	2910.18	2863.9	2863.9	3269.78	2805.38	13351.5	2689.49	6649.77	7903.16	2127.3	3069
AR	AR	1697.94	1821.95	1459.5	1379.78	1435.26	1159.9	1424.22	1322.03	1393.04	1380.6	1414.08	1527.7	1520.28	1318.05	1364.13	1335.88	1523.78	1484.89	1436.06	1188.91	1771.8	2689.49	2823.15	1825.76	1906.13	1288.62	1316.01	1365.75	1240.04	1511.22	1259.76	1746.66	1420.36	1535.51	1570.41	1716.34	1352.3	1213.04	1630.19	1354.31
ARAF	ARAF	1424.81	1322.03	1573.59	1584.79	1581.08	1576.27	1580.69	1455.54	1682.01	1510.2	1545.07	1665.28	1656.54	1608.62	1686.99	1614.2	1518.86	1623.55	1754.26	1515.23	1251.99	1721.35	1694.33	1619.59	1481.97	1595.2	1629.5	1559.25	1677.39	1334.11	1703.29	1801.03	1676.76	1598.66	1740.74	1933.05	1557.2	1575.1	1897.45	1773.38
AREG	AREG	2952.49	1913.1	2246.07	2633.25	2556.09	2312.25	2040.16	2195.3	2364.91	2415.68	1973.88	2730.88	2626.47	2147.56	2120.78	1903.61	2533.04	2141.05	1797.88	2185.47	1673.58	3571	2784.2	2530.37	2267.17	2074.36	1833.26	2237.64	2535.16	1784.93	1945.65	2913.15	1937.62	2499.45	4298.8	3392.32	2581.55	1927.86	1665.28	2188.96
ARHGDIA	ARHGDIA	1484.89	1598.1	816.312	1097.17	1097.17	670.737	964.788	2088.88	1027.58	979.388	1194.14	1315.28	1280.11	1062.89	949	979.388	1394.2	1065.41	866.8	1708.15	1371.05	2153.43	1929.65	1184.6	1551.78	1172.33	1065.41	986.075	670.737	1338.28	949	1234.03	1044.45	1333.67	1145.35	1442.28	1121.97	949	949	816.312
ARHGDIB	ARHGDIB	1757.01	1941.95	1750.6	1900.81	1365.75	1562.35	2737.69	3527.25	3166.97	1989.67	1652.26	1451.47	1492.35	1847.24	1688.56	1438.9	1514.66	1987.84	1807.13	2016.59	1858.66	1653.84	1502.45	5288.09	6115.05	1583.72	1474.85	4629.44	1681.1	1590.51	1545.44	1624.36	1567.49	1569.2	1905.49	1871.49	1608.94	1720.39	1878.91	1234.03
ARHGDIG	ARHGDIG	2718.43	2476.62	2109.12	2558.59	2601.9	2051.28	2014.49	2077.53	2003.76	2410.43	2092.86	2747.62	2795.27	1761.91	1942.89	2202.34	2405.71	2038.33	1825.76	2443.5	2328.96	5082	4218.44	2142.26	2136.25	1794.36	1772.94	2177.02	2079.53	2397.32	1794.36	2812	2300.07	2850.69	2587.95	3007.25	2891.36	1774.34	1869.16	1791.58
ARIH2	ARIH2	3076.1	4042.31	5765.66	6798.36	3527.25	3974.45	2867.89	2448.04	4003.65	3184.41	3531.82	3545.47	3409.6	3329.32	3438.36	3632.01	3650.54	3749.38	4330.88	3023.03	2929.15	10732.1	8191.65	4813.69	2666.75	6363.57	3284.68	3161.76	7258.06	2310.15	4640.85	9253.21	3106.47	3811.54	6327.46	8295.61	3933.07	3249.04	5124.61	4971.89
ARL1	ARL1	2313.82	1932.58	3240.53	4925.26	3597.16	3565.6	2340.69	2856.82	2521.15	3446	2517.09	3624.09	3418.82	2587.95	2432.12	2779.55	3349.68	2633.25	2942.85	3811.54	1922.17	3181.3	2825.11	3551.56	1944.92	2400.59	2124.81	2902.88	3948.61	1568.62	2146.86	3987.01	2055.07	3271.93	3624.09	3624.09	4111.61	2419.77	3208.61	2727.66
ARMC3	ARMC3	3860.66	3815.06	2393.87	2388.89	1860.21	2942.85	2690.62	2073.4	1978.88	2686.78	2525.25	1877.38	2249.79	2335	3656.04	3172.12	2150.01	4395.38	2564.09	1903.61	3262.99	1805.84	1837.35	2020	2404.75	2047.01	2423.19	1882.85	1819.76	3710.47	2353.35	1928.62	2892.99	2020.55	1672.11	1623.97	1945.65	3047.36	2113.91	1902.91
ARNT	ARNT	1677.39	1454.46	1893.57	1613.22	2080.74	2038.33	1877.38	1980.86	1570.41	1929.14	1747.2	1912.42	1921.28	1851.21	2083.61	1781.21	1799.92	1833.26	1586.26	2036.9	1720.39	1236.71	1215.35	1369.8	1583.72	1708.96	2479.15	1750.6	1668.67	8295.61	1965.65	1446.36	1846.48	1957.59	1416.31	1237.46	1691.53	1830.58	1787.78	1781.21
ARRB1	ARRB1	1595.2	1788.28	2077.53	1905.49	2002.29	2085.39	4259.56	5186.14	5795.46	2051.76	3435.96	2020	2014.49	2670.24	2059.11	2049.76	1930.45	2316.57	2531.5	2355.53	1881.09	1599.69	1885.24	5765.66	7258.06	2874.14	2810.46	6541.3	2234.95	2212.85	2968.72	2301.53	2353.35	2223.66	2609.82	2250.55	2150.01	1904.58	2110.7	3343.66
ARX	ARX	3197.94	2815.1	2239.84	2046.17	2000.89	2005.19	2262.07	1865.49	1784.3	2036.9	2265.72	2015.25	2295.03	2322.1	2315.72	2314.88	2293.74	2625.24	1905.49	1732.95	2709.21	1986.86	2275.79	2026.54	2219.56	2092.12	2130.51	2293.74	2165.62	3974.45	2493.78	2003.76	2280.94	2388.89	2250.55	2113.38	2018.09	2455.76	2186.75	1939.76
ASB1	ASB1	1609.94	1527.7	1407.6	1681.1	1471.41	1502.45	1402.29	1346.78	1463.1	1306.86	1513.4	1402.29	1416.79	1387.19	1425.64	1487.75	1496.64	1564.08	1251.99	1346.14	1424.22	1703.29	1397.06	2200.35	1296.23	1273.39	1160.96	1725.42	1595.71	1708.96	1390.25	1691.03	1386.52	1513.4	1367.17	1773.86	1244.49	1500.33	1859.44	1337.65
ASCL1	ASCL1	1953.25	1802.34	3793.09	2072.1	5005.85	4095.64	2182.86	2823.15	2366.78	4579.07	2077.53	4640.85	4689.55	2707.1	2994.09	3373.93	3766.5	2074.91	2434.66	5163	2379.24	3581.95	2525.25	2073.4	1984.61	2474.28	2055.07	2492.69	2671.79	1989.67	2399.88	2012.83	1973.4	4291.31	2462.88	1705.24	4796.52	2392.75	1878.91	2207.75
ASNA1	GET3	2374.36	7606.82	2850.69	3177.19	2379.24	2584.93	2595.56	2934.93	3527.25	6327.46	3399.45	5724.09	2333.5	42758.1	12025.1	3010.26	7027.35	2406.68	7767.44	2325.06	5331.09	5438.74	6088.61	16009.3	3233.03	2739.94	4607.55	3069	3690.26	1845.72	2685.78	6446.04	5203.77	2561.06	4846.65	6494.4	2263.53	1990.87	2122.5	3618.1
ASPSCR1	ASPSCR1	2611.74	9732.58	2739.94	3154.71	1924.15	3053.57	3624.09	2519.26	3980.94	2576.88	3683.3	1828.97	1888.75	2454.03	3926.89	3000.75	2524.28	4438.85	11207.5	3431.43	3586.38	1391	2107.65	1747.2	2398.24	2472.99	3433.69	3197.94	3683.3	3254.4	4902.92	1756.37	3455.93	2113.38	1768.89	21510.8	2552.53	16728.1	2523.31	2543.41
ATF1	ATF1	2370.49	2042.16	1590.95	1419.6	1465.17	1795.95	1990.28	1645.99	1590.51	1724.26	1615.5	1517.79	1645.53	2295.03	1825.24	2077.53	1570.41	2238.46	1460.75	1467.2	2639.9	1337.65	1141.1	1201.74	1543.04	1825.24	1796.56	1492.35	1794.36	2116.85	2141.05	1301.61	1977.39	1685.56	1194.14	1331.72	1433.58	1993.89	1534.03	1618.74
ATF2	ATF2	2750.26	3415.04	1731.61	2363	1593.51	1844.39	1865.49	1903.61	1693.26	1740.74	3066.01	1580.69	1772.5	2255.7	2011.44	2024.46	1676.76	2338.89	2618.86	1732.95	2583.9	1942.89	2154.84	2642.65	1992.51	2203.74	1864.22	1825.76	2177.75	2952.49	2071	1544.7	1995.6	2023.83	1640.09	1781.95	1559.25	2224.5	2207.75	2063.48
ATF3	ATF3	1787.78	1993.89	1984.61	1933.05	2009.15	1930.05	2007.55	1734.03	2241.69	1942.89	2288.44	1849.33	1882.85	1976.72	2038.33	2021.22	1769.99	1722.39	2161.62	1729.6	1940.45	1795.95	1964.38	1691.53	2020.55	2064.44	2303.88	2099.03	1810.12	3101.75	2150.01	2349.88	2239.84	1736.85	2359.53	2307.31	1835.14	1734.03	2553.26	2060.66
ATF4	ATF4	2263.53	2104.27	2608.97	2237.64	2539.51	2514.14	2516	2045.33	2503.34	2476.62	2667.72	2484.99	2576.88	2611.74	2607.03	2561.99	2437.54	2425.09	2391.74	2095.28	2333.5	2284.39	2348.1	1999.61	2148.26	2630.47	2419.77	2654.95	2812	2417.64	2823.15	2383.85	2664.54	2591.71	2621.81	2556.09	2228.34	2862.52	2425.09	2638.86
ATF5	ATF5	1904.58	1910.33	1987.35	1904.09	2074.36	1930.05	2085.39	1769.99	2293.74	2013.74	2226.21	2207.75	2262.07	1881.09	2157.7	2082.99	1977.39	1935.98	1981.72	1849.33	1959.8	2497.53	2265.14	1700.49	1971.51	2410.43	2206.79	1857.21	2210.48	2127.3	2467.29	2800.39	2105.46	1878.91	2880.95	2689.49	2091.41	1915.2	2069.78	2188.96
ATG12	ATG12	1426.21	1425.22	1585.36	2561.06	1567.49	1790.04	1432.06	1587.76	1678.92	1376.54	1428.46	1672.11	1467.8	1420.36	1350.25	1129.81	1585.36	1385.85	1294.85	1407.6	1153.97	1982.58	2045.33	2673.76	1065.41	1377.8	1211.72	1899.58	2142.95	1228.39	1194.14	1953.71	1159.9	1623.97	2051.28	1714.81	1412.06	1338.91	1397.06	1162.04
ATG7	ATG7	1900.81	2050.52	2516	2497.53	2952.49	2866.44	2364.91	2289.25	2180.99	2683.37	2284.39	2959.01	2856.82	2494.88	2784.2	2371.53	2581.55	2012.83	2306.45	2781.12	1956.12	3353.55	2808.93	2570.72	1950.32	2603.35	2256.78	2273.6	2691.75	1855.71	2152.71	3435.96	2041.55	2668.69	2938.07	3205.44	3459.31	1712.41	2093.6	2436.05
ATIC	ATIC	1627.04	1312.75	1430.02	1298.89	1418.45	1573.14	1428.46	2386.91	1210.41	3017.46	1293.21	1500.33	1525.75	1717.8	1754.69	1518.86	1314.78	1850.81	1385.85	1934	1515.8	1151.09	1223.64	1151.09	1548.74	1553.29	1581.08	7767.44	1326.97	1779.41	1679.85	1177.55	1604.11	1608.62	1027.58	1172.33	1548.74	1743.43	1487.09	1492.35
ATP5B	ATP5F1B	2223.66	3064.29	2184.69	2046.17	2459.59	2028.56	2917.46	2642.65	2994.09	2443.5	2203.74	2325.06	2482.1	2208.84	8515.38	1818.3	2162.28	2084.69	4479.01	2917.46	3728.34	3177.19	2127.3	2920.04	3635.5	2509.53	2241.69	3000.75	3435.96	1907.32	1915.2	3789.39	9142.11	3208.61	3690.26	3308.31	2796.72	2236.26	2113.91	2664.54
ATXN3	ATXN3	10038.2	10732.1	2237.64	4187.45	2328.06	2452.99	4208.8	3435.96	3482.32	3591.21	3261.73	2376.39	2200.35	4208.8	5140.57	2119.39	3012.17	2295.87	10987.3	2714.36	2294.38	4042.31	4654.96	6922.2	5375.04	8103.35	2336.6	11417.4	5163	2392.75	2554	4965.22	2211.03	6446.04	3435.96	4179.61	5795.46	2902.88	5665.09	2638.86
AURKA	AURKA	4768.88	5633.07	3449.72	4418.54	2300.07	3144.29	4796.52	2704.71	3030.53	2660.96	4732.98	2533.04	2454.03	3997.96	5892.82	5515.32	2818.22	5922.29	4432.64	2326.55	5308.25	20031.3	2359.53	3739.81	3076.1	4689.55	4208.8	3053.57	3628.51	2697.2	4020.82	2675.86	4989.15	2153.43	2371.53	2681.95	2491.13	4027.22	6284.64	5005.85
AURKB	AURKB	1969.49	2020.55	2118.76	2448.04	2100.3	2136.25	2074.36	1944.19	2133.28	2043.75	2013.74	2053.46	1929.65	2133.28	2113.38	2323.71	1932.1	2229.18	2414.51	1979.83	1826.29	2195.3	2325.06	2394.99	2096.78	2088.88	2116.85	2134.31	2362.03	1518.86	2104.27	2631.43	2090.69	1968.33	2755.43	3262.99	2188.96	2253.13	2174.4	2533.04
AXIN1	AXIN1	1765.58	1703.72	1686.01	1818.78	1723.49	1553.29	1872.08	1655.59	1763.67	1695.84	1872.57	1592.4	1759.1	1706.5	1757.57	1513.4	1641.24	1611.17	1557.76	1447.1	1720.39	2062.53	1979.83	1653.84	1834.64	1586.26	1916.74	1490.85	1720.87	2237.64	1844.39	2174.4	1977.39	1602.12	1814.75	2141.05	1716.34	1466.12	1338.28	1606.67
AXL_int	AXL	2984.5	2904.25	2896.01	3090.64	2771.71	2461.51	2694.35	2363	4179.61	2819.17	2815.1	2908.34	2869.34	2750.26	2880.95	2934.93	2921.65	2905.62	3072.57	2609.82	2753.38	3315.38	3349.68	3208.61	3050.54	3130.5	2793.81	2816.66	3359.01	2714.36	2984.5	2591.71	2970.38	2883.49	3103.35	3134.22	3157.4	3037.93	3094.68	3154.71
AXUD1	CSRNP1	1446.73	1771.8	1440.17	1393.04	1660.95	1293.21	1457.35	1400.84	1687.54	1602.12	1788.28	1702.06	1676.14	1411.6	1553.71	1432.56	1497.46	1494.44	2034.28	1632.22	1800.47	2348.99	2487.61	1860.21	1754.69	1638.45	1680.34	1357.5	1744.05	1809.3	1606.22	2344.49	1590.51	1491.36	2120.03	2042.16	1629.84	1440.17	1847.24	1974.35
BACH1	BACH1	6598.77	7392.02	4925.26	4939.26	3341.18	4116.67	7606.82	2757.36	6247.89	3471.85	15474.7	3271.93	3320.15	3805.86	5795.46	6088.61	3561.76	5795.46	6649.77	2801.81	5039.68	7823.5	11207.5	12384.5	4322.5	4168.86	4635.14	4640.85	9732.58	4033.61	12025.1	10038.2	4732.98	3098.29	6847.46	8191.65	3667.3	5498.84	14292.4	6979.73
BAD	BAD	4654.96	1751.24	2302.99	1965.01	2678.65	2270.72	2273.6	2587.95	1910.33	2691.75	2177.02	2823.15	2607.03	2007.55	2206.79	2356.56	4925.26	2095.28	2153.43	2306.45	1922.17	1812.47	1653.84	1523.78	2331.91	2452.99	2584.93	1762.79	1831.01	1626.6	2095.28	2185.47	2203.74	2304.76	2185.47	1998.44	2373.4	3303.44	2721.47	2332.71
BAG3	BAG3	16728.1	21510.8	2129.71	2410.43	2302.99	3161.76	3974.45	3725.3	10554.8	4282.35	10732.1	2237.64	2236.26	7465.04	5194.96	2173.83	1835.65	3384.69	20031.3	2219.56	6013.46	1922.17	1922.6	4159.41	4727.69	10987.3	5268.95	13761.4	2431.1	28924	2753.38	2383.85	5024.12	2691.75	1957.59	17716.2	2621.81	3117.7	5818.64	7465.04
BAG4	BAG4	2875.65	4226.51	2074.91	2972.04	2525.25	2351.72	2231.51	2233.6	2476.62	2476.62	4528.25	2511.8	2584.93	2168.96	3067.51	2107.65	2302.99	2215.4	3284.68	2259.74	2051.76	3597.16	3424.79	2801.81	2138.84	2611.74	2517.09	2323.71	5438.74	1708.15	4103.62	3349.68	8515.38	2099.03	2959.01	3277.49	2709.21	1923.03	2711.62	2810.46
BAGE2	BAGE2	2179.53	2133.28	1978.88	1374.26	2699.65	1989.06	1886.4	2093.6	1703.29	2554	2146.27	2759.86	2845.68	1651.95	1785.56	2167.43	2336.6	1862.44	1773.86	2908.34	2239.84	1954.95	2113.38	1442.28	2126.64	1726.02	1848.83	1618.74	1463.1	4621.05	1695.35	1944.19	2045.33	2494.88	1790.72	1730.56	3043.9	1679.85	1639.28	1790.04
BANK1	BANK1	2417.64	2063.48	2158.34	2512.59	1777.17	2232.56	2002.29	1721.35	2186.75	1879.85	1853.75	1942.89	1828.06	2250.55	2035.89	2059.11	1837.89	3080.09	2351.72	1746.66	1720.39	2631.43	2297.23	2477.89	1708.56	2094.44	1972.12	2162.94	2334.25	1697.94	2106.8	2330.89	1834.24	1806.75	2222.44	2253.85	1922.17	2029.16	2570.72	4208.8
BASP1	BASP1	4479.01	3805.86	3980.94	12608	2209.94	5268.95	5245.55	2316.57	2673.76	3343.66	4282.35	2259.74	2110.7	3072.57	6363.57	4136.84	3166.97	7465.04	3459.31	2142.26	3056.43	6446.04	3208.61	3471.85	2543.41	2626.47	2707.1	2404.75	3424.79	2678.65	3656.04	4629.44	2792.79	2109.12	4061.57	6692.1	3033.43	3424.79	4247.31	2863.9
BATF	BATF	2601.9	2303.88	3205.44	3752.57	3418.82	3311.71	2825.11	3023.03	3725.3	3076.1	2742.36	3303.44	3376.91	3320.15	2793.81	2750.26	3294.44	2842.47	3376.91	2654.95	2414.51	3527.25	3832.85	2785.41	2409.63	3527.25	2804.4	2820.11	3661.81	2099.66	4075.1	3076.1	3465.54	3277.49	3235.97	2830.47	3578.28	3134.22	2774.84	2684.79
BCKDK	BCKDK	1527.7	1627.04	1785.56	1712.41	2023.83	1837.89	1698.36	1891.46	2080.74	1925.17	2025.1	2075.46	1983.85	1648.64	1705.59	1716.34	1729.6	1534.6	1866.74	1924.15	1528.26	2097.28	1953.25	1698.78	1688.05	1723.49	2069.07	1989.06	1844.39	1843.96	1828.06	3181.3	1795.95	1825.24	2519.26	2547.99	2082.36	1502.04	1515.8	2101.88
BCL10	BCL10	5065.14	2561.06	1012.89	1121.97	964.788	1153.97	1158.84	1323.4	1012.89	1051.95	1004.49	1065.41	1088.1	1070.72	1076.89	992.763	1093.66	1238.31	2068.38	5288.09	3186.45	2000.89	1618.74	2598.65	4012.5	1012.89	1133.17	1158.84	1136.88	1492.35	1060.36	1004.49	1070.72	1113.45	915.3	1141.1	1012.89	1051.95	2243.59	2203.74
BCL2A1	BCL2A1	1511.22	1541.54	2000.89	2293.74	2247.8	2124.14	1879.38	2057.04	2000.89	1964.38	1825.24	2295.03	2227.09	1722.94	1721.35	1730.56	2047.91	1829.78	1823.21	1985.38	1585.36	2798.97	2494.88	1623.97	1768.34	1773.86	1751.93	2058.44	2441.46	1874.08	2008.35	2942.85	1757.01	2197.35	2561.06	3014.07	2517.09	1579.58	1813.16	2018.77
BCL2L14	BCL2L14	1292.3	1295.59	1772.94	1293.21	2934.93	2009.15	1398.16	2283.03	1332.19	2519.26	1146.93	3023.03	2850.69	1632.76	1423.62	1644.97	2000.89	1362.49	1573.59	3062.57	1412.06	1656.14	1619.59	1478.64	1424.81	1303.08	1320.69	1685.56	1659.34	1362.49	1269.51	1862.44	1191.71	2514.91	1466.12	1703.29	1991.46	1287.26	1600.65	1447.1
BCR	BCR	1573.14	2264.33	1708.15	2007.55	1750.6	1834.24	1662.46	1605.72	2088.88	1643.28	1866.74	1730.56	1814.75	1470.62	1741.28	1481.97	1659.34	1677.93	1624.36	1313.52	1740.74	2866.44	3418.82	2371.53	1820.25	1576.27	1828.97	1703.29	2249.03	2390.72	1925.88	2856.82	1882.85	1675.04	2614.47	2854.12	1669.21	1882.17	1400.29	1694.84
BDNF	BDNF	1402.29	1230.74	1412.51	1438.4	1369.08	1280.11	1313.52	1280.11	1219.9	1251.99	1251.03	1129.81	1267.97	1401.56	1417.28	1315.28	1324.41	1377.8	1245.89	1374.26	1456.42	1148.51	1105.19	1174.96	1289.3	1306.86	1343.72	1372.85	1204.35	1884.52	1425.22	1239.16	1382.16	1294.11	1333.67	1153.97	1219.9	1560.92	1321.36	1414.08
BID	BID	2316.57	2255.7	2839.55	4020.82	2644.79	2948.23	2337.72	2457.94	2850.69	2570.72	2454.03	2801.81	2558.59	2537.25	2566.74	2609.82	2769.64	2946.76	2439.04	2331.91	2051.76	3725.3	3359.01	3041.07	2036.9	2653.51	2348.99	2732.68	4003.65	2015.25	2538.38	4465.31	2396.16	2765.14	3811.54	4509.44	2235.61	2647.19	2537.25	2516
BIRC2	BIRC2	1649.24	1754.69	2073.4	2052.25	1929.14	2199	2077.53	1818.78	2306.45	1945.65	2489.57	1869.88	1932.1	2069.78	2044.54	1909.22	1821.95	1915.72	2340.69	1644.42	1679.36	2340.69	2319.78	1896.06	1852.56	2069.78	2609.82	1999.61	2355.53	3581.95	2234.28	3478.61	2141.66	1703.29	2689.49	2605.95	1917.22	2834.94	1930.45	2493.78
BIRC3	BIRC3	1732.95	1577.19	2113.38	2523.31	1939.06	2047.01	2021.22	1749.51	2174.4	1881.09	1927.22	1879.85	1898.16	2188	2106.8	1927.86	1926.58	2115.65	1936.69	1727.46	1629.5	1833.84	1845.72	1682.01	1757.01	2038.33	2005.78	1977.39	2353.35	1983.85	2125.4	2582.88	1979.83	2047.01	2331.91	2689.49	1869.16	2205.82	1876.24	2201.34
BIRC5	BIRC5	2280.35	2354.44	2616.89	2122.5	2449.85	2771.71	2963.4	2944.47	2399.88	2499.45	3418.82	2479.15	2459.59	3015.99	2727.66	2719.28	2340.69	2561.06	2568.21	2383.85	2451.95	1734.75	2833.49	2141.05	2373.4	9033.21	2918.75	2179.53	2406.68	3201.59	2614.47	2704.71	6411.48	2250.55	2699.65	2512.59	2850.69	3811.54	2758.61	3554.74
BIRC7	BIRC7	5039.68	5124.61	5203.77	6363.57	3014.07	4247.31	5203.77	3271.93	4187.45	3557.91	5024.12	3508.19	3037.93	3349.68	5082	4594.9	3811.54	5349.94	3992.26	2803.43	3915.19	6327.46	7166.51	4563.96	3440.75	3885.78	4727.69	2960.94	7323.95	4050.54	4563.96	8726.26	5892.82	3216.75	6223.69	9253.21	3080.09	3710.47	3605.82	4673.29
BLK	BLK	1407.6	1669.75	1598.66	1879.38	1761.91	1822.65	1691.53	1580.69	2161.62	1638.86	1935.98	1725.42	1782.92	1346.78	1836.23	1376.54	1765.12	1423.62	1702.06	1537.61	1574.58	2216.35	2735.64	1481.16	1632.22	1442.28	1881.09	1996.83	1769.99	2182.86	1617.35	4020.82	1699.89	1532.83	3002.61	3064.29	1641.24	1334.55	2060.66	1398.16
BLZF1	BLZF1	1253.56	1470.62	1251.99	1358.96	1543.94	1459.5	1331.26	1545.44	1971.51	1405.01	1884.52	1489.5	1506.04	1217.54	1437.37	1380.6	1301.61	1113.45	2011.91	1690.07	1326.97	1661.58	1736.85	1656.95	1487.09	1342.99	4197.89	1328.39	1316.01	1744.94	1360.16	2304.76	1428.46	1273.39	1894.29	1920.08	1545.44	1116.99	1714.81	1716.74
BMP7	BMP7	1640.66	1648.64	1609.94	1449.41	2190.91	1832.69	1761.56	1761.91	1947.05	1935.98	1962.17	2055.07	2274.4	1550.76	1634.84	1702.06	1678.47	1375.49	1621.33	2072.1	1605.72	1627.49	1862.44	1486.51	1792.22	1645.53	1927.86	1863.47	1862.44	2338.31	1806.29	2451.95	1831.45	2038.91	2039.54	2091.41	2441.46	1639.28	1716.74	2041.55
BMPR1A	BMPR1A	1824.51	1574.58	2037.74	2243.59	2029.16	2150.01	1982.58	1779.41	2072.1	1849.33	1901.51	1814.29	1850.4	2033.24	2065.61	1867.96	1856.34	2164.2	1855.09	1866.74	1734.39	1664.85	1659.34	2183.91	1634.28	1999.61	1869.88	2041.55	2359.53	1876.24	2098.41	2018.09	2013.74	1936.69	1837.89	1732.95	1750.6	1954.33	1943.54	2028.56
BMPR1B	BMPR1B	1529.42	1564.08	1776.41	2209.94	1907.86	1768.89	1483.42	1667.65	1735.67	1568.62	1535.97	1717.15	1764.67	1644.97	1392.42	1503.01	1705.24	1554.12	1849.33	1679.36	1261.96	1731.61	1777.17	2097.28	1507.84	1539.81	1376.01	2018.09	2016.59	1261.96	1663.35	1828.97	1298	1632.22	1842.81	1678.47	1956.12	1389.5	1943.54	1420.36
BMPR2	BMPR2	1165.09	1209.36	1255.85	1678.92	1124.03	1240.91	1051.95	1044.45	1156.1	1081.59	1223.64	1119.85	1105.19	1245.89	1162.04	1088.1	1168.44	1182.09	1034.44	1039.44	1088.1	1234.03	1334.55	1557.2	1886.91	1141.1	998.625	1282.9	1283.71	1160.96	1044.45	1273.39	992.763	1076.89	1245.89	1242.47	1076.89	1145.35	1419.03	915.3
BMX	BMX	1913.1	1874.08	2397.32	3048.95	2092.12	2332.71	2285.17	1899.58	2650.35	1855.09	2086.68	1797.53	1849.33	2390.72	2486.3	2017.34	2077.53	2393.87	2195.3	1618.74	1805.31	2088.88	2193.74	2781.12	1839.71	2484.99	2120.03	2340.69	2774.84	1860.73	2421.11	3218.78	2017.34	1900.81	2731.78	2319.78	1792.86	2419.77	1885.24	2332.71
BOLA3	BOLA3	2117.81	2236.26	2735.64	2616.89	3208.61	2667.72	2255.7	2845.68	2558.59	2808.93	2681.95	3117.7	3166.97	2072.75	2234.28	2325.06	2681.95	2098.41	2473.63	3094.68	2092.12	2747.62	3010.26	2174.4	2199	2231.51	2500.49	2310.15	2761.21	1993.89	2390.72	4218.44	2241.69	2762.55	3597.16	3997.96	3010.26	1933.53	1691.03	2489.57
BOP1	BOP1	1302.4	1348.88	1441.15	2101.88	1314.78	1217.54	1221.64	1176.26	1398.16	1260.86	1242.47	1377.17	1319.26	1393.65	1217.54	1245.89	1274.81	1178.55	1188.91	1149.8	1229.56	1750.6	1680.34	1738.14	1310.17	1222.64	1292.3	1399.75	1512.21	1240.91	1173.64	1535.06	1210.41	1230.74	1425.22	1537.61	1470.62	1325.78	1594.89	1297.44
BPI	BPI	1714.81	1505.55	1269.51	3303.44	1250.08	4640.85	6598.77	1663.35	1374.88	1274.81	1291.03	1329.91	1348.88	1605.21	1956.12	1318.66	1422.51	1579.12	1088.1	1370.53	1575.88	6043	1481.16	1686.99	1820.25	2281.54	7465.04	1571	1435.26	2725.43	2432.12	1718.45	1581.84	1481.97	2599.61	42758.1	1258.89	1532.19	2344.49	1362.49
BRAF	BRAF	2270.01	2412.31	2116.85	2168.96	1958.7	1846.48	1927.22	1822.65	1769.99	2029.71	2032.58	2306.45	1937.62	1937.62	2096.78	1976.72	2948.23	2019.45	2020.55	1757.57	2500.49	3249.04	3531.82	2574.55	2347.03	1899.58	2033.24	1874.99	1832.69	2142.95	2019.45	2029.16	1982.58	2013.74	1987.84	2561.99	1995.6	2022.86	2400.59	2120.03
BRD2	BRD2	1413.29	1264.21	1353.29	1415.74	1255.05	1258.03	1179.55	1274.81	1200.64	1233.09	1356.83	1176.26	1214.19	1543.94	1334.55	1369.08	1348.88	1463.1	1101.03	1300.81	1421.12	1228.39	1234.03	1482.7	1231.44	1333.67	1264.21	1311.99	1234.03	1607.96	1235.96	1244.49	1287.26	1377.8	1232.15	1208.31	1248.9	1535.06	1455	1198.59
BRD3	BRD3	1764.67	1495.36	1701.1	1867.46	1541.54	1908.54	1716.34	1797.17	1523.78	1656.95	1494.44	1703.29	1491.36	1664.42	1821.25	1735.67	1538.26	1790.04	1427.62	1489.92	1428.46	1449.95	1468.78	1872.57	1276.67	1624.74	1405.01	1701.1	1592.4	1540.99	1639.28	1542.1	1490.85	1616.25	1346.14	1512.21	1381.64	1662.91	1612.7	1287.26
BRD8	BRD8	1467.2	1703.72	1736.26	1714.81	1970.89	1755.21	1784.3	1704.15	2203.74	1703.29	2073.4	1894.29	1941.95	1927.86	1902.91	1509.75	1793.92	1564.08	2209.94	1549.96	1615.5	2084.69	2390.72	1618.74	1639.28	1757.01	2010.06	2061.55	2080.74	1998.44	2227.71	3320.15	1814.75	1705.94	2836.4	3249.04	1826.65	1773.38	1469.78	1929.65
BRDT	BRDT	2092.12	2285.95	1647.44	1803.58	1803.58	1717.8	1914.14	1867.96	1641.24	1811.33	1937.62	1987.84	1935.28	1886.4	2103.57	2059.11	2034.28	2212.85	1624.36	1538.9	2151.99	2173.83	2400.59	1925.17	2200.35	1925.17	1816.51	1473.11	1746.12	2694.35	2114.45	1713.44	2107.65	1940.45	1665.92	1865.49	1818.3	2117.81	1956.12	1600.17
BRSK1	BRSK1	1807.99	2039.54	2032.58	2520.21	2088.07	2116.85	2096.03	1887.42	2639.9	1821.95	2786.62	2023.83	2142.26	1714.81	2114.45	1755.21	1959.8	1999.03	2462.88	1714.81	1825.24	4003.65	3157.4	2976.72	1904.09	1902.91	2180.26	2167.43	2842.47	2170.12	2219.56	5907.56	2102.72	1807.51	3531.82	4989.15	1941.2	1694.33	2449.85	2756.39
BRSK2	BRSK2	4218.44	3446	2826.59	2883.49	2474.28	2707.1	2668.69	2124.81	2931.4	2629.51	3818.57	2416.85	2348.99	2642.65	2824.13	2836.4	2457.94	2913.15	3656.04	2237.64	3104.95	13761.4	5245.55	2906.98	2887.2	3047.36	3399.45	2383.85	2979.04	3515.54	3184.41	4259.56	3453.45	3915.19	3359.01	3974.45	2404.75	2803.43	4732.98	3968.96
BTF3	BTF3	2398.24	2157.04	2946.76	3117.7	2767.57	2743.59	3284.68	2697.2	3349.68	2744.81	3014.07	2839.55	2725.43	2325.06	2952.49	2565.26	2694.35	2550.38	2356.56	2401.47	2221.89	3004.47	3329.32	3033.43	2572.6	2589.76	2742.36	3033.43	3130.5	2538.38	2921.65	4939.26	3035.68	2547.99	4136.84	4237.48	2836.4	2469.11	2000.89	2880.95
BTG1	BTG1	1435.26	1803.58	1910.33	2187.38	2141.05	1957.59	1767.8	1853.75	2618.86	1787.78	2182.86	2069.78	2133.28	1541.54	1974.35	1559.25	1957.59	1594.89	2090.69	1775.64	1593.51	3212.62	3777.43	2584.93	1655.04	1690.54	2059.78	2359.53	2280.35	1769.99	1721.35	5586.4	1691.91	1791.58	3963.47	4892.32	2143.64	1383.53	1673.09	2277.19
BTG3	BTG3	1522.25	1469.28	1632.22	1794.36	1565.96	1606.67	1361.96	1410.36	1298	1389.5	1457.35	1391	1423.62	1729.13	1392.42	1428.93	1581.08	1532.19	1528.83	1458.99	1368.12	1378.95	1510.2	1615.5	1294.11	1549.16	1438.4	1668.67	1584.22	1451.95	1508.31	1356.16	1442.28	1576.66	1326.97	1318.05	1523.78	1662.91	1832.69	1488.22
BTRC	BTRC	1683.3	1645.53	1660.95	1594.58	1504.72	1555.26	1658.42	1505.55	1598.1	1613.22	1699.33	1384.38	1369.08	1803.58	1615.88	1714.81	1645.53	1679.85	1598.66	1455.98	1687.54	1291.03	1338.28	1423.62	1453.99	1701.58	1520.78	1553.71	1708.56	2253.85	1718.9	1560.92	1643.85	1564.61	1643.85	1295.59	1481.97	1939.06	1756.37	1651.95
BUB1	BUB1	2423.19	3150.19	2385.38	2455.76	2568.21	2140.24	2296.71	1914.14	2449.85	2336.6	2737.69	2469.11	2550.38	2795.27	2470.12	2445.36	2252.41	2414.51	2968.72	2124.81	2423.19	3010.26	3056.43	2186.11	2328.96	2359.53	2552.53	1965.01	2508.36	6649.77	2517.09	3108	2539.51	2295.03	2637.81	2552.53	2681.95	2150.01	2550.38	2541.71
BUB1B	BUB1B	2045.33	1781.21	1833.26	1883.8	1546	1811.9	1633.3	1539.81	1699.89	1629.84	1674.06	1514.66	1562.85	1793.92	1910.33	1920.67	1532.19	1944.19	2136.25	1541.54	1636.26	1598.66	1643.28	1966.39	1452.42	1678.92	1609.26	1905.49	2009.15	1822.65	1808.47	1789.36	1547.78	1577.72	1560.11	1663.35	1423.62	1810.12	2328.96	1813.84
BUD31	BUD31	2389.81	2314.35	2541.71	2637.81	2158.97	2600.76	2603.35	2416.85	2433.14	2377.46	3591.21	2179.53	2092.12	2240.4	3234.5	2974.38	2241.69	2867.89	2867.89	2034.28	2448.94	2019.45	2362.03	2013.74	2435.36	2476.62	2657.22	2122.5	2425.09	2297.23	2842.47	3244.6	2808.93	1788.28	2633.25	2808.93	2254.78	2746.22	2514.14	3104.95
C10orf119	MCMBP	4095.64	2855.47	2808.93	2755.43	1915.2	2349.88	3717.1	3083.81	15474.7	2210.48	2234.95	2006.96	1933.53	20031.3	7996.35	2176.29	1920.67	2323.71	4136.84	2603.35	2535.16	2270.01	2205.82	3435.96	5691.07	3478.61	2899.91	14758.9	5245.55	21510.8	2472.99	2616.89	2463.69	1906.78	2145.68	1957.59	2118.76	2702.35	3557.91	3683.3
C19orf50	KXD1	4033.61	4958.55	4832.3	3586.38	6922.2	6541.3	6247.89	10732.1	7679.11	7124.01	3628.51	7392.02	7209	4380.77	3234.5	6649.77	6740.77	3933.07	4867.99	8609.15	5397.91	6363.57	8103.35	10732.1	8370.2	5082	3120.36	8295.61	5082	2055.07	3899.91	3766.5	3177.19	6223.69	5397.91	4438.85	3987.01	4784.05	4796.52	3166.97
C1D	C1D	2744.81	3014.07	25247.6	2620.34	2272.11	2557.34	3031.97	2684.79	2381.74	2267.17	2880.95	2212.85	2186.75	1987.35	2818.22	2885.34	2322.91	3207.03	3303.44	2414.51	2100.3	2595.56	2847.8	2196.32	2343.59	2791.76	2528.41	4939.26	2707.1	2759.86	2237.64	2714.36	5724.09	3181.3	2397.32	2502.43	2162.28	2561.06	2664.54	2615.68
C1orf174	C1orf174	4370.41	11207.5	3531.82	2976.72	2657.22	3656.04	3508.19	2979.04	2414.51	3353.55	4155.14	2968.72	2737.69	5124.61	6028.23	4732.98	3072.57	4276.16	11417.4	2887.2	4784.05	2319.78	2249.03	6798.36	3023.03	3739.81	3166.97	2313.04	2920.04	3759.64	4298.8	1927.86	4042.31	3832.85	2036.9	2571.66	2856.82	3832.85	4370.41	8924.96
C1orf216	C1orf216	5163	2820.11	2624.01	2813.55	2759.86	4925.26	2320.94	2308.18	2431.1	2644.79	2582.88	2719.28	2875.65	3208.61	5268.95	2524.28	2837.97	2831.98	2411.37	2401.47	2625.24	3869.85	2830.47	3876.56	2223.66	2777.97	4075.1	2302.99	3042.49	2429.69	3023.03	2614.47	2765.14	3007.25	2996.28	3399.45	2711.62	2681.95	2633.25	2462.88
C1orf57	NTPCR	5186.14	5586.4	3586.38	3860.66	2608.11	3501.7	3725.3	2963.4	2754.4	3188.49	5691.07	2847.8	2633.25	4426.43	5106.61	6013.46	6411.48	6247.89	4629.44	2845.68	5470.98	2455.76	2523.31	3226.24	3446	3501.7	3945.12	2988.46	3233.03	20031.3	4796.52	2535.16	5586.4	7606.82	2742.36	2805.38	2819.17	5065.14	5586.4	7209
C20orf43	RTF2	2979.04	1948.21	2285.17	2280.35	1959.8	2426.65	2369.46	2136.25	1958.7	2246.07	2659.1	1848.33	1902.21	2180.99	3365.65	2647.19	2268.03	2862.52	1682.66	1862.44	5863.4	1476.1	1452.42	2015.25	2179.53	2183.91	6223.69	1878.91	1998.44	2010.06	3271.93	1530.03	3846.97	2381.74	1522.25	1514.66	1962.74	3675.65	1744.05	2107.65
C21orf2	CFAP410	3974.45	3658.93	13761.4	5163	9732.58	7209	4226.51	5818.64	4150.86	10554.8	5665.09	10987.3	10038.2	4033.61	3586.38	12608	9903.56	4311.96	3531.82	10038.2	4629.44	3478.61	2614.47	3403.59	4410.66	4493.7	4286.83	4509.44	5665.09	3137.84	3457.62	2197.35	3926.89	12025.1	6446.04	2544.32	15474.7	4587.36	3704.47	4640.85
C21orf33	GATD3A	5633.07	6235.79	4452.56	2994.09	3531.82	5163	3640.53	3696.88	1926.58	3798.65	4016.66	3860.66	3370.95	2581.55	3548.52	4579.07	3271.93	4418.54	3987.01	4311.96	6692.1	3482.32	4706.84	3846.97	3992.26	2803.43	4958.55	2171.65	2508.36	2845.68	3220.8	2426.65	3785.69	3229.62	2230.01	2221.35	3058.31	2784.2	4640.85	8370.2
C4BPA	C4BPA	1472.19	1519.78	1279.18	1377.8	1270.68	1286.41	1419.6	1335.88	1260.86	1326.97	1234.03	1511.22	1411.6	1211.72	1344.28	1240.04	1265.09	1223.64	1569.81	1488.69	1419.03	1607.12	1663.35	1526.71	1528.83	1255.05	1353.74	1274.81	1898.16	1557.2	1374.88	1449.41	1402.29	1391.71	1295.59	1648.64	1372.85	1397.06	1648.64	1309.25
C6	C6	1027.58	1448.89	1020.52	1133.17	1244.49	964.788	1151.09	1109.22	1369.08	1115.22	1360.16	1394.75	1370.53	915.3	1162.04	1081.59	1265.09	1060.36	1729.13	1296.23	1283.71	1962.74	2084.15	1534.6	1282.09	1427.62	1217.54	1206.36	1253.56	1202.85	1116.99	2436.05	1020.52	949	1797.17	2042.16	1273.39	1012.89	1636.26	1566.45
C6orf106	ILRUN	2727.66	7823.5	2872.64	2069.07	2869.34	2257.85	2199	2225.34	2145.68	2979.04	2474.28	3284.68	2908.34	2529.24	2540.61	2674.81	3891.45	3315.38	7465.04	2582.88	3551.56	2621.81	2051.76	2037.74	2168.96	2431.1	2369.46	2109.12	2110.7	3117.7	2678.65	1779.41	3522.36	3308.31	2348.1	2074.91	3303.44	2698.43	2334.25	2160.46
C9orf86	RABL6	5922.29	2825.11	2456.85	5106.61	4867.99	10211.8	5795.46	2462.88	3184.41	3586.38	3010.26	2497.53	4732.98	7903.16	3052.06	2087.28	3955.55	7679.11	2952.49	2156.38	2979.04	3098.29	3853.91	3052.06	3536.86	3267.64	3208.61	2621.81	3284.68	1674.06	13351.5	3501.7	5438.74	2878.25	2644.79	2699.65	3338.7	3527.25	6148.81	3052.06
C9orf96	STKLD1	1930.05	1725.42	1910.33	1968.33	1858.66	1860.21	1780.46	1705.24	1786.31	1886.4	1764.17	1757.01	1810.12	2063.48	1894.83	1841.03	1949.4	1933.53	1480.59	1836.81	1850.4	1836.81	1701.1	1976.06	1636.26	1814.29	1729.6	1906.78	1879.85	1886.4	1894.29	1729.6	1764.67	1898.16	1681.1	1527.7	1770.54	2121.53	1558.78	1623.12
CA1	CA1	1296.88	1618.74	1798.33	1325.78	1334.11	1569.81	8370.2	11417.4	9375.11	1820.25	1904.09	1166.13	1251.99	5586.4	1378.38	1462.53	1306.86	1406.89	2199	2707.1	3824.36	816.312	1203.6	12608	14758.9	2509.53	1761.2	8809.24	1101.03	1542.1	1751.24	1113.45	1514.66	1429.4	1780.46	1070.72	2026.54	1778.42	18665.2	1178.55
CA4	CA4	1869.16	1807.51	1816.96	1700.49	2018.09	1730.08	1596.21	2068.38	1433.06	1858.66	1528.83	2103.57	1985.38	1574.58	1705.59	1820.25	2030.26	1698.78	1427.62	2149.14	1882.85	1637.4	1652.58	1457.35	1779.41	1508.81	1673.58	1702.06	1378.95	2031.91	1602.59	1453.53	1781.21	1903.61	1489.5	1640.66	2091.41	1798.33	1746.12	1575.49
CA9	CA9	1798.79	2057.04	2282.28	1780.46	2887.2	2143.64	1825.24	2118.76	2043.26	2481.06	1929.65	2675.86	2699.65	1611.17	1801.68	1812.47	2250.55	1842.23	1711.76	2511.8	2011.44	2443.5	2259.74	1351.76	2051.28	1790.72	1839.71	1936.69	1805.84	3661.81	1769.44	2230.01	1890.17	2435.36	2291.19	2040.16	2803.43	1448.36	1666.58	1922.6
CAB39L	CAB39L	2744.81	7903.16	3008.76	3980.94	2631.43	3281.25	2451.95	2784.2	3303.44	2620.34	2751.82	3083.81	2653.51	2654.95	2686.78	2948.23	3094.68	2952.49	8809.24	2673.76	2654.23	8609.15	7679.11	4033.61	3193.38	13351.5	11417.4	2791.76	4846.65	2051.28	2774.84	4395.38	2812	3050.54	4358.64	6223.69	2390.72	2607.03	3527.25	4432.64
CABC1	COQ8A	1694.33	1585.81	1718.9	1499.93	1826.65	1818.3	2058.44	1731.61	1907.32	1906.78	2043.75	1909.22	1792.86	1860.21	1962.17	1776.41	1873.06	1677.93	1746.12	1732.95	1839.03	1650.28	1785.56	1429.4	1933.05	1923.03	2138.84	1633.79	1827.01	1834.24	2249.79	2025.1	1987.35	1787.29	1937.62	1816.96	1807.13	1928.62	1890.17	2041.55
CABYR	CABYR	3023.03	3710.47	3244.6	2483.14	3881.17	3359.01	2234.95	2608.11	2051.28	3793.09	2633.25	3933.07	3899.91	2956.45	2470.12	3501.7	4061.57	3166.97	2451.95	3465.54	3130.5	1735.67	1876.24	1798.79	2202.34	2527.57	2443.5	2426.65	2480.11	5005.85	2550.38	1936.69	2424.14	3531.82	2282.28	2168.19	4673.29	2963.4	2416.85	1961.6
CAGE1	CAGE1	2304.76	2397.32	1763.67	1457.35	2071	1574.58	1679.85	1653.84	1416.31	1841.65	1773.86	1944.19	2003.76	2013.74	1626.6	1928.62	2023.83	2021.22	1264.21	1864.96	2397.32	1763.23	2170.12	1667.65	2010.97	1818.78	1711.76	1332.93	1437.9	2042.76	1675.04	1353.74	1952.79	2065.61	1338.91	1691.53	2660.03	2070.39	1620.45	1274.81
CALM2	CALM2	2171.65	1142.3	1248.9	949	7903.16	1274.1	1466.12	3591.21	1182.09	1615.5	1468.29	1105.19	7903.16	3043.9	1408.46	1276.67	1303.75	3710.47	1254.31	2593.8	1531.01	866.8	1070.72	1004.49	1881.63	5691.07	2000.25	1315.28	949	1508.81	1672.11	1034.44	1675.04	23433	1088.1	1322.03	2008.35	17716.2	1570.71	1439.54
CALM3	CALM3	2771.71	1925.88	2145.68	1773.38	2287.64	2355.53	2273.6	3508.19	2322.1	2248.41	2599.61	2041.55	2088.88	2216.35	2363.96	1989.67	1965.01	8103.35	1965.65	2441.46	2107.65	1506.53	1986.86	1949.4	2539.51	2323.71	3045.63	2329.86	1823.78	2558.59	2295.03	2127.3	2854.12	2002.29	2322.1	2047.01	2177.02	2064.44	2047.01	2335.8
CALML4	CALML4	2019.45	1846.48	2439.04	2512.59	3454.69	3010.26	1996.83	2702.35	1881.09	3291.96	1749.51	3635.5	3389.49	2222.44	1965.65	2650.35	2956.45	2141.05	2162.94	3869.85	2027.25	2013.74	1886.4	1891.46	1975.21	2099.03	2021.22	2390.72	2187.38	1758.61	1874.08	1964.38	1860.21	3112.29	1856.34	1762.35	2673.76	2228.34	2445.36	2051.28
CALR	CALR	1665.92	2101.09	1490.34	1503.01	1825.24	1459.5	1561.85	1905.03	1807.51	1607.96	1656.14	1557.2	1564.08	1581.08	1894.83	1405.01	1612.7	1642.24	1409.33	1656.95	1929.14	2207.75	4358.64	1616.25	1911.74	1587.04	2084.69	1633.79	1395.42	7209	1791.15	2199	1822.65	1567.49	1980.86	1976.06	1501.64	1174.96	1565.56	1659.34
CALR3	CALR3	2431.1	2402.35	2464.5	1934	3320.15	2501.53	1978.88	2300.07	1764.67	3000.75	2920.04	3226.24	3455.93	2285.95	2547.99	2793.81	3041.07	2298.91	1855.09	3501.7	2247.8	2441.46	2618.86	1922.17	2207.75	2194.52	2011.91	2259.74	1980.86	2514.91	2055.07	2072.1	2166.53	3508.19	2399.16	2474.28	3980.94	2020.55	2313.04	1942.42
CALU	CALU	1554.12	1476.1	1565.15	2284.39	1298	1463.57	1313.52	1527.7	1374.88	1314.29	1351.01	1294.11	1305.34	1744.94	1692.3	1632.22	1424.81	1674.55	1196.67	1093.66	1213.04	1548.31	1613.75	1999.61	1335.21	1441.15	1316.01	1811.33	1599.69	1450.49	1229.56	1547.24	2041.55	1435.26	1446.36	1583.72	1287.94	1748.36	1380.6	1012.89
CAMK1	CAMK1	3101.75	2591.71	2007.55	2828.06	2509.53	2018.77	10732.1	3161.76	3254.4	2253.85	2113.91	2174.4	2668.69	1976.72	2163.57	1917.22	2042.76	1874.08	2121.53	2436.05	2500.49	2073.4	2531.5	2541.71	3459.31	2056.06	2653.51	3148.56	1615.08	2203.74	3933.07	1777.17	2872.64	2357.6	2125.99	1913.1	2093.6	1910.33	2008.35	1983.21
CAMK1G	CAMK1G	2639.9	15474.7	3759.64	3197.94	3315.38	3315.38	2449.85	2618.86	2404.75	3298.45	2956.45	3536.86	3315.38	2765.14	2808.93	3597.16	3201.59	3090.64	13351.5	3508.19	2592.76	2344.49	2186.75	2616.89	3359.01	2641.28	6411.48	2660.96	3137.84	1959.8	2854.12	2493.78	2869.34	3329.32	2721.47	2324.39	3824.36	3455.93	2653.51	3522.36
CAMK2A	CAMK2A	7258.06	1898.16	2723.45	2711.62	2902.88	2609.82	2047.01	2591.71	2057.04	2709.21	2572.6	3212.62	2949.7	2145.68	2458.76	2581.55	2998.46	2883.49	2274.4	3117.7	2007.55	2112.78	1914.14	2607.03	1950.32	2139.43	2517.09	3431.43	2572.6	1922.17	2594.68	2721.47	1970.89	3000.75	2219.56	2130.51	2819.17	2239.84	3873.21	2483.14
CAMK2B	CAMK2B	4784.05	2457.94	2537.25	2469.11	2581.55	2786.62	2378.35	2931.4	28924	4347.38	2767.57	2725.43	2439.04	11719.9	2703.53	2743.59	2686.78	3700.68	3869.85	2568.21	2572.6	4528.25	1989.06	1839.03	2451.95	10211.8	2779.55	5397.91	2527.57	1895.38	2755.43	2348.1	4796.52	2905.62	2138.26	1924.66	2450.9	2902.88	2644.79	3229.62
CAMK2D	CAMK2D	1592.4	1491.86	1676.14	1457.35	1780.46	1856.78	1543.49	2539.51	1507.38	1767.8	1425.64	2010.97	1621.33	1583.72	1481.97	1537.61	1655.04	1463.1	1656.54	2214.45	1531.01	1370.53	1396.09	1391.71	1735.67	1604.66	1805.84	1855.09	1387.19	1361.42	1583.22	1265.96	1598.66	1917.22	1457.91	1210.41	1600.65	1722.39	1562.85	1956.86
CAMK2G	CAMK2G	3453.45	3869.85	6692.1	5724.09	5724.09	5765.66	3104.95	3885.78	3271.93	5140.57	14758.9	6494.4	5960.9	5375.04	28924	7258.06	6798.36	5031.9	3515.54	6411.48	3752.57	3418.82	3220.8	3384.69	2791.76	3207.03	3667.3	3376.91	5186.14	3744.59	3725.3	3717.1	3777.43	6922.2	6284.64	3798.65	5724.09	4509.44	4197.89	5186.14
CAMK4	CAMK4	3010.26	3271.93	2591.71	3094.68	5124.61	2698.43	8924.96	3739.81	7903.16	2380.49	8191.65	2386.91	5106.61	4925.26	3891.45	3080.09	2756.39	3227.93	3793.09	2409.63	3656.04	2979.04	3389.49	4432.64	6088.61	4121.73	3885.78	4913.51	2847.8	2125.99	3124.43	3418.82	3661.81	2277.19	3435.96	3496.32	2616.89	3656.04	2968.72	6847.46
CAMKK1	CAMKK1	1970.89	1725.42	2684.79	2328.06	3536.86	2762.55	2110.7	2221.35	2084.69	3249.04	2180.26	3172.12	3260.47	2316.57	2292.46	2600.76	2833.49	2150.01	2018.77	3395.15	1976.06	1669.75	1632.22	1550.76	1935.98	2110.7	2171.65	2193.74	2168.19	1721.35	2252.41	1624.36	2166.53	3104.95	2059.78	1662.46	4358.64	2632.34	2392.75	2120.03
CAMKK2	CAMKK2	3667.3	3717.1	5031.9	8809.24	4939.26	5082	4291.31	4673.29	3811.54	4892.32	6446.04	5140.57	4989.15	3415.04	4174.24	5765.66	5140.57	4542.43	3749.38	4939.26	5005.85	2845.68	2568.21	4796.52	3963.47	3749.38	3597.16	4528.25	3899.91	2533.04	4753.61	3233.03	3478.61	7209	3216.75	2875.65	4612.66	6088.61	3941.62	4410.66
CAMKV	CAMKV	2126.64	2069.78	2080.74	2259.74	2216.35	2257.85	2726.54	2445.36	2786.62	2083.61	2319.78	2107.65	2071	2332.71	2230.76	2228.34	2180.99	2027.96	2923.26	2058.44	1890.17	2472.99	2680.3	2972.04	2556.09	2697.2	2391.74	3005.86	2673.76	1987.84	2735.64	2742.36	2259.74	2143.64	2875.65	3004.47	2224.5	4579.07	2666.75	2550.38
CAPG	CAPG	2363	2654.95	1819.26	1659.34	3056.43	1853.75	1952.01	2562.93	2005.19	2042.76	2280.94	1888.75	3080.09	1837.35	2074.91	1972.76	1742.32	2283.71	1961.6	2314.88	2389.81	2479.15	2227.71	1582.21	2446.7	2465.89	2581.55	1557.2	1665.28	2717.59	2092.12	2109.12	2792.79	1869.88	2021.89	2236.26	1899.58	1828.97	1381.64	2037.32
CARD8	CARD8	2584.93	2525.25	2875.65	2777.97	3018.94	2590.74	2246.07	2151.99	2210.48	2803.43	2393.87	3403.59	3184.41	2403.55	2650.35	2920.04	3177.19	2753.38	2462.88	3216.75	2394.99	2673.76	2455.76	2406.68	2077.53	2331.91	2445.36	2484.06	2576.88	2528.41	2404.75	2120.03	2404.75	3124.43	2543.41	3018.94	3565.6	2552.53	2876.95	2402.35
CARD9	CARD9	9142.11	7027.35	10038.2	9253.21	12384.5	13351.5	6043	9498.05	6115.05	14758.9	9903.56	16009.3	12994.5	5498.84	8370.2	16728.1	13351.5	8191.65	5552.4	14292.4	10354.8	14758.9	13351.5	6541.3	5308.25	8726.26	25247.6	6181.71	9637.7	6692.1	7903.16	8609.15	9033.21	12384.5	14758.9	10038.2	11719.9	7258.06	6088.61	9732.58
CARHSP1	CARHSP1	1887.42	1797.17	2162.94	1969.49	1666.58	2458.76	3597.16	4602.44	4016.66	2574.55	1912.42	1561.85	1495.36	2739.94	2065.61	1787.29	1831.45	2174.4	2396.16	2464.5	2073.88	1870.91	1515.8	3635.5	5268.95	2165.62	2186.75	5203.77	2105.95	1378.95	2058.44	1510.71	2066.26	1755.72	1619.59	1452.42	1843.96	3478.61	2304.76	2309.16
CASP1	CASP1	2483.14	2653.51	4509.44	3037.93	4311.96	3704.47	2400.59	2681.95	2535.16	4247.31	3169.55	4330.88	4311.96	2246.07	2547.99	3891.45	4012.5	2258.79	1995.6	3980.94	2753.38	3137.84	3527.25	2163.57	2340.69	2552.53	2684.79	2509.53	2912.03	2802.62	2338.31	3193.38	2456.85	4380.77	3759.64	3578.28	6043	2239.84	2328.96	2610.78
CASP10	CASP10	13.1875	301.875	301.875	301.875	-3.7125	301.875	301.875	301.875	301.875	301.875	301.875	301.875	301.875	301.875	301.875	301.875	301.875	301.875	30.0875	30.0875	301.875	301.875	301.875	301.875	301.875	301.875	301.875	301.875	301.875	301.875	301.875	301.875	301.875	301.875	301.875	301.875	301.875	301.875	30.0875	30.0875
CASP3	CASP3	2015.92	1792.22	2009.15	1728.06	2088.07	2314.35	2899.91	4020.82	2616.89	2654.95	2150.01	2587.95	2165.62	2200.35	1925.88	2199.68	2120.78	1758.12	1885.24	2944.47	2566.74	1422.51	1444.69	1606.22	3172.12	4082.39	2332.71	3343.66	1633.79	1739.64	2033.24	1676.14	2227.71	2603.35	1870.91	1761.2	1959.8	2202.34	2136.25	2285.17
CASP4	CASP4	1744.49	2022.86	1804.78	1891.46	1621.33	1715.19	1807.13	1504.72	1789.36	1511.72	1489.09	1792.86	1625.91	1299.78	1634.84	1507.84	1736.26	1608.94	1708.56	1496.64	1669.75	3033.43	2917.46	2234.95	1662.91	1571.38	1620.89	1686.45	2140.24	1778.42	1509.3	2425.09	1656.54	1543.04	2061.55	2974.38	1501.64	1432.56	1851.21	1786.8
CASP6	CASP6	2711.62	3370.95	2963.4	2434.66	2861.14	2968.72	5470.98	6541.3	8609.15	3053.57	2474.28	3482.32	2759.86	5245.55	2390.72	2569.47	2959.01	2601.9	3766.5	3683.3	3380.8	2601.9	2854.12	9033.21	10554.8	2887.2	3103.35	7823.5	2101.88	1740.74	2338.31	1684.3	2514.91	3499.01	2576.88	1978.88	2605.95	2409.63	5082	2439.04
CASP7	CASP7	11719.9	1849.33	1822.65	1898.87	1605.21	1922.17	1910.33	2429.69	1858.66	1697.06	1874.99	1487.09	1473.11	1944.19	1936.69	2004.47	1792.22	2023.83	1543.49	1991.46	2994.09	1555.26	1472.19	2073.4	2043.75	1975.21	1782.92	2227.09	1734.39	5498.84	2052.25	1782.44	1787.78	3749.38	1577.72	2781.12	2243.59	2493.78	1778.92	1702.67
CASP9	CASP9	1609.94	1484.89	1565.15	1407.6	1588.49	1540.99	1792.86	1922.6	1748.36	1718.9	1711.1	1627.49	1737.72	1747.2	1761.2	1802.96	1667.65	1656.14	2432.12	1704.69	1636.26	1623.97	1522.25	1388.35	1641.24	1862.96	2694.35	1335.88	1708.56	1758.61	1920.08	2021.89	1832.69	1644.97	1713.44	1869.16	1694.33	1745.53	3201.59	2939.65
CASS4	CASS4	3735.59	3640.53	3661.81	4768.88	3010.26	3471.85	2697.2	2218.03	4768.88	3098.29	2850.69	3053.57	2931.4	3759.64	2899.91	3154.71	3098.29	3363.51	3899.91	2369.46	2576.88	6411.48	6284.64	3992.26	2513.38	6247.89	3226.24	2825.11	5203.77	2349.88	3511.86	5140.57	2617.88	3018.94	4226.51	5186.14	3193.38	2812	4706.84	3529.54
CBFA2T3	CBFA2T3	2956.45	4673.29	3037.93	3033.43	3781.56	3265.31	4479.01	3766.5	3974.45	3017.46	4003.65	3399.45	3557.91	2963.4	3305.88	3757.7	3066.01	10038.2	6088.61	2810.46	3948.61	3007.25	3184.41	3343.66	4159.41	2979.04	15474.7	4654.96	3522.36	2326.55	9142.11	8370.2	3415.04	2880.95	3704.47	3811.54	2684.79	3098.29	2887.2	3968.96
CBFB	CBFB	2051.28	1510.2	2263.53	1856.78	1758.12	1671.01	3446	4322.5	4078.74	3683.3	1646.95	1594.58	1693.26	5331.09	2355.53	1655.59	1672.6	2092.12	1997.63	2902.88	1769.99	1221.64	1365.75	2007.55	7392.02	2104.96	2055.07	4971.89	1623.97	1546	2027.96	1350.25	2099.66	1774.34	1599.17	1647.44	1775.64	2108.39	2459.59	1796.56
CBLC	CBLC	4187.45	5470.98	3141.66	4612.66	2456.85	3122.39	3478.61	2830.47	2845.68	2759.86	4867.99	2616.89	2721.47	3955.55	4016.66	3640.53	3146.93	3955.55	4768.88	3220.8	3992.26	4311.96	4768.88	5106.61	2616.89	4913.51	3478.61	2836.4	4208.8	4621.05	3541.81	4003.65	3172.12	2709.21	9033.21	3980.94	2582.88	3899.91	4218.44	3915.19
CBX5	CBX5	2521.15	2221.89	2523.31	12994.5	3220.8	2751.82	2813.55	2459.59	2554	2825.11	2467.29	2608.11	3120.36	2461.51	3108	2452.99	2887.2	2842.47	3329.32	2154.84	1901.51	2613.11	1949.4	2287.64	2057.04	3977.69	2432.12	2505.26	2845.68	1902.21	2750.26	2392.75	2603.35	2418.43	2415.68	2439.04	2103.57	2698.43	1819.26	2248.41
CCDC110	CCDC110	4042.31	2610.78	1962.74	2239.29	1886.4	1902.91	1916.25	1766.78	1951.24	1866.01	2061.55	1933.05	1869.88	2221.35	2151.99	2287.64	2177.02	2500.49	2277.73	1658.42	2129.71	2308.18	2353.35	3108	1826.65	2065.61	1906.13	2073.4	2045.33	2352.54	2034.28	2412.31	2125.4	2116.85	2297.23	3260.47	1816.05	2179.53	2473.63	1803.58
CCDC33	CCDC33	3083.81	7767.44	3798.65	2323.71	4197.89	3294.44	2651.93	2815.1	2781.12	4075.1	4452.56	4438.85	4358.64	3424.79	3008.76	3731.38	4082.39	3186.45	7209	4187.45	3078.09	3112.29	3365.65	2526.41	2908.34	2998.46	3632.01	2218.03	3475.23	2666.75	3376.91	1828.06	3106.47	4629.44	2410.43	1907.86	5586.4	2866.44	2790.26	2633.25
CCDC36	CCDC36	1841.65	2072.75	1387.19	1473.11	1503.58	1240.91	1571.38	1467.5	1283.71	1502.45	1525.27	1517.05	1574.58	1187.92	1487.75	1629.84	1615.5	1398.16	1515.8	1409.84	1885.24	2262.8	2203.74	1509.3	1960.7	1523.78	1455.54	1586.65	1453.99	2854.12	1635.4	1441.15	1800.47	1665.28	1409.84	1676.14	1514.66	1467.2	1662.02	1596.88
CCM2	CCM2	3482.32	5960.9	4698.19	5308.25	4330.88	4267.86	3658.93	3860.66	4813.69	4509.44	5039.68	4509.44	4187.45	3277.49	3980.94	4311.96	4629.44	3899.91	6922.2	4159.41	3067.51	6798.36	6798.36	4528.25	3338.7	4033.61	3785.69	3937.35	5960.9	2979.04	3766.5	10211.8	4282.35	4012.5	7027.35	9142.11	4465.31	3231.32	3571	4322.5
CCNA1	CCNA1	2068.38	1749.51	1427.62	1338.91	1751.24	1496.64	1525.75	1585.36	1389.5	1701.58	1444.69	1746.12	1978.88	1466.12	1677.93	1678.47	1642.24	1771.1	1367.17	1906.78	1790.72	1469.78	1371.58	1766.17	1480.01	1604.66	1451.47	1527.21	1477.99	2067.64	1492.35	1261.96	1614.65	1929.65	1322.03	1333.67	1779.94	1823.78	1721.35	1340.55
CCNA2	CCNA2	3508.19	5245.55	2476.62	6494.4	2462.88	2452.99	2488.59	2133.28	2355.53	2798.97	2917.46	2657.22	2482.1	5186.14	2917.46	2796.72	2618.86	3731.38	5331.09	2489.57	3267.64	2697.2	3004.47	2509.53	2880.95	2732.68	6847.46	2075.46	2350.8	2902.88	3235.97	1976.06	5818.64	3087.36	2154.13	2211.94	2558.59	4410.66	5633.07	2608.11
CCNB1	CCNB1	3876.56	4465.31	4542.43	7323.95	3146.93	4143.71	4989.15	3557.91	6494.4	3531.82	6223.69	2979.04	3015.99	4796.52	5375.04	4159.41	3731.38	4493.7	4689.55	2572.6	4347.38	6115.05	8515.38	6740.77	4629.44	5515.32	5203.77	5438.74	8609.15	8726.26	5818.64	16009.3	6692.1	3066.01	9142.11	11417.4	3117.7	4027.22	4298.8	6088.61
CCNB1IP1	CCNB1IP1	1370.53	1316.75	1420.36	1540.4	1400.84	1430.64	1460.75	1460.75	1295.59	1374.88	1271.85	1234.03	1333.67	1442.28	1336.76	1350.25	1342.25	1429.4	1499.54	1394.75	1314.78	1394.75	1528.83	1244.49	1325.09	1405.01	1252.78	1688.05	1499.93	1380.6	1271.85	1621.33	1277.46	1202.85	1591.39	1464.61	1329.91	1621.33	1663.89	1577.19
CCND1	CCND1	2402.35	1935.28	3114.99	2318.36	3193.38	2869.34	2316.57	2394.99	2162.94	3157.4	2412.31	3184.41	3343.66	2624.01	2472.99	3023.03	3154.71	2711.62	1989.67	3571	2432.12	1628.76	1598.66	1660.33	2176.29	2404.75	2286.79	2441.46	2340.69	3007.25	2653.51	1707.06	2365.84	3262.99	2027.96	1586.65	3777.43	2777.97	2154.84	2199
CCND2	CCND2	1693.26	1289.97	1611.74	1528.83	1703.72	1612.22	1498.06	1729.6	1502.45	1655.04	1499.1	1532.19	1719.35	1676.14	1543.94	1615.88	1605.21	1558.78	1514.66	1895.38	1603.05	1353.74	1406.17	1468.78	1312.75	1517.79	1493.01	1580.69	1495.36	1530.03	1569.2	1319.26	1541.54	1742.81	1316.75	1384.38	1870.91	1863.47	2739.94	1391
CCNH	CCNH	2141.66	1592.96	1937.62	2093.6	1543.04	2062.04	1885.24	1987.84	1816.51	1763.67	1656.95	1679.36	1663.35	2120.03	2019.45	1872.57	1621.74	2043.26	1659.34	1972.12	1768.89	1543.04	1621.33	2150.01	1522.57	1906.13	1788.82	2025.1	2120.78	1640.66	2100.3	1617.35	1835.65	1905.49	1576.66	1621.33	1435.66	2070.39	1688.56	1699.33
CCNI	CCNI	1491.36	1517.79	1645.53	1759.1	1534.6	1423.62	1573.59	1508.81	1728.06	1568.62	1407.6	1642.24	1534.03	1730.56	1505.55	1771.8	1506.53	1551.27	1476.72	1472.65	1468.78	2010.97	1993.89	1878.91	1606.67	1607.12	1582.21	1549.16	1895.38	1606.67	1619.59	1784.3	1526.71	1732.95	1649.24	1839.03	1650.7	1644.42	1675.59	1706.5
CCR5	CCR5	2406.68	2561.06	2216.35	4706.84	1945.65	2232.56	1974.35	1655.59	2562.93	1697.94	1905.49	2157.7	1965.65	2065.61	2140.24	1806.75	2088.88	2344.49	2103.57	1692.78	1837.35	6088.61	3739.81	4892.32	1561.85	2174.4	1643.28	2828.06	4259.56	2090.69	1834.24	5024.12	1687.54	2265.14	4563.96	5552.4	1616.8	2049.29	1922.17	2031.91
CCRK	CDK20	1413.29	1481.16	1425.64	1202.85	1813.84	1790.04	1614.65	1615.5	1537.61	1656.95	1634.28	1898.16	1959.8	1361.42	1546	1525.27	1564.08	1327.68	1743.43	1939.06	1569.81	1543.94	1543.94	1347.41	1618.04	1717.15	1705.59	1322.03	1519.78	1464.04	1597.54	2043.75	1465.65	1749.51	1738.56	1730.56	2164.2	1445.53	1251.99	1835.14
CCT3	CCT3	2654.95	3389.49	3053.57	4150.86	2431.1	3000.75	2781.12	2694.35	3161.76	2439.04	2908.34	2499.45	2434.66	2691.75	2923.26	2944.47	2672.78	3289.47	4282.35	2601.9	2721.47	2988.46	3104.95	6847.46	2845.68	3141.66	2918.75	3294.44	4168.86	2280.35	2952.49	4121.73	3130.5	2725.43	3508.19	3909.94	2388.89	2791.76	3885.78	3744.59
CCT5	CCT5	1894.29	6740.77	2199	5633.07	3759.64	2221.35	5397.91	2739.94	2090.69	1972.76	1954.33	1754.69	3650.54	2094.44	2486.3	1969.49	5349.94	2383.85	9498.05	2364.91	2545.24	1890.17	1835.65	2398.24	3853.91	1888.09	2354.44	2944.47	2140.24	1422.51	2074.36	1752.62	2145.68	1849.33	1545.44	1755.72	1882.51	2316.57	2913.15	2259.74
CD276	CD276	1861.25	2138.26	2003.76	1827.54	2905.62	2342.69	1516.42	2464.5	2069.78	2441.46	1606.22	2912.03	2883.49	1902.91	1597.54	1847.24	2788.76	1836.81	1816.51	2732.68	1935.28	2348.99	2227.71	2246.94	1608.62	1434.09	1572.45	2088.88	1882.51	2077.53	1377.8	2297.75	1626.6	4259.56	2093.6	2022.86	2638.86	1811.33	1695.35	1723.49
CD5L	CD5L	1347.41	1331.72	1466.66	1352.3	1672.11	1612.22	1287.94	1564.08	1250.08	1552.53	1136.88	1575.1	1750.06	1316.75	1292.3	1607.96	1371.05	1252.78	1051.95	1958.7	1287.26	1674.06	1641.24	1562.85	1308.33	1207.34	1266.97	1483.42	1544.7	1367.17	1309.25	1375.49	1126.08	1690.54	1351.76	1359.56	1583.22	1288.62	1240.91	1133.17
CD96	CD96	15474.7	3465.54	2306.45	9142.11	4612.66	2085.39	6013.46	2038.91	2328.06	2051.76	2040.86	2224.5	4298.8	2123.47	2338.89	2097.79	2483.14	2767.57	4033.61	2062.53	2432.12	6979.73	4989.15	2863.9	3471.85	2801.81	2295.03	16728.1	5024.12	16728.1	2883.49	1941.95	3341.18	2351.72	3471.85	2945.62	3072.57	2200.35	2981.77	3303.44
CDC2	CDK1	2476.62	2472.99	2979.04	4003.65	2479.15	2739.94	2656.09	2131.79	3353.55	2535.16	3205.44	2593.8	2433.14	2849.24	2744.81	2810.46	2710.42	3233.03	3650.54	2278.28	2253.13	9033.21	6327.46	4358.64	2400.59	3087.36	2615.68	2839.55	5308.25	1851.21	2869.34	7903.16	2573.57	2533.04	5633.07	6979.73	2494.88	2621.81	4003.65	3431.43
CDC20	CDC20	2312.25	2154.84	2287.64	2399.16	2337.72	2441.46	2445.36	1945.65	2412.31	2446.7	2739.94	2400.59	2379.24	2524.28	2639.9	2639.9	2423.19	2439.04	2579.54	2165.62	2325.06	2671.79	2153.43	2022.86	2172.46	2579.54	2540.61	1862.44	2616.89	3205.44	2856.82	2547.99	2689.49	2386.91	2492.69	2502.43	2352.54	2731.78	2786.62	2516
CDC25A	CDC25A	2189.91	2209.94	2604.65	2383.85	2448.04	2553.26	2454.03	2021.89	2905.62	2380.49	3117.7	2402.35	2422.15	2375.32	3117.7	2464.5	2842.47	2543.41	2502.43	1989.67	2428.17	2252.41	2709.21	2355.53	2291.19	2725.43	2912.03	2174.4	2607.03	4136.84	2944.47	3686.78	3000.75	2274.4	3298.45	3392.32	2345.96	2289.25	2394.99	2872.64
CDC25C	CDC25C	1777.17	1646.95	2044.54	2034.28	2176.29	2107.65	2009.15	1844.81	2027.96	2121.53	1863.47	2123.47	2072.1	2186.11	1991.99	2006.96	1973.88	1959.8	1847.24	2006.38	1784.3	1714.44	1656.95	1575.49	1747.2	2138.26	1948.81	1886.4	2074.36	1837.35	2218.03	1814.75	1961.6	2059.11	1979.83	1565.96	2238.46	2117.81	2762.55	2164.91
CDC2L1	CDK11B	2632.34	2979.04	5163	2331.91	2576.88	2252.41	2507.19	2026.54	2565.26	2583.9	2833.49	2781.12	2862.52	2694.35	2908.34	2499.45	2825.11	2791.76	2417.64	2120.03	2879.6	3030.53	2967.54	2171.65	2479.15	3166.97	2719.28	2250.55	2383.85	6541.3	3909.94	2423.19	3148.56	2891.36	2570.72	2636.82	2966.35	2550.38	2470.12	2520.21
CDC2L6	CDK19	3000.75	3343.66	2854.12	3531.82	2684.79	2709.21	2956.45	2182.86	3578.28	3041.07	3261.73	2711.62	2647.19	4587.36	2845.68	2723.45	2861.14	2821.63	3069	2118.76	2972.04	10987.3	6598.77	3824.36	2554	2624.01	2894.62	2689.49	3459.31	2462.88	3130.5	5515.32	2941.22	2410.43	4528.25	6088.61	2411.37	2361.05	3412.32	3591.21
CDC42	CDC42	2167.43	2079.53	2880.95	2252.41	2272.11	2735.64	2854.12	3395.15	2691.75	2509.53	3074.34	2270.01	2185.47	2697.2	2758.61	2738.81	2319.78	2850.69	1600.17	2545.24	2271.43	1835.14	2007.55	1911.74	2918.75	2719.28	4681.42	2595.56	2547.99	2375.32	3112.29	2690.62	3042.49	2255.7	2603.35	2462.88	2295.87	2233.6	2334.25	3184.41
CDH19	CDH19	1845.72	1756.37	2516	2400.59	2966.35	2159.72	1833.26	2072.1	1954.95	2472.99	1652.26	2735.64	2815.1	1837.35	1869.88	1870.91	2524.28	1819.26	1541.54	2815.1	1684.93	2093.6	1973.88	2250.55	1642.24	1744.94	1708.15	2236.26	1972.12	1659.34	1732.28	2045.33	1808.47	2714.36	2271.43	2143.64	3261.73	2058.44	1819.26	1455
CDK10	CDK10	1560.11	1860.73	1686.01	1827.54	1957.59	1642.24	1615.88	1651.33	1675.04	1794.79	1628.12	1883.8	1852.56	1111.34	1430.02	1467.2	1914.14	1338.28	1389.5	1763.67	1797.17	3424.79	2828.06	2101.09	1670.38	1618.74	1548.31	1807.51	1750.92	1715.76	1566.45	2157.04	1648.04	2081.55	1939.76	2296.71	2045.33	1285.56	1273.39	1546.62
CDK14	CDK14	4689.55	5031.9	3281.25	4208.8	2562.93	2977.88	3536.86	2455.76	3279.37	2815.1	4253.44	2694.35	2545.24	3056.43	3873.21	3482.32	3181.3	10732.1	4846.65	3891.45	4493.7	5498.84	16728.1	3361.38	3329.32	3664.56	3640.53	2959.01	3325.38	4218.44	3980.94	4276.16	6181.71	2744.81	3755.76	4753.61	2703.53	3265.31	4673.29	4714.62
CDK2	CDK2	3260.47	3069	3873.21	4732.98	3341.18	4116.67	6115.05	3597.16	3876.56	3478.61	4061.57	3690.26	3216.75	3459.31	3428.11	3805.86	3588.79	3207.03	4143.71	5308.25	7465.04	9253.21	7903.16	4563.96	3832.85	3707.47	4237.48	3242.56	5005.85	2570.72	3370.95	6363.57	3499.01	3640.53	5331.09	6013.46	3037.93	3471.85	4493.7	4832.3
CDK3	CDK3	2310.15	2117.81	3594.19	3226.24	3909.94	3536.86	2784.2	3811.54	2613.11	3667.3	2673.76	3628.51	3759.64	2608.11	2424.14	2952.49	3541.81	2581.55	2719.28	4291.31	2215.4	1825.24	1894.29	2878.25	2643.72	2574.55	2404.75	3154.71	2887.2	1616.25	2146.86	2023.83	2038.33	3389.49	2494.88	1832.69	5219.11	2413.41	3070.79	2591.71
CDK4	CDK4	1712.92	1623.12	1994.74	2179.53	2423.19	2131.15	2103.57	2138.26	2006.38	2223.66	1983.85	2474.28	2418.43	1982.58	1972.76	2142.95	2283.71	2068.38	1866.74	2328.06	1571.76	1910.33	1826.29	1921.28	1896.74	2010.97	1930.45	2273.6	2195.3	1695.35	4276.16	2241.69	1928.24	2176.29	2202.34	2185.47	3101.75	1995.6	1831.01	2224.5
CDK5	CDK5	3338.7	3591.21	2942.85	3438.36	2325.06	2834.94	2966.35	3141.66	3047.36	2503.34	3704.47	2584.93	2366.78	3094.68	3271.93	3117.7	2684.79	3459.31	5397.91	2629.51	2897.39	3043.9	2418.43	11207.5	3108	2805.38	3197.94	2966.35	3220.8	1961.6	3545.47	3624.09	3030.53	2449.85	3602.21	3418.82	4159.41	2917.46	3150.19	4129.28
CDK5R1	CDK5R1	1448.36	1401.56	1468.78	1655.04	1303.08	1463.57	1360.16	1414.62	1447.1	1360.16	1121.97	1353.74	1253.56	1499.54	1314.29	1148.51	1365.18	1389.5	1630.19	1458.99	1242.47	1777.17	1583.22	1791.58	1303.75	1285.56	1320.69	1588.49	1584.22	1299.78	1240.04	1537.61	1263.09	1499.1	1506.04	1432.56	1297.44	1438.9	1807.13	1467.8
CDK7	CDK7	1874.99	1712.41	2167.43	2681.95	1674.06	2171.65	2059.78	1825.24	1873.06	1851.89	2127.3	1675.04	1708.15	2219.56	2209.94	2011.91	1787.29	2348.1	1860.21	1580.69	1676.76	1887.42	1906.78	1861.25	1573.14	2080.13	1820.25	2270.01	2561.06	1481.97	1993.89	2202.34	1802.34	1747.2	1935.28	2010.97	1596.21	2014.49	1930.45	2127.3
CDK8	CDK8	2786.62	3704.47	2335.8	2542.56	2285.95	2040.86	2112.78	2018.09	2509.53	2124.81	2830.47	2347.03	2340.69	2377.46	2445.36	2242.64	2139.43	2763.84	2214.45	1728.66	2691.75	7323.95	11417.4	3254.4	2547.99	2509.53	2521.15	2400.59	2421.11	3987.01	2196.32	5765.66	2550.38	2033.24	4095.64	5515.32	2448.04	2215.4	2579.54	2329.86
CDK9	CDK9	2229.18	2013.74	1656.54	1860.21	1471.41	1822.65	1813.84	1561.85	1662.46	1602.12	1574.05	1569.2	1662.02	2019.45	1651.33	2063.48	1542.57	2103.57	1635.83	1541.54	2072.1	1613.75	1044.45	1744.94	1387.77	1888.09	1676.14	1720.39	1922.6	1639.28	1872.08	1571	1684.3	1627.49	1389.5	1622.16	1430.02	1842.81	1471.41	1968.91
CDKN1A	CDKN1A	2694.35	2439.04	3785.69	2847.8	3963.47	3840.43	2998.46	2675.86	2796.72	3909.94	3731.38	4095.64	4095.64	3108	3346.67	3860.66	3824.36	3284.68	2511.8	3860.66	2960.94	2397.32	2674.81	2052.86	2624.01	3602.21	3234.5	2494.88	3289.47	3683.3	4012.5	3157.4	3482.32	4020.82	3424.79	3208.61	4557.24	3308.31	2771.71	3226.24
CDKN2A	CDKN2A	5219.11	2167.43	3343.66	2610.78	4395.38	3531.82	3020.98	3303.44	3120.36	4033.61	2901.39	3948.61	4197.89	2699.65	2437.54	3536.86	3597.16	2449.85	2526.41	4358.64	2304.76	2603.35	2725.43	2603.35	3083.81	2960.94	2707.1	3462.43	2732.68	2228.34	2507.19	4732.98	2558.59	3824.36	4003.65	3690.26	5005.85	2459.59	1894.83	2675.86
CDKN2B	CDKN2B	3846.97	1223.64	1891.46	1230.74	2878.25	2113.38	1804.17	2572.6	1469.28	2412.31	1435.66	2631.43	2600.76	1741.83	1371.58	1743.43	2010.97	1447.1	1524.28	2960.94	1587.04	1377.8	1300.29	1206.36	1765.58	1656.95	1664.85	1850.4	1496.64	1288.62	1615.5	1287.26	1520.78	2397.32	1502.45	1245.19	3048.95	2145.68	1457.35	1731.09
CDKN2C	CDKN2C	2511.8	1953.71	2823.15	2313.82	3098.29	3087.36	2410.43	3033.43	2350.8	2823.15	2388.89	2798.97	3033.43	2489.57	2869.34	2755.43	2796.72	3120.36	2097.28	3303.44	2479.15	1602.12	1551.78	1793.92	2361.05	2635.84	2338.89	2476.62	2162.28	3004.47	2602.62	2048.81	2330.89	2972.04	1786.31	1530.03	3508.19	2808.93	2360.29	2214.45
CDKN2D	CDKN2D	2603.35	2963.4	3233.03	2492.69	4042.31	3739.81	6494.4	8295.61	8924.96	4136.84	3025.9	4050.54	4075.1	4061.57	2675.86	3462.43	3453.45	3058.31	3353.55	4493.7	3578.28	2409.63	3284.68	7767.44	9498.05	4583.22	3303.44	7903.16	2654.95	1952.79	11719.9	3172.12	3298.45	3926.89	3876.56	2825.11	4410.66	2739.94	4438.85	2735.64
CDO1	CDO1	3117.7	2415.68	1835.65	1749.51	1934	1693.79	1967.12	2711.62	1588.49	2026.54	2034.28	1968.33	1928.24	3076.1	1987.84	2096.78	1935.98	2241.04	1768.89	2579.54	2509.53	2914.28	3667.3	1836.81	2409.63	2572.6	2017.34	1759.49	1574.05	7903.16	1990.28	1527.21	2270.72	2053.46	10732.1	2774.84	1821.25	1942.89	2686.78	3161.76
CEACAM1	CEACAM1	2353.35	3182.86	2241.69	1814.29	2742.36	2225.34	2175.34	2187.38	2047.91	2375.32	2328.06	2535.16	2830.47	1857.94	1922.17	2052.86	2359.53	2167.43	1945.65	2337.72	2883.49	3220.8	3482.32	2080.74	2600.76	2142.26	2286.79	1853.75	2513.38	5454.86	1998.44	3365.65	2312.25	2507.19	2708.16	3531.82	2654.95	1669.21	1883.33	1962.74
CEACAM7	CEACAM7	2801.81	2617.88	5331.09	2517.09	6043	5194.96	2202.34	3675.65	1987.84	6181.71	2807.15	6446.04	6088.61	2666.75	2607.03	5024.12	6115.05	3161.76	2036.39	6223.69	3186.45	2027.96	1860.73	1705.59	2381.74	2565.26	2512.59	2730.88	2312.25	3785.69	2340.69	1716.34	2544.32	5633.07	2750.26	2027.25	7392.02	3120.36	2129.71	2082.99
CEACAM8	CEACAM8	1634.28	1565.96	1707.06	1369.8	2803.43	1719.87	1523.78	2123.47	1294.11	2326.55	1344.28	2739.94	2624.01	1303.75	1562.85	1577.19	2082.36	1459.5	1280.11	2874.14	1632.22	1465.17	1484.89	1314.78	1675.59	1348.14	1567.49	1620.45	1235.96	1713.44	1535.06	1165.09	1473.11	2335	1285.56	1506.95	1968.33	1483.42	1520.78	1385.11
CEBPG	CEBPG	1583.22	1326.97	1269.51	1309.25	1221.64	1341.4	1297.44	1226.11	1187.92	1310.17	1267.97	1322.71	1256.65	1399.75	1456.42	1400.84	1297.44	1466.66	1206.36	1177.55	1395.42	1374.26	1247.72	1680.72	1272.62	1296.88	1107.21	1378.38	1292.3	1600.65	1311.22	1315.28	1371.58	1352.84	1163.11	1522.89	1200.64	1582.21	1319.26	1165.09
CEP55	CEP55	3690.26	2984.5	4965.22	2626.47	5349.94	4282.35	2162.94	2842.47	2214.45	5268.95	2702.35	5288.09	5795.46	2883.49	2370.49	5039.68	5470.98	3948.61	1655.04	4846.65	3023.03	2170.12	2069.78	1986.12	2179.53	2402.35	2297.23	2487.61	3062.57	3315.38	2036.39	2351.72	2583.9	5515.32	3229.62	1727.46	8809.24	3446	2501.53	1767.8
CFL1	CFL1	1793.92	1965.01	2976.72	2183.91	1611.74	1933.53	3235.97	4528.25	5005.85	2541.71	1947.63	1867.46	1579.58	2308.18	1745.53	2148.26	1715.76	1845.27	1986.86	2425.09	2015.92	2306.45	2312.25	5633.07	4892.32	2225.34	2069.07	5863.4	2057.04	1265.96	2454.03	1679.36	1822.65	2445.36	2008.35	2093.6	1764.17	1801.03	3157.4	1933.05
CHEK1	CHEK1	2988.46	2639.9	3205.44	3025.9	9637.7	2892.99	3294.44	2272.8	2866.44	2858.98	3602.21	3076.1	9637.7	2863.9	3214.69	3602.21	2934.93	3130.5	3349.68	3067.51	3201.59	6013.46	3415.04	3127.46	2594.68	3315.38	3313.54	2704.71	3541.81	2433.9	3108	3343.66	3130.5	2976.72	3696.88	3683.3	3403.59	3023.03	3781.56	3846.97
CHEK2	CHEK2	2337.72	2272.8	2846.74	3424.79	2603.35	2986.48	2797.85	2596.62	2791.76	2583.9	3069	2664.54	2597.69	2653.51	2908.34	2956.45	2744.81	2717.59	2614.47	2102.72	2209.94	2825.11	2899.91	2739.94	2319.78	2952.49	2946.76	2626.47	3418.82	2151.99	3199.76	3584.16	2861.14	3154.71	3361.38	4143.71	2314.88	2607.03	2988.46	2887.2
CHI3L1	CHI3L1	2199.68	2211.03	1982.58	1742.32	2143.64	1826.65	2043.26	1836.81	1780.46	2236.26	2277.19	2105.95	2304.76	2002.29	2120.78	2246.07	1979.83	2017.34	1473.98	1723.49	2161.62	2165.62	2416.85	1490.85	2112.18	2118.76	2042.76	1641.24	1586.65	5268.95	2188	2394.99	2294.38	2165.62	2025.82	2083.61	2113.91	1723.88	1614.2	1684.3
CHIC2	CHIC2	1905.49	1725.42	1987.35	2291.19	2721.47	2419.77	2030.26	2043.75	2361.05	2270.72	1952.01	2618.86	2603.35	1917.22	1803.58	2124.14	2275.79	1669.75	2375.32	2836.4	1707.06	2808.93	2236.26	2561.06	1938.34	2211.03	1994.74	1929.65	2729.27	1545.44	2265.14	3050.54	1818.3	2527.57	2675.86	2481.06	3018.94	1895.38	2250.55	2146.86
CHN1	CHN1	3124.43	3177.19	3349.68	4913.51	2467.29	3233.03	3298.45	3074.34	3459.31	2781.12	3759.64	2444.43	2323.71	3226.24	3370.95	3134.22	2908.34	3645.53	3860.66	2439.04	3271.93	6247.89	4082.39	5308.25	3675.65	3277.49	4971.89	3739.81	4813.69	2080.74	5219.11	5438.74	3100.02	2543.41	4768.88	6411.48	2464.5	3139.75	2511.8	4796.52
CHST4	CHST4	1322.71	1346.14	1436.84	1708.15	1455	1517.42	1361.96	1369.8	1473.11	1265.09	1133.17	1512.21	1357.5	1364.61	1239.16	1321.36	1604.11	1369.08	1358.23	1356.83	1310.17	1826.29	1724.84	1645.99	1374.26	1253.56	1336.76	1329.91	1558.78	1451.95	1322.03	1798.79	1406.89	1539.81	1435.26	1603.05	1416.31	1355.53	1366.46	1381.12
CIDEB	CIDEB	2414.51	2702.35	2393.87	2272.8	2118.76	2142.26	2541.71	1885.82	2309.16	2408.84	2960.94	2034.28	2225.34	2574.55	2707.1	2329.86	2218.03	2188.96	2342.69	1882.85	2912.03	3066.01	2926.9	2055.07	2675.86	3037.93	2737.69	1985.38	2345.96	7996.35	2972.04	2084.69	3119.03	2556.09	2500.49	2828.06	2072.1	2535.16	2735.64	2589.76
CIDEC	CIDEC	1351.01	1296.88	1420.36	1863.47	1303.08	1455.98	1237.46	1216.44	1177.55	1289.3	1293.21	1267.97	1264.21	1586.26	1109.22	1240.04	1362.49	1329.91	1345.48	1303.75	1210.41	1517.42	1611.74	1636.83	1179.55	1335.88	1220.77	1484.89	1638.86	1278.25	1160.96	1483.42	1105.19	1480.01	1399.75	1299.78	1276.67	1453.53	1574.05	1237.46
CISH	CISH	1652.26	1581.08	1623.12	1731.61	1539.81	1657.69	1641.24	1515.8	1640.09	1578.66	1628.12	1436.06	1520.28	1952.79	1705.59	1724.26	1660.33	1707.06	1517.79	1500.33	1731.09	1283.71	1316.75	1476.72	1444.69	1665.28	1848.83	1715.19	1641.74	2318.36	1867.46	1611.74	1781.21	1693.26	1653.84	1392.42	1541.54	1919.51	1741.83	1584.79
CITED1	CITED1	2945.62	2597.69	3104.95	18665.2	2875.65	3069	2847.8	2611.74	3675.65	2945.62	3193.38	2856.82	2786.62	2545.24	3565.6	2671.79	2737.69	2923.26	2704.71	2668.69	2629.51	3488.51	3501.7	2684.79	2529.24	2771.71	3181.3	2582.88	3101.75	2361.05	5268.95	4640.85	2929.15	2894.62	3865.26	3891.45	2758.61	2428.17	2156.38	3242.56
CKB	CKB	2468.2	3193.38	2949.7	2709.21	4282.35	3353.55	3315.38	8191.65	4579.07	4150.86	2244.83	4587.36	4259.56	2533.04	2202.34	2784.2	3899.91	2620.34	2184.69	4892.32	4654.96	2821.63	2872.64	9253.21	6013.46	2570.72	2024.46	5308.25	2105.95	2133.79	2019.45	2479.15	2112.78	4061.57	2966.35	2529.24	2130.51	3376.91	1662.02	1882.85
CKM	CKM	1932.58	2134.31	1854.42	2028.56	1523.78	1577.72	2522.23	4380.77	2908.34	1713.44	1910.33	1788.28	1560.92	2704.71	1671.56	1897.45	1906.78	1976.72	1831.45	2361.05	2135.28	1765.58	2025.1	3478.61	3571	1987.35	1747.2	5140.57	1685.56	2283.71	1687.54	1485.41	1816.96	1843.96	1831.45	1635.4	1679.36	2130.51	1872.57	1376.54
CKMT2	CKMT2	2103.57	2952.49	2608.97	2813.55	2762.55	2562.93	2718.43	3193.38	3370.95	2366.78	2494.88	3220.8	2657.22	2735.64	2402.35	2252.41	2552.53	2271.43	2212.85	2727.66	2460.55	4068.34	5082	3515.54	3860.66	2228.34	2233.6	3777.43	2668.69	4673.29	7606.82	4493.7	2452.99	2699.65	12608	4282.35	2380.49	1702.06	10038.2	2360.29
CKS1B	CKS1B	2138.26	2681.95	2239.84	3370.95	2099.03	2090.69	4197.89	4159.41	4892.32	4226.51	2521.15	2246.07	2162.94	8103.35	2265.14	1996.83	2167.43	2302.99	2219.56	2302.99	2874.14	4095.64	4867.99	4493.7	5005.85	2344.49	2270.72	4846.65	10732.1	1858.66	2257.85	4347.38	2511.8	2158.34	3548.52	4061.57	2073.4	3771.96	1851.21	1853.16
CLK1	CLK1	1198.59	1167.17	1444.69	1694.84	1310.7	1293.21	1329.91	1223.64	1333.67	1244.49	1352.84	1176.26	1221.64	1433.06	1309.25	1182.09	1156.1	1298.89	1450.49	1346.14	1179.55	1204.35	1158.84	1652.58	1153.97	1335.88	1330.59	1522.25	1393.65	1334.11	1218.72	1637.4	1227.25	1278.25	1358.96	1297.44	1283.71	1341.4	1284.64	1156.1
CLK2	CLK2	1294.11	1947.05	992.763	1411.6	1616.25	1197.63	1392.42	1459.5	1432.06	1286.41	1394.75	1543.49	1788.82	1174.96	1188.91	1398.96	1318.66	1148.51	2029.16	1638.45	1274.81	1919.51	1592.4	1261.96	1466.12	1541.54	1383.53	1174.96	1572.45	1145.35	1287.26	2212.85	1097.17	1397.06	1761.91	1785.94	2065.03	1274.1	1442.28	1604.11
CLK3	CLK3	2237.64	4452.56	2319.78	2306.45	3424.79	2580.54	2070.39	2439.04	1934	2842.47	2521.15	3289.47	3403.59	2354.44	2654.23	2294.38	2527.57	2507.19	5245.55	3141.66	1837.35	1999.61	1823.78	2029.16	2324.39	5024.12	2021.22	2630.47	1986.86	1499.54	1962.74	2157.04	1902.21	2786.62	2096.78	1948.21	3261.73	2283.03	3412.32	2721.47
CLUAP1	CLUAP1	1506.53	1370.53	1608.29	1518.33	1411.6	1390.25	1596.21	1340.55	1417.86	1496.64	1317.4	1453.99	1476.72	1843.96	1485.41	1600.65	1480.01	1455.98	1989.67	1646.46	1512.81	2414.51	1699.89	1547.24	1649.85	1619.59	1461.35	1294.11	2100.3	1340.55	1619.59	1494.44	1455	1526.71	1465.17	1590.95	1451.47	1667.65	2063.48	1637.4
CMPK1	CMPK1	2796.72	2849.24	2650.35	3141.66	2389.81	2636.82	2473.63	2328.06	3389.49	3260.47	2448.94	2629.51	2521.15	2615.68	3103.35	2897.39	2710.42	3885.78	2603.35	2311.2	3338.7	2380.49	2402.35	2325.81	2484.99	2616.89	2774.84	2489.57	2717.59	3545.47	12384.5	1957.59	2774.84	2624.01	2545.24	2591.71	2450.9	2946.76	3114.99	2880.95
CNN1	CNN1	4542.43	5498.84	7679.11	8515.38	6247.89	5892.82	4629.44	4706.84	5892.82	6088.61	6266.26	5922.29	6446.04	5633.07	5633.07	7323.95	7323.95	6088.61	5124.61	4913.51	5186.14	3650.54	4587.36	2979.04	4050.54	4276.16	4892.32	3409.6	4226.51	7323.95	5288.09	4557.24	7392.02	5219.11	5039.68	4587.36	4629.44	6181.71	3661.81	5892.82
CNOT2	CNOT2	1696.33	1604.66	1785.56	1614.65	1717.8	1666.58	1831.45	1656.95	1773.38	2397.32	1804.17	1886.4	1714.44	1894.29	1818.78	1816.51	1693.26	1618.04	2038.91	2002.29	1547.24	1850.4	1761.2	1721.35	1657.69	1917.22	1814.29	1533.46	1871.49	1536.44	1973.4	1998.44	1679.36	2654.95	2124.81	1852.56	1897.45	1713.44	1983.85	2120.03
CNOT8	CNOT8	2595.56	2127.3	3108	3455.93	2880.95	2917.46	2580.54	2143.64	2714.36	2858.98	2875.65	2753.38	2763.84	2747.62	2854.12	3076.1	2808.93	3025.9	2828.06	3150.19	2253.13	2164.2	2195.3	2660.96	2124.14	2830.47	2689.49	2637.81	3146.93	2225.34	2963.4	2727.66	2839.55	2774.84	3076.1	2314.35	2872.64	3260.47	2850.69	2742.36
CNRIP1	CNRIP1	1575.88	915.3	1556.12	1424.81	1465.17	1508.81	1755.72	2162.94	1385.85	1669.21	2104.96	1442.28	1633.3	1960.7	1844.39	1849.86	2009.15	2036.9	1351.01	1898.16	2790.26	1306.86	1389.5	1198.59	1859.44	1874.99	5922.29	1261.96	1493.01	2586.44	1971.51	1198.59	2020.55	1937.62	1301.61	1487.75	1672.11	2342.69	1502.04	1351.76
COL4A3BP	CERT1	2100.3	2471.12	2805.38	2412.31	2523.31	2363.96	2457.94	2528.41	2972.04	2436.05	2191.9	2539.51	2416.85	3571	2311.2	2180.99	2455.76	2272.8	3308.31	2349.88	1813.84	3578.28	2059.11	2323.71	2726.54	2678.65	2319.78	2550.38	3488.51	1807.51	2691.75	2525.25	2133.79	2664.54	2631.43	3037.93	2386.91	3014.07	2273.6	2253.13
COMMD3	COMMD3	301.875	30.0875	13.1875	13.1875	13.1875	-3.7125	2.3375	6.5625	30.0875	13.1875	13.1875	17.7875	17.7875	6.5625	30.0875	13.1875	30.0875	17.7875	17.7875	17.7875	30.0875	30.0875	30.0875	17.7875	6.5625	30.0875	13.1875	13.1875	-3.7125	23.9375	6.5625	2.3375	13.1875	17.7875	23.9375	17.7875	17.7875	6.5625	13.1875	13.1875
COPB2	COPB2	2863.9	4095.64	3090.64	5082	3112.29	3033.43	3992.26	2274.4	3846.97	2908.34	3240.53	2872.64	3154.71	2952.49	3188.49	2517.09	2721.47	3294.44	3181.3	2038.91	2946.76	6922.2	10354.8	4673.29	2841.01	3157.4	3968.96	3284.68	5780.56	5140.57	3739.81	9732.58	3763.07	2842.47	8726.26	9498.05	3226.24	2637.81	2777.97	3338.7
COPEB	KLF6	1639.28	1603.05	1645.53	1974.35	1797.88	1940.45	1987.35	1691.91	1949.4	1730.56	1918.94	1926.58	1893.57	1826.29	1830.58	1776.41	1782.92	1725.42	1839.71	1590.51	1696.69	2002.29	1673.09	1875.61	1911.74	1954.95	1886.4	1682.01	2489.57	1773.86	2173.26	2574.55	1868.45	2027.96	2198.18	2272.8	1790.72	1813.16	1772.94	2048.81
COPG2	COPG2	1316.75	1547.24	1641.74	1633.3	1457.35	1549.96	1417.28	1360.16	1495.36	1478.64	1337.65	1599.17	1549.16	1810.12	1357.5	1494.9	1403.09	1412.06	1923.03	1481.57	1305.34	2154.84	2077.53	1891.46	1433.06	1522.57	1394.75	1727.04	2243.59	1318.66	1526.71	1831.45	1331.72	1525.75	1755.72	1973.4	1534.03	1385.85	2033.24	1559.68
COPS6	COPS6	2234.95	1848.33	2483.14	7465.04	3108	2531.5	2268.03	2639.9	1942.89	2769.64	1874.08	2926.9	3062.57	2153.43	10354.8	2294.38	2489.57	1968.33	2107.65	2994.09	2145.68	2274.4	2006.38	1918.08	2196.32	2313.82	2306.45	2104.96	3440.75	51946.7	2624.01	1610.61	2316.57	8609.15	2157.04	1902.21	2897.39	1956.12	2337.16	2413.41
COTL1	COTL1	1847.24	2113.91	2546.61	1569.2	1925.88	2121.53	4247.31	6088.61	7823.5	2033.24	2051.76	1929.65	1986.86	2509.53	1615.88	1760.54	1695.35	1716.34	2499.45	2709.21	2132.53	1911.74	2134.31	6979.73	7996.35	2186.75	2239.29	7323.95	1736.85	1734.75	1747.2	2143.64	2250.55	3069	2553.26	1986.86	2186.75	1633.3	1962.17	2057.74
COX6B2	COX6B2	1853.75	1753.23	1545.44	1750.92	1329.91	1341.4	1545.72	1406.89	1348.88	1409.84	1622.16	1416.79	1361.42	1631.35	1575.49	1773.38	1720.87	1723.49	1438.9	1271.85	1800.47	1624.74	1716.34	1734.03	1546	1574.05	1499.54	1522.89	1470.62	2057.04	1503.58	1501.64	1694.33	1546	1656.95	2341.69	1530.52	1835.65	1605.72	1245.19
COX6C	COX6C	1105.19	1219.9	1449.41	1623.55	1234.03	1220.77	1344.83	1530.03	1407.6	1367.17	1228.39	1393.65	1416.79	1469.28	1367.17	1337.65	1196.67	1349.56	1351.01	1315.28	1182.09	1415.17	1353.74	1274.81	1489.92	1305.34	1345.48	1192.92	1296.88	1194.14	1367.17	1550.76	1326.97	1364.13	1646.46	1724.26	1264.21	1372.85	1364.13	1425.64
CPA4	CPA4	1426.21	1480.01	1081.59	1578.66	1410.36	1151.09	1391	1333.67	1485.92	1292.3	1453.53	1496.64	1448.36	1062.89	1194.14	1151.09	1332.93	1372.85	1133.17	1310.17	1338.91	1803.58	2105.95	1783.61	1458.47	1136.88	1374.26	1479.33	1356.16	1561.85	1204.35	2379.24	1489.5	1280.11	1804.78	1881.09	1371.58	1113.45	1159.9	1267.97
CPM	CPM	2241.69	2828.06	1896.06	1621.33	2016.59	1681.56	1842.81	1782.92	1892.85	1939.76	2131.79	1928.24	2079.53	1705.24	2216.35	1790.72	1858.66	1965.01	1800.47	1744.94	2609.82	2959.01	3840.43	2107.65	2386.91	1860.21	2098.41	1751.24	1623.12	8809.24	1813.84	2484.99	2270.72	1999.61	2402.35	2414.51	1927.86	1630.77	1804.17	1912.42
CPXCR1	CPXCR1	2370.49	1989.67	1556.12	1405.01	1913.1	1822.65	1719.35	1814.75	1424.81	1803.58	1487.09	1996.83	2344.49	1482.7	1811.33	1865.49	1768.89	1784.3	1342.25	2077.53	1922.17	1651.95	1116.99	1883.8	1431.35	1481.16	1461.35	1674.55	1569.2	2114.45	1537.03	1303.75	1567.49	2216.35	1511.72	1492.35	1686.45	1864.96	1695.35	1491.36
CRADD	CRADD	1737.29	1467.5	2737.69	1874.53	4050.54	2615.68	1521.51	2412.31	1453.53	3083.81	1779.41	3459.31	3885.78	1873.06	1517.05	2277.19	3012.17	1812.47	1511.72	3262.99	1614.2	1430.64	1384.38	1453.53	1438.9	1705.94	1618.04	1953.25	1703.29	1621.74	1515.8	1418.45	1451.47	3431.43	1656.14	1292.3	5186.14	1766.78	1924.66	1522.57
CREB1	CREB1	1116.99	1177.55	1342.99	1105.19	1211.72	1208.31	1267.97	1350.25	1285.56	1582.21	1213.04	1305.34	1223.64	1377.17	1738.14	1459.5	1160.96	1331.26	1352.84	1426.78	1233.09	1499.1	1210.41	1177.55	1374.26	1298	1326.97	1239.16	1195.41	1264.21	1393.65	1334.55	1321.36	1368.12	1196.67	1247.72	1377.17	1321.36	1506.95	1458.99
CREB5	CREB5	1351.01	1729.13	1638.86	1409.33	1640.09	1481.57	1453.53	1477.35	1730.56	1564.08	1785.56	1450.49	1634.28	1403.89	1609.94	1403.89	1467.2	1315.28	2072.1	1661.58	1741.83	1905.03	1820.75	1779.41	1781.95	1486.51	1852.56	1428.46	1537.03	2291.19	1658.42	2167.43	1632.76	1474.85	2072.1	1844.39	1545.44	1256.65	2470.12	1850.4
CRISP2	CRISP2	2173.26	2277.73	2192.82	1463.1	3370.95	2492.69	1837.35	2311.2	1672.11	3284.68	2198.18	3294.44	3661.81	1868.45	2026.54	2373.4	2899.91	1955.54	1610.61	3948.61	2597.69	2161.62	2233.6	1489.5	2317.47	1773.86	2069.07	1777.8	1833.84	5818.64	1702.06	2054.27	1966.39	2966.35	1795.95	1746.66	3710.47	1737.72	1627.04	1694.84
CROT	CROT	1689.6	1314.29	1404.45	1004.49	1448.36	1325.78	1671.01	2801.81	2116.85	1382.16	1157.47	1371.58	1298	1544.7	14758.9	1512.21	2102.72	1335.88	1671.01	1705.94	1355.53	1956.12	1434.09	1363.65	1823.21	1490.34	1371.05	2168.96	1376.54	1310.17	1488.69	1267.97	1881.09	1259.76	1258.03	1088.1	1637.92	4681.42	1453.53	1630.19
CRX	CRX	1514.66	1556.12	1372.21	1142.3	1620.45	1246.81	1659.34	1444.69	1454.46	1650.7	1590.95	1503.01	1726.61	1666.58	1592.96	1629.84	1513.4	1502.45	1465.17	1438.4	1765.12	1328.39	1273.39	1039.44	1680.34	1928.62	1799.36	1097.17	1348.88	1864.96	2059.78	1255.05	1740.74	1459.5	1312.75	1490.85	1646.46	1816.05	1548.74	1595.2
CRYAB	CRYAB	3541.81	2861.14	14758.9	8191.65	23433	14758.9	8726.26	34554.6	12384.5	23433	5922.29	34554.6	23433	15474.7	3501.7	18665.2	20031.3	4179.61	3536.86	34554.6	9375.11	2573.57	2972.04	13351.5	23433	5863.4	3808.7	12384.5	13761.4	1688.05	2417.64	1909.78	2185.47	20031.3	8809.24	1685.56	20031.3	9253.21	9637.7	1744.49
CSAG1	CSAG1	2385.38	2421.11	2456.85	2319.78	1989.06	2615.68	2635.84	2105.46	2011.91	2259.74	2570.72	1858.66	1864.22	2042.76	2931.4	2891.36	2020	2878.25	2052.86	1807.51	2082.36	2418.43	2426.65	1702.67	2227.09	2148.26	2183.39	1709.5	1754.69	3933.07	2175.34	2151.99	2378.35	1674.06	2019.45	2049.29	1949.4	2114.45	2141.05	2096.03
CSAG2	CSAG2	1902.21	1819.76	1573.59	2074.91	1226.11	1735.67	1622.16	1382.16	1522.25	1467.8	1503.58	1377.17	1542.1	1592.96	1589.01	1592.4	1469.78	1810.72	1178.55	1198.59	1591.39	2130.51	2300.07	2861.14	1516.42	1590.51	1320.69	1896.74	1914.14	1594.58	1319.26	1756.37	1505.14	1635.4	1742.81	1979.83	1269.51	1622.16	1491.36	1182.09
CSK	CSK	2349.88	3401.52	2268.03	2355.53	1890.17	3096.48	3208.61	3580.11	3399.45	2221.35	2558.59	2101.88	1813.84	2045.33	3781.56	2405.71	2032.58	2462.88	3926.89	2527.57	2602.62	2121.53	3177.19	4208.8	3941.62	2956.45	3661.81	3963.47	2313.82	1801.68	2590.74	2280.35	4549.83	1959.8	2469.11	2297.75	2535.16	2337.72	3749.38	3134.22
CSNK1D	CSNK1D	1160.96	1458.99	1472.19	2057.74	1604.11	1639.28	1542.1	1645.99	1923.59	1286.41	1594.04	1721.35	1497.05	1164.1	1371.58	1318.66	1547.24	1469.78	1566.94	1160.96	1133.17	2691.75	1478.64	2004.47	1237.46	1524.79	1365.18	1979.83	2153.43	1060.36	1337.65	4426.43	1197.63	1492.35	2445.36	3545.47	1667.65	1149.8	1392.42	1510.71
CSNK1G1	CSNK1G1	1629.13	1671.01	1531.01	1526.71	1731.61	1705.59	1833.26	1852.56	2038.33	1705.94	1959.8	1882.17	1840.4	1661.58	1991.99	1945.65	2391.74	1687.54	2176.29	1778.92	1636.26	1662.46	1882.17	1714.44	1651.95	1993.89	1899.58	1697.06	1977.39	1705.24	1979.83	2509.53	1733.49	1605.21	2149.14	2461.51	1837.35	1592.4	1682.01	2134.31
CSNK1G2	CSNK1G2	1631.35	1638.86	2507.19	2719.28	1784.3	2162.94	2320.94	1986.86	2127.3	1917.22	2086.68	1881.09	1688.56	1922.17	2033.24	2180.99	1944.19	2197.35	2587.95	1633.3	1375.49	2521.15	1734.03	2664.54	1988.45	2051.28	1959.25	2326.55	2116.85	1488.69	2008.35	2917.46	2133.79	1609.26	2310.15	2739.94	1795.95	1791.58	2285.95	2320.94
CSNK2A1	CSNK2A1	1568.62	1865.49	1566.94	1769.44	1905.49	1615.88	2797.85	3157.4	3014.07	1595.71	2250.55	1834.64	1909.22	1414.08	1763.23	1444.29	1723.49	1417.86	2295.03	1826.65	1633.3	2281.54	2406.68	3104.95	3891.45	2020.55	2311.2	4187.45	2409.63	1587.04	2014.49	3333.88	1616.25	1467.2	2673.76	2786.62	1787.29	1332.19	1807.13	2379.24
CSNK2A2	CSNK2A2	1608.29	1995.6	1905.49	2866.44	1901.51	2159.72	2574.55	2471.12	2941.22	1756.37	2068.38	2033.24	2016.59	1507.84	1874.08	1623.55	1958.7	1496.64	2966.35	1794.79	1573.14	3148.56	2869.34	3060.19	2657.22	2120.78	2214.45	3235.97	3042.49	1620.45	2061.55	4136.84	1764.67	1896.74	3244.6	4358.64	1852.56	1543.04	1989.67	2487.61
CST4	CST4	1774.99	1721.87	1435.26	1282.9	1801.03	1372.85	2072.75	2134.31	1442.28	1678.47	1553.29	2353.35	1866.01	1524.28	1469.28	1684.3	1703.72	1611.17	1044.45	1948.21	1936.69	1707.06	1818.3	1276.67	1896.74	1518.86	1703.29	1496.64	1436.45	2572.6	1708.56	1430.64	1829.78	2075.46	2266.31	1607.12	1623.97	1626.6	1416.79	3465.54
CSTB	CSTB	2972.04	3565.6	3915.19	2671.79	2593.8	4061.57	4452.56	5691.07	3409.6	3080.09	5375.04	3007.25	2455.76	3482.32	4159.41	5375.04	3110.14	4654.96	3635.5	3557.91	4465.31	1303.08	1410.98	2477.89	5024.12	2753.38	5106.61	4612.66	2029.71	2190.91	3199.76	1635.4	4813.69	2642.65	1930.05	1414.08	2738.81	6847.46	4208.8	6740.77
CT45A1	CT45A1	2428.17	2421.11	2345.96	1818.78	3399.45	2914.28	2171.65	3254.4	2271.43	3172.12	2258.79	3793.09	3240.53	2271.43	2959.01	2826.59	3389.49	2179.53	2186.75	3628.51	3072.57	2249.03	2380.49	1970.89	2469.11	2277.19	2448.94	2142.26	1911.74	1911.74	2765.14	1555.26	2550.38	3249.04	1705.24	1807.51	1916.25	7996.35	2896.01	2735.64
CT47A1	CT47A1	3446	2664.54	6494.4	2487.61	8924.96	6223.69	2429.69	6043	2497.53	8191.65	6411.48	10038.2	8809.24	4197.89	2671.79	6148.81	8809.24	2902.88	2252.41	6541.3	4020.82	1987.84	2021.22	1907.32	3235.97	3435.96	3653.29	10987.3	2711.62	2931.4	3014.07	1596.21	2569.47	8295.61	3172.12	1617.35	7258.06	3554.74	10211.8	3289.47
CT62	CT62	2325.06	2048.81	3415.04	1920.08	4493.7	3376.91	1749.51	2554	1762.79	4192.67	2099.66	4322.5	4629.44	2593.8	1799.92	3018.94	4136.84	2376.39	1459.5	4426.43	2197.35	1801.03	1779.41	1639.28	2130.51	1890.17	2033.24	1978.88	1876.24	1964.38	1691.53	1407.6	2000.25	4159.41	1921.28	1888.75	6494.4	2174.4	1759.1	1663.89
CTAG1A	CTAG1A	2949.7	2865.17	2867.89	1861.25	3271.93	2994.09	2247.8	3501.7	1948.21	3161.76	1819.76	4168.86	3793.09	2345.22	2277.19	3014.07	2805.38	2003.76	1631.35	4629.44	2746.22	2036.9	1956.12	2177.02	2155.61	2202.34	1959.25	1957.59	2217.19	1816.96	2164.2	1584.22	1902.21	3869.85	1754.26	1644.42	2425.09	3586.38	1902.21	1997.63
CTAG2	CTAG2	2483.14	2377.46	9498.05	4159.41	8370.2	6979.73	2587.95	4395.38	2818.22	7323.95	4121.73	9903.56	7823.5	2757.36	2644.79	7606.82	7258.06	3108	2555.04	13351.5	2631.43	3341.18	2812	2554	2707.1	4654.96	3244.6	3212.62	4050.54	2561.06	2674.81	3635.5	3277.49	9903.56	6088.61	3618.1	10732.1	4291.31	1068.07	3220.8
CTAGE1	CTAGE1	1881.09	2031.91	1488.22	1686.45	1362.49	1348.88	1292.3	1406.89	1449.41	1363.07	1653.84	1338.28	1388.35	1439.54	1624.36	1610.61	1821.95	1866.01	1199.61	1156.1	1906.78	1626.6	1768.89	2002.29	1646.46	1511.72	1504.72	1593.51	1399.75	2624.01	1211.72	1697.5	1539.81	1503.01	1575.49	1412.06	1391.71	1598.1	1575.88	1060.36
CTAGE5	MIA2	2031.91	2243.59	1740.19	1708.15	1683.3	1452.97	1747.2	1514.66	1518.86	1599.69	1828.06	1542.1	1697.06	1571.76	1827.01	1835.14	1825.76	1949.4	1331.26	1391.71	2345.96	1708.96	2019.45	1415.17	2018.77	1443.9	1599.69	1705.59	1532.19	3104.95	1730.08	1615.5	2027.96	1713.94	1714.44	2061.55	1571	1909.22	1761.2	1342.99
CTBP2	CTBP2	2472.99	2599.61	3522.36	2854.12	4020.82	3130.5	2767.57	2833.49	23433	3805.86	3227.93	3749.38	3955.55	2471.12	2323.71	3359.01	3640.53	2441.46	2824.13	4012.5	3303.44	2908.34	3281.25	2934.93	4111.61	2812	2672.78	3229.62	2942.85	2408.84	2336.6	4150.86	2274.4	3731.38	3992.26	3710.47	5470.98	4925.26	2267.17	2670.24
CTCFL	CTCFL	2077.53	2173.83	1351.01	1389.5	1421.82	1457.35	1642.24	1433.06	1359.56	1595.71	1648.64	1499.54	1544.32	1503.58	1686.99	1809.3	1715.76	1945.65	1299.78	1416.31	2867.89	1527.7	1727.46	1436.06	1779.41	1259.76	1360.79	1298	1351.76	3177.19	1485.92	1404.45	2035.89	1712.41	1450.49	1656.14	1568.05	1840.4	1698.78	1338.91
CTNNA2	CTNNA2	3080.09	4276.16	2443.5	3216.75	2107.65	2368.12	2910.18	2198.18	2112.18	2197.35	2513.38	2046.17	2146.27	4570.69	2802.62	3053.57	2672.78	4479.01	3154.71	2020.55	3440.75	1757.01	2369.46	2052.86	2236.26	3365.65	3739.81	3531.82	2579.54	5163	2836.4	2130.51	2833.49	2435.36	2105.46	2358.56	2252.41	3602.21	2819.17	2561.06
CTNNB1	CTNNB1	5470.98	6411.48	5375.04	6181.71	4298.8	4311.96	5665.09	3308.31	4276.16	4570.69	4832.3	3832.85	4247.31	3963.47	5552.4	4846.65	4179.61	5892.82	5691.07	4003.65	5818.64	9637.7	9375.11	4635.14	3909.94	4753.61	5024.12	3370.95	6541.3	3717.1	5186.14	5960.9	5052.41	4640.85	5219.11	4714.62	5308.25	4913.51	5397.91	6247.89
CTNNBL1	CTNNBL1	1662.46	2694.35	1902.21	1921.72	2306.45	2066.9	1602.59	1877.38	1628.76	1883.8	1723.49	2043.75	2157.7	1668.67	1667.11	1831.01	1804.17	1880.47	4259.56	2168.96	1503.58	1695.35	1674.06	2125.4	1395.42	1553.29	1493.01	1913.62	2065.61	1626.6	1704.69	1882.85	1505.14	1983.85	1634.28	1718.9	3041.07	1656.14	2053.46	1624.36
CTSE	CTSE	2177.75	2198.18	1862.96	1632.22	2164.91	1816.51	1888.09	1837.89	1814.75	2127.3	2080.13	2282.28	2377.46	1790.72	1885.82	2049.76	2029.16	1672.6	1467.5	2013.74	2101.88	2363	2707.1	1806.75	2043.75	2000.89	1872.57	1681.1	1731.09	3053.57	1859.44	2513.38	2069.07	2228.34	2285.17	2290.22	2359.53	1569.2	1562.85	1583.22
CTTN	CTTN	1710.04	1840.4	1948.21	1696.33	2253.85	2035.89	1810.12	1801.03	2236.26	2027.96	2158.97	2310.15	2319.78	1887.42	1922.17	2040.16	1753.84	1607.96	2189.91	2083.61	1702.06	2199	2380.49	2017.34	1882.85	1906.13	2104.96	1947.05	1916.25	2373.4	2036.39	3043.9	1868.45	2103.57	2715.97	2519.26	2267.17	1836.81	2197.35	2405.71
CUL4A	CUL4A	2225.34	2720.38	2084.69	2589.76	1982.58	1666.58	2079.53	1795.37	2295.03	1993.2	2295.87	2093.6	2064.44	1973.4	2106.8	2138.84	1967.12	2128.91	2458.76	1780.46	2066.26	4168.86	3933.07	2306.45	2188	2312.25	2226.21	2252.41	2210.48	3146.93	2335	2974.38	2358.56	2009.15	2678.65	3080.09	2047.91	1867.46	1992.51	2318.36
CUL5	CUL5	1580.69	1742.32	1486.51	1926.58	1699.89	1610.61	1648.04	1507.38	1928.62	1587.04	1916.25	1692.78	1724.26	1338.28	1375.49	1523.33	1621.74	1441.15	1959.25	1450.49	1626.6	2639.9	2468.2	1736.26	1684.3	1623.97	1696.69	1734.75	1768.89	1937.16	1575.1	3146.93	1726.02	1547.24	2293.74	2820.11	1657.69	1351.01	1344.83	1765.58
CXCR4	CXCR4	1692.3	2252.41	2023.83	2635.84	2295.03	2051.28	1930.05	1703.29	2471.12	1970.19	2040.86	2397.32	2309.16	1759.1	1697.06	1689.08	2130.51	1623.55	1916.74	1835.14	1696.69	6148.81	5691.07	3322.76	1694.33	1872.08	1836.81	2228.34	2379.24	2092.12	1794.36	4925.26	1792.22	2249.03	3609.43	5065.14	2295.87	1507.38	1239.16	1967.12
CXCR6	CXCR6	1097.17	2380.49	1763.67	3395.15	2064.44	1928.24	1436.84	1502.45	3233.03	1319.26	2118.76	2373.4	2079.53	979.388	1535.51	1101.03	2097.28	1371.58	1805.84	1205.36	1129.81	8809.24	9498.05	3389.49	1222.64	1323.91	1390.25	2574.55	3169.55	1324.41	1034.44	16728.1	1200.64	1622.16	8924.96	15474.7	1534.03	992.763	2426.65	1899.58
CXorf48	CT55	10554.8	4121.73	4892.32	4418.54	4654.96	4518.84	2828.06	3853.91	3223.52	4689.55	3635.5	5349.94	4971.89	4732.98	3455.93	4143.71	5245.55	4008.07	3226.24	5140.57	3661.81	4542.43	2535.16	4291.31	2594.68	3338.7	3501.7	3205.44	4971.89	23433	9818.07	4322.5	2887.2	5024.12	10987.3	4298.8	5039.68	3725.3	3380.8	3205.44
Cxorf61	CT83	1828.06	1720.39	1641.74	1984.61	1721.35	1618.74	1411.6	1661.58	1492.35	1554.12	1365.18	1750.6	1867.46	1287.26	1505.55	1417.86	1656.95	1711.1	1121.97	1768.89	1553.71	1866.01	1941.95	2376.39	1351.76	1522.57	1228.39	1803.58	1958.14	1793.39	1235.96	1448.36	1422.51	1890.17	1816.05	1856.34	1874.08	1478.64	1334.11	1081.59
CXXC1	CXXC1	1313.52	1489.5	1221.64	1375.49	1502.04	1439.54	1485.92	1363.65	1705.24	1448.89	1678.47	1551.27	1592.4	1444.29	1434.67	1391.71	1455.98	1346.14	1908.54	1414.08	1449.95	1594.58	1794.79	1381.12	1561.85	1503.58	1626.6	1436.45	1555.69	1672.11	1623.12	2572.6	1446.36	1295.59	1973.4	2173.26	1590.02	1369.08	1389.5	1832.07
CYCS	CYCS	1813.84	1718.9	1507.38	1797.17	1468.78	1452.97	1508.81	1488.22	1610.61	1441.15	1585.36	1405.01	1487.09	1504.72	1738.14	1554.69	1698.36	1661.58	1242.47	1436.06	1759.49	1525.75	1638.45	1759.89	1491.86	1506.53	1504.72	1462.53	1473.98	1944.19	1585.81	1519.78	1591.89	1620.45	1632.22	1571.38	1483.42	1762.35	1499.1	1354.31
CYLD	CYLD	1660.33	1607.54	1813.84	1626.6	1778.92	1748.94	1754.26	1659.83	2113.38	1819.26	1986.86	1727.46	1843.39	1704.15	3120.36	1729.6	1603.05	1613.75	1983.85	1487.75	1597.54	1876.81	1939.06	1669.21	1743.43	1742.81	2062.53	1881.09	1979.35	2312.25	1896.74	2854.12	1913.1	1580.69	2363	2422.15	1810.72	1645.53	1539.36	2818.22
CYP1B1	CYP1B1	1819.76	1843.96	1424.22	1287.26	1653.84	1286.41	1547.24	1517.42	1376.54	1538.9	1561.39	1992.51	1691.53	1518.86	1683.3	1577.19	1785.94	1664.42	1442.28	1498.66	1874.99	2293.74	2230.01	1845.27	1953.25	1427.62	1500.98	1253.56	1324.41	1651.95	1543.94	1509.3	1670.38	1797.17	1490.34	1730.56	1732.95	1498.66	1596.21	1376.54
DAPK1	DAPK1	2262.07	3025.9	2138.26	2391.74	1810.12	2073.4	2149.14	1629.5	2345.96	1827.54	1901.51	2038.33	1841.65	1876.81	2146.86	1887.42	2227.09	2223.66	2205.82	1592.4	2322.1	3766.5	4570.69	3311.71	2231.51	1992.51	1924.66	2067.64	3015.99	2925.08	1996.21	2443.5	2162.94	1964.38	2558.59	2697.2	1671.01	2104.27	2191.9	2279.31
DAPK2	DAPK2	2699.65	2741.15	2704.71	2869.34	2751.82	2618.86	2550.38	2791.76	2880.95	2786.62	2803.43	3060.19	2818.22	2479.15	2571.66	2714.36	2727.66	2658.16	2678.65	2614.47	2858.98	3635.5	3597.16	2691.75	3025.9	2784.2	2750.26	2697.2	2869.34	2869.34	2720.38	3060.19	2797.85	2756.39	3037.93	3201.59	3201.59	7767.44	2407.76	2905.62
DBNL	DBNL	3531.82	2808.93	20031.3	2553.26	1976.06	6446.04	4832.3	2946.76	4370.41	6798.36	2036.9	1691.03	1801.03	8515.38	4925.26	3554.74	3260.47	51946.7	4832.3	2635.84	42758.1	1899.58	3112.29	12994.5	5186.14	2440.25	2702.35	9637.7	5349.94	2161.62	2375.32	3188.49	2407.76	2045.33	2169.54	2134.31	2228.34	28924	2529.24	6181.71
DCAF12	DCAF12	2556.09	2551.45	1843.39	1744.05	1864.96	1765.58	1882.85	1757.01	1525.75	1906.78	1927.22	2161.04	2139.43	1960.7	2194.52	2383.85	2287.64	2331.91	1835.65	2007.55	2727.66	1679.36	1715.19	1565.15	2216.35	1898.16	2027.96	1646.46	1617.35	3891.45	2154.84	1361.42	2412.31	2247.8	1544.7	1666.58	1804.78	2398.24	2227.71	2006.96
DCBLD2	DCBLD2	1480.01	2065.61	1535.51	1534.6	1698.78	1400.29	1498.06	1492.35	1768.89	1523.78	1762.79	1663.89	1613.75	1081.59	1566.94	1280.11	1571.76	1516.42	1365.75	1367.17	1712.41	3465.54	2501.53	1607.12	1790.04	1365.18	1567.49	1565.15	1584.22	2071	1247.72	3069	1499.1	1450.49	2280.35	2539.51	1539.81	1101.03	1237.46	1624.36
DCDC2	DCDC2	3004.47	3074.34	3262.99	3346.67	2976.72	3289.47	3635.5	2891.36	3244.6	3424.79	3412.32	2894.62	3047.36	3080.09	4082.39	4020.82	3325.38	4136.84	3148.56	2268.03	2660.96	2239.29	2684.79	2931.4	2579.54	3060.19	2951.09	3462.43	2976.72	3343.66	5005.85	2266.31	3710.47	2979.04	2802.62	2608.11	3254.4	3891.45	3635.5	3069
DCLK2	DCLK2	2123.47	2068.38	2323.71	2502.43	2226.21	2445.36	2308.18	1954.95	7767.44	2296.71	2336.6	2356.56	2171.65	2400.59	2458.76	2529.24	2142.26	2887.2	2411.37	2167.43	2419.77	2549.18	2271.43	2196.32	2815.1	2565.26	2308.18	2124.81	2659.1	1909.22	2602.62	2179.53	2565.26	2242.64	2471.12	2260.91	2570.72	2390.72	2587.95	2698.43
DCT	DCT	2323.71	2127.3	1829.78	1581.08	2289.25	1772.94	1507.38	1832.69	1388.35	1892.16	1328.39	2086.09	2569.47	1514.03	1357.5	1937.62	1834.64	1961.6	1162.04	1983.21	2057.04	2059.78	1370.53	1766.17	1473.11	1575.1	1324.41	1541.54	1994.74	1611.17	1437.9	1823.78	1456.42	2207.75	1687.54	1759.49	2976.72	1716.34	1574.05	1167.17
DDB1	DDB1	1120.91	1004.49	1105.19	1301.61	1105.19	1228.39	949	1587.76	915.3	1060.36	1153.97	1088.1	992.763	1356.16	1027.58	1145.35	1088.1	1081.59	1269.51	1363.65	1027.58	1156.1	1151.09	1191.71	1004.49	1088.1	1101.03	1447.1	1216.44	1109.22	1027.58	1256.65	3166.97	1136.88	1191.71	1051.95	1115.22	1299.78	1271.85	1113.45
DDB2	DDB2	1450.49	1377.17	1488.22	1566.94	1402.29	1378.95	1588.49	1422.51	1282.09	1430.02	1589.53	1362.49	1300.81	1768.89	1510.71	1544.32	1583.22	1629.84	1507.38	1424.22	1535.51	1093.66	1185.76	1226.11	1483.42	1579.58	1539.81	1282.9	1289.97	2378.35	1627.49	1406.17	1549.16	1570.41	1386.52	1377.8	1480.01	1781.95	1835.65	1534.6
DDIT3	DDIT3	2725.43	2257.85	3274.71	3471.85	3254.4	3188.49	2818.22	2433.14	3320.15	4654.96	3087.36	2994.09	3212.62	3602.21	3384.69	2880.95	3220.8	3531.82	2707.1	3042.49	4452.56	2891.36	2721.47	2732.68	3725.3	3389.49	2801.81	2735.64	4033.61	2750.26	4061.57	4237.48	2962.17	3284.68	3042.49	2847.8	3435.96	3333.88	2319.78	2803.43
DDR1	DDR1	1437.9	1905.03	1651.33	1610.61	1711.76	1581.08	1470.2	1605.72	1890.17	1559.25	1852.56	1647.44	1787.29	1308.33	1646.46	1464.61	1607.54	1247.72	2131.15	1652.26	1672.11	2509.53	2998.46	2042.76	1731.09	1654.44	1856.78	1558.31	1883.8	2335	1580.69	2825.11	1571	1507.38	2614.47	2650.35	1738.14	1309.25	2160.46	1792.86
DDR1_ext	DDR1	2132.53	2266.31	2135.28	2033.24	2270.01	2024.46	1944.19	1785.56	1922.17	2157.7	1895.38	2531.5	2441.46	2231.51	1922.17	2154.84	2110.7	2012.83	2148.26	2173.83	2112.78	2668.69	2657.22	2280.94	2222.44	2015.25	2014.49	1848.33	2709.21	2033.24	2186.75	1830.58	2190.91	2503.34	2263.53	2854.12	2618.86	2167.43	2092.12	2183.91
DDR1_int	DDR1	11207.5	4370.41	2842.47	3267.64	2507.19	2798.97	3311.71	3043.9	3188.49	4370.41	3333.88	2681.95	2535.16	2938.07	4276.16	2902.88	2784.2	3658.93	4095.64	3244.6	3233.03	3267.64	3876.56	3731.38	4197.89	3015.03	4259.56	4322.5	3341.18	17716.2	4509.44	2530.37	3798.65	2644.79	3667.3	9732.58	2825.11	9637.7	3515.54	3399.45
DDX43	DDX43	2761.21	3052.06	2678.65	2863.9	2218.03	2480.11	2589.76	2127.3	2150.01	2301.53	2659.1	2399.16	2164.2	2484.06	2854.12	3271.93	2658.16	3083.81	3028.21	5397.91	3023.03	2325.81	2371.53	2497.53	2541.71	2521.15	2448.94	2318.36	2416.85	4579.07	2863.9	2373.4	2861.14	2234.95	2043.75	2599.61	2332.71	3062.57	9142.11	3317.76
DDX5	DDX5	1542.57	1530.03	1704.15	2216.35	1500.33	1581.08	1540.99	1419.6	1436.06	1481.16	1423.62	1432.06	1444.29	1636.26	1548.74	1565.96	1556.12	1589.53	1628.12	1391.71	1376.54	1788.28	1782.92	2207.75	1316.01	1402.29	1456.89	1785.94	1665.28	1474.85	1365.75	1860.21	1546	1600.65	1721.35	1802.96	1586.26	1683.8	1791.15	1442.28
DDX53	DDX53	2514.91	2593.8	1922.17	2139.43	1705.94	1992.51	2191.9	1935.28	1731.61	2363	1967.72	1723.49	1735.67	2037.74	2301.53	2439.04	1691.91	2431.1	1839.71	42758.1	2389.81	1676.14	1766.78	2270.01	2152.71	2018.09	2162.94	1948.81	1797.17	4438.85	2237.64	1531.01	2247.8	1892.85	1623.97	1551.78	1730.08	2626.47	2819.17	2138.26
DDX55	DDX55	1810.12	1834.64	2080.74	2951.09	1861.25	2033.76	1983.85	1937.62	1909.22	1807.13	1914.14	1862.44	1807.51	1828.97	1948.81	1949.4	1951.24	1790.04	2181.93	1803.58	1797.88	2231.51	2209.94	2223.05	1842.81	2015.25	1864.22	2006.38	2183.39	1633.3	1979.83	2200.35	2025.82	1779.41	1813.84	2051.28	1750.6	1948.21	2381.74	2302.99
DEDD	DEDD	1478.64	1503.58	1314.78	1490.34	1241.69	1167.17	1148.51	1234.03	1217.54	1141.1	1101.03	1227.25	1188.91	1116.99	1213.04	1177.55	1325.78	1352.84	1592.4	1387.77	1307.59	1772.5	1729.6	1783.61	1344.83	1113.45	1177.55	1535.06	1129.81	1198.59	1065.41	1412.51	1253.56	1274.81	1287.26	1372.21	1148.51	1278.25	1545.44	1409.84
DEK	DEK	1034.44	1172.33	1359.56	1525.75	1288.62	1335.88	1247.72	1196.67	1318.05	1289.3	1139.9	1367.17	1330.59	1274.81	1136.88	1303.08	1179.55	1235.96	1230.74	1142.3	1034.44	1317.4	1228.39	1391.71	1356.16	1201.74	1230.74	1192.92	1453.99	1156.1	1289.97	1569.2	1231.44	1093.66	1547.24	1536.44	1216.44	1260.86	1183.34	1402.29
DFFA	DFFA	3704.47	4259.56	2763.84	2247.8	3409.6	3208.61	6284.64	4989.15	5665.09	3571	3281.25	4208.8	3459.31	2721.47	2475.45	3320.15	3370.95	2880.95	3578.28	3496.32	3531.82	3360.19	3696.88	4330.88	5922.29	8295.61	4168.86	6043	2315.72	1626.6	3399.45	2209.94	2635.84	3212.62	2335	2099.03	2295.87	2253.13	3424.79	2959.97
DGKA	DGKA	2417.64	2631.43	1960.7	2197.35	1727.46	1757.57	1867.46	1569.2	1856.78	1727.04	1834.24	1947.63	1755.21	1968.33	2160.46	1942.89	2074.91	2045.33	2221.35	1597.54	2316.57	2711.62	2730.88	2220.46	2016.59	1781.95	1875.61	2047.01	1890.82	2436.05	1831.01	1840.4	2199.68	1930.45	2627.99	2711.62	1646.46	2138.26	2151.99	2084.69
DGUOK	DGUOK	2130.51	2216.35	1900.19	1888.09	1608.62	1730.08	1972.76	1686.01	1740.74	1802.34	1696.33	1686.01	1660.33	2182.86	2140.24	1959.8	2074.91	2128.91	2100.3	1764.67	2185.47	1958.7	1816.96	1820.25	2000.25	1909.22	1991.99	1779.41	1761.2	3130.5	1902.91	1562.85	2079.53	1969.49	1639.28	1828.06	1708.96	2218.03	2297.75	2073.88
DKK1	DKK1	1789.36	1731.61	1377.8	1571	1977.39	1494.9	1514.66	1805.31	1446.36	1651.95	1691.91	2104.96	2191.9	1300.81	1432.06	1511.22	1590.95	1391	1126.08	2073.4	1638.86	2388.89	3014.07	1414.08	1638.45	1470.62	1483.42	1435.26	1546.62	1820.25	1405.01	1913.1	1555.69	2171.65	1628.12	1702.06	2033.24	1136.88	1097.17	1145.35
DKKL1	DKKL1	1838.46	2177.02	1862.96	1747.2	2026.54	1877.38	1734.03	1797.88	1879.85	1903.61	1965.65	1982.58	2053.46	1507.84	1830.58	1771.8	1811.33	1732.95	1948.21	1847.24	1964.38	2771.71	2589.76	1806.75	2000.25	1820.25	1890.17	1693.26	1765.58	4493.7	1971.51	2795.27	1804.78	1790.04	2015.92	2335	1736.26	1432.56	1756.37	1990.28
DLX1	DLX1	1345.48	1107.21	1269.51	1467.2	1056.16	1363.65	1224.88	1242.47	1258.03	1149.8	1257.34	1182.09	1198.59	1323.91	1485.41	1256.65	1219.9	1438.4	1319.97	1289.97	1277.46	1200.64	1194.14	1306.86	1146.93	1271.85	1194.14	1420.36	1299.78	1271.85	1364.13	1331.26	1324.41	1244.49	1151.09	1269.51	1139.9	1545.07	1466.12	1398.16
DLX3	DLX3	1271.85	1340.55	1381.64	1163.11	1300.29	1220.77	1481.57	1480.59	1363.65	1453.53	1322.03	1372.85	1328.39	1878.91	1450.98	1581.46	1251.99	1306.1	1622.16	1518.33	1368.12	1828.52	1352.3	1231.44	1410.36	1488.69	1443.9	1119.85	1461.35	1027.58	1558.78	1333.67	1369.08	1364.13	1348.88	1364.61	1432.06	1499.54	1738.56	1634.84
DLX4	DLX4	1432.56	1423.62	1359.56	1129.81	1481.16	1317.4	1552.53	1512.21	1548.31	1544.32	1681.56	1559.68	1580.69	1250.08	1599.69	1410.36	1429.4	1463.1	1580.69	1549.96	1523.78	1298	1398.16	1156.1	1807.51	1500.98	1729.6	1126.08	1255.05	1522.25	1624.36	1613.75	1662.91	1434.09	1507.38	1525.75	1603.58	1454.46	1493.67	1889.46
DMAP1	DMAP1	1186.92	1358.96	1126.08	1172.33	1294.11	1141.1	1200.64	1287.94	1545.72	1211.72	1660.33	1412.51	1430.64	1088.1	1220.77	1174.96	1244.49	1020.52	1527.21	1263.09	1226.11	1537.61	1560.92	1362.49	1417.86	1153.97	1567.49	1286.41	1177.55	1539.81	1256.65	2270.72	1208.31	1070.72	1792.22	1886.91	1418.45	1196.67	1172.33	1720.87
DMPK	DMPK	1807.99	1795.37	1861.25	2202.34	2065.61	1668.67	1724.26	1856.34	1925.17	1976.06	1600.65	2100.3	2005.78	2081.55	1785.56	1644.97	2193.74	1750.6	1876.81	1930.45	1655.04	2545.24	2139.43	1932.1	1958.14	2080.13	1986.86	1823.78	2231.51	1650.7	1923.03	2252.41	1921.28	1866.01	1942.89	1858.66	2110.7	2762.55	1948.21	1885.24
DMRTB1	DMRTB1	2998.46	2282.28	6223.69	4061.57	6181.71	5818.64	3963.47	5498.84	4247.31	6148.81	3664.56	5960.9	6181.71	3134.22	4042.31	5349.94	5922.29	17716.2	2836.4	6979.73	2952.49	2535.16	2309.16	4784.05	4347.38	3895.68	3218.78	5065.14	3656.04	2209.94	3050.54	3062.57	3203.51	6013.46	4075.1	2470.12	6327.46	3554.74	1950.32	2912.03
DMRTC2	DMRTC2	1747.2	1705.94	1522.57	1635.83	1414.62	1439.54	1562.85	1385.85	1555.26	1570.71	1578.19	1493.67	1522.89	1812.47	1590.51	1672.11	1490.34	1628.12	2059.11	1559.25	1805.31	1677.39	1719.35	1579.12	1783.61	1726.02	1696.69	1499.54	1561.39	1645.53	1913.62	1603.05	1761.91	1416.79	1453.53	1440.17	1508.81	1672.11	2151.99	1801.03
DNAJA1	DNAJA1	1991.99	1812.47	2312.25	2759.86	2076.49	2216.35	2126.64	2114.45	2105.95	2045.33	1928.62	1916.25	1952.79	2213.65	2228.34	2159.72	2131.79	2436.05	1894.29	1878.91	1755.21	1852.56	1909.22	2363	2113.38	2075.46	2986.48	2268.03	2150.01	1773.86	2038.33	2170.12	2291.19	1934	1882.17	2165.62	1986.86	2265.72	2161.62	1990.28
DNAJA2	DNAJA2	2080.74	2169.54	2480.11	2861.14	2310.15	2654.23	2386.91	2361.05	2383.85	2361.05	2183.91	2459.59	2371.53	2340.69	2387.9	2280.94	2448.04	2527.57	2883.49	2247.8	1945.65	2304.76	2326.55	2418.43	2155.61	2361.05	2270.72	2316.57	2603.35	1623.97	2355.53	2064.44	2230.76	2472.99	2342.69	2133.28	2325.06	2278.28	2714.36	2509.53
DNAJB1	DNAJB1	9732.58	2686.78	2787.69	3289.47	2454.03	2801.81	4298.8	3793.09	6181.71	3120.36	3453.45	2113.38	2352.54	3449.72	6284.64	2908.34	2777.97	2959.97	3169.55	2505.26	18665.2	1854.42	2541.71	2867.89	7527.12	3597.16	5818.64	5288.09	3453.45	6028.23	3690.26	2552.53	4518.84	2449.85	2781.12	2448.04	2866.44	3496.32	4121.73	3216.75
DNM1L	DNM1L	1968.33	6446.04	1794.79	1628.76	1830.58	1751.24	1835.14	2003.76	2043.26	1868.45	2053.46	1776.41	1795.95	1637.92	1793.92	1623.55	1763.67	1827.54	5795.46	1874.08	2033.24	2092.12	2185.47	1841.65	2104.27	1983.85	2157.04	1593.51	1934.64	2148.26	1986.12	2264.33	2050.52	1626.26	1978.13	2230.01	1814.75	1608.62	2421.11	2324.39
DNM2	DNM2	2121.53	2221.89	1927.86	2532.27	1626.26	1793.92	1874.08	2107.65	1782.92	1613.22	2001.59	1650.28	1658.88	1971.51	1946.35	2333.5	2036.39	2105.95	2335	1787.29	1828.06	2075.46	2121.53	2265.14	1901.51	1951.24	1742.32	2333.5	1834.64	1730.56	2268.03	1842.81	1974.35	1699.89	1799.92	1896.06	1649.24	2230.01	2258.79	1909.78
DNMT3L	DNMT3L	2702.35	2320.94	3403.59	3418.82	3041.07	3212.62	2830.47	2584.93	4438.85	3104.95	3308.31	3193.38	3056.43	3154.71	3150.19	3124.43	3184.41	3067.51	3028.21	3435.96	2513.38	4295.06	3640.53	3015.03	2494.88	3465.54	3284.68	2691.75	4418.54	2810.46	3795.87	5245.55	3080.09	3134.22	4479.01	4479.01	3023.03	2957.73	3303.44	3811.54
DNTT	DNTT	1295.59	1453.53	1452.97	1356.83	1340.55	1395.42	1334.11	1332.19	1423.62	1348.88	1265.09	1316.75	1206.36	1599.69	1295.59	1387.77	1367.17	1433.58	1644.97	1487.09	1352.84	1710.04	1750.06	1513.4	1417.86	1280.11	1336.76	1411.6	2047.01	1405.01	1334.11	1312.75	1369.08	1378.95	1422.51	1418.45	1337.65	1423.62	1723.49	1570.41
DOM3Z	DXO	2126.64	2510.66	2114.45	2699.65	1881.09	5039.68	3025.9	2825.11	4479.01	2145.68	1979.35	1921.72	1808.47	2455.76	2334.25	2162.94	2231.51	2154.84	2711.62	2071	2784.2	2905.62	3308.31	3777.43	3798.65	2892.99	2425.09	3846.97	2315.72	1884.52	2357.6	2666.75	4925.26	1922.6	2173.26	2536.21	2228.34	2307.31	2344.49	2383.85
DPF2	DPF2	1869.16	1609.26	1788.82	1882.51	1730.56	1936.69	1710.57	1793.92	1686.45	1741.83	1816.96	1719.35	1637.4	1779.41	1833.26	1974.35	1682.66	2052.86	1531.6	1753.23	1711.1	1579.58	1499.54	1956.12	1522.57	1696.69	1590.95	1775.64	1903.61	1894.29	1856.34	1577.72	1652.26	1720.39	1488.69	1653.84	1522.25	1898.16	2101.09	1632.76
DPPA2	DPPA2	2105.95	2145.68	1622.16	1399.75	1627.49	1506.53	1807.13	1651.33	1425.64	1767.8	2027.96	1773.86	1778.42	1712.92	1927.86	1765.12	1896.74	1716.34	1537.03	1602.12	2280.35	1797.17	1998.44	1568.62	2221.35	1816.96	1775.64	1564.08	1411.6	2653.51	1827.01	1498.66	2161.04	2105.46	1575.49	1822.65	1728.66	1700.49	2002.29	1609.26
DR1	DR1	4706.84	2522.23	2135.28	2219.56	3161.76	2381.74	3869.85	3640.53	6446.04	2214.45	2399.16	2170.12	3087.36	2421.11	9818.07	1930.05	2003.76	2267.17	3343.66	2333.5	1956.12	2071	2313.82	3195.66	4089.01	3565.6	2694.35	4570.69	2475.45	2479.15	3696.88	3704.47	2921.65	2127.3	15474.7	3453.45	2400.59	2156.38	1859.44	2372.46
DRD2	DRD2	2064.44	2578.21	2032.58	2675.86	1717.8	1864.96	1837.35	1596.21	1930.45	1750.06	1893.57	2030.26	1827.01	2079.53	1918.94	1925.17	2174.4	2164.2	1779.41	1784.3	1932.58	2894.62	3072.57	2565.26	1659.34	1911.74	1833.26	2165.62	2124.81	2850.69	1895.38	2732.68	2153.43	2130.51	2436.05	3315.38	1866.74	2268.03	1819.26	1646.95
DSTYK	DSTYK	1537.03	1360.16	1763.67	1740.19	2049.76	1697.94	1352.3	1697.94	1326.97	1690.54	1520.28	1814.29	1907.32	1600.65	1456.42	1521.51	1742.32	1579.12	1199.61	1914.67	1464.04	1442.28	1435.26	1763.23	1346.14	1558.31	1421.12	1651.95	1470.62	1474.85	1378.95	1457.35	1431.35	1839.03	1444.69	1359.56	2134.31	1634.28	1580.69	1376.54
DTYMK	DTYMK	2897.39	3980.94	2087.28	3201.59	1962.74	1880.47	3289.47	3120.36	2337.72	2020	2377.46	1787.29	1947.05	2332.71	2617.88	2392.75	2265.14	2831.98	3110.14	2357.6	3134.22	1909.22	2047.01	2906.98	3181.3	7527.12	2348.99	2797.85	2064.44	2918.75	2322.1	1768.89	3100.02	2345.96	2270.01	1517.42	1841.65	2897.39	4050.54	2365.84
DUSP10	DUSP10	2581.55	2741.15	2688.13	3048.95	2503.34	2553.26	2390.72	2128.91	2949.7	2344.49	2944.47	2344.49	2383.85	2445.36	3376.91	2521.15	2331.91	2596.62	3000.75	2055.07	2583.9	4330.88	4784.05	2639.9	2347.03	2422.15	2719.28	2523.31	3329.32	3536.86	3832.85	5552.4	2699.65	2227.09	3818.57	4673.29	2302.99	2157.7	3177.19	3376.91
DUSP11	DUSP11	1797.17	2072.75	1462.53	1523.78	1414.62	1467.2	1499.93	1346.78	1437.9	1541.54	1539.81	1544.7	1426.78	1690.54	1469.28	1918.94	1589.53	1653.84	1764.17	1328.39	1722.94	2167.43	2499.45	1818.78	1708.56	1630.77	1483.42	1387.77	1925.88	1660.33	1554.12	1397.06	1662.91	1517.05	1652.58	1782.92	1453.99	1761.2	1957.59	1748.94
DUSP12	DUSP12	3640.53	3731.38	2711.62	3974.45	2231.51	2887.2	2894.62	2820.11	2788.76	2446.7	2869.34	2164.2	2375.32	2678.65	3174.66	3257.44	2561.06	4925.26	3370.95	2430.39	2908.34	3052.06	2744.81	2912.03	2981.77	2523.31	2979.04	2894.62	3365.65	2062.04	2979.04	3205.44	2654.23	2431.1	2651.93	2994.09	2068.38	2933.16	2750.26	3188.49
DUSP13	DUSP13	2073.88	4542.43	2214.45	2322.1	1964.38	2190.91	2203.74	2342.69	2086.68	2003.76	2163.57	2009.15	1980.86	1939.06	2514.14	2162.94	2065.61	2460.55	2584.93	2045.33	1922.17	1636.26	1562.85	2545.24	1874.53	1953.71	1979.83	2138.26	2639.9	1798.79	2209.94	2161.62	1977.39	2030.26	2203.74	2158.97	1731.61	2195.3	2239.29	1927.22
DUSP14	DUSP14	1850.4	1777.17	2071.55	2055.07	1922.6	2109.91	2180.26	2074.36	1900.81	1952.01	2186.75	1761.91	1895.38	2074.36	2397.32	1939.06	1878.91	2157.04	2344.49	2074.91	1834.64	1560.11	1603.58	1810.12	2099.03	1918.94	2175.34	1941.95	2160.46	1827.01	2152.71	1797.88	2115.65	1803.58	2070.39	1811.9	1770.54	2270.01	2337.16	2217.19
DUSP18	DUSP18	1644.42	1435.26	2110.7	1910.33	2621.81	2024.46	1511.22	1957.59	1560.92	2250.55	1387.77	2333.5	2533.04	1775.64	1634.84	1835.14	2021.89	1746.66	1387.19	2581.55	1461.95	1483.42	1438.9	1350.25	1536.44	1474.85	1561.39	1789.36	1656.54	1535.51	1454.46	1571.76	1468.29	2681.95	1451.95	1493.67	3395.15	1718.45	1772.94	1359.56
DUSP4	DUSP4	3766.5	4479.01	3941.62	4602.44	3618.1	3832.85	2872.64	2725.43	3308.31	3488.51	4358.64	3755.76	3541.81	3004.47	3766.5	4612.66	3621.09	4187.45	4050.54	3941.62	3818.57	5691.07	5498.84	3640.53	3066.01	3117.7	3624.09	2744.81	4380.77	5375.04	3574.64	6494.4	3621.09	3440.75	5005.85	5765.66	3941.62	2994.09	4187.45	5163
DUSP6	DUSP6	4395.38	3284.68	4339.12	4143.71	3717.1	3992.26	4509.44	3531.82	3739.81	3948.61	5140.57	4003.65	3832.85	3271.93	9375.11	4121.73	3987.01	3805.86	3392.32	3876.56	4722.4	4689.55	4813.69	3233.03	3291.96	3933.07	4050.54	3395.15	4635.14	2755.43	4465.31	4753.61	3857.29	3759.64	5124.61	4913.51	4140.27	3811.54	3948.61	4579.07
DVL2	DVL2	1451.47	1398.16	1772.94	1820.75	1894.29	1717.8	1830.58	1682.01	1536.44	1892.16	1646.95	1962.74	2075.46	2027.25	1748.94	1875.61	1653.84	1735.21	1861.84	1928.62	1476.1	1720.39	1409.33	1586.65	1745.53	1845.27	1683.3	1831.45	1811.33	1750.92	1904.58	1671.01	1708.56	2011.44	1748.36	1656.95	2308.18	1848.33	2051.76	1882.85
DYNC1LI2	DYNC1LI2	2358.56	2262.07	2582.21	3235.97	2279.31	2247.8	3240.53	2717.59	3157.4	2287.64	2589.76	2252.41	2152.71	2469.11	2588.86	2230.76	2397.32	2537.25	2735.64	2060.66	2154.13	3161.76	2883.49	3212.62	2689.49	2880.95	3078.09	3710.47	3181.3	2235.61	2910.18	3933.07	2866.44	2314.88	3007.25	3628.51	2125.99	3090.64	3551.56	2830.47
DYRK2	DYRK2	1512.21	1623.12	1542.57	1548.31	1607.12	1576.27	1797.88	1552.53	1620.45	1589.53	1616.25	1554.12	1655.04	1717.8	1605.21	1789.36	1452.97	1375.49	1665.92	1430.64	1616.25	1455	1578.66	1214.19	1616.25	1764.17	1816.51	1245.19	1631.79	1576.66	1816.05	1812.47	1707.06	1519.78	1678.47	1804.78	1634.28	1606.22	1622.16	1924.15
DYRK3	DYRK3	1619.16	1779.41	1629.5	1776.41	1544.7	1613.75	1651.95	1428.93	1661.58	1544.32	1491.36	1551.27	1553.71	1605.21	1661.58	1531.01	1725.42	1760.54	1527.21	1174.96	1523.78	2108.39	2331.91	1887.42	1660.33	1559.25	1603.05	1792.86	2386.91	1580.69	1521.51	1761.2	1572.45	1658.42	1703.72	2176.29	1427.62	1681.56	1693.26	1579.58
DYRK4	DYRK4	1446.73	1499.93	1486.51	1728.06	1287.26	1481.57	1347.41	1354.89	1169.71	1358.96	1429.4	1292.3	1214.19	1619.59	1239.16	1574.05	1357.5	1525.75	1754.26	1398.16	1363.65	1392.42	1426.21	1518.86	1264.21	1392.42	1200.64	1712.41	1473.98	1196.67	1291.03	1561.85	1331.72	1402.29	1503.58	1267.97	1325.09	2313.82	1838.46	1546.62
E2F6	E2F6	1915.2	1621.33	2158.34	1971.51	3731.38	2569.47	1744.05	2191.9	1788.28	2631.43	1559.25	2697.2	3628.51	1964.38	1692.3	2340.69	2197.35	1953.71	1612.7	3134.22	1662.46	1447.1	1443.9	2031.91	1956.12	1805.31	1456.89	2429.69	1779.94	1702.06	1721.35	1517.79	1639.28	2666.75	1472.19	1480.01	3154.71	2007.55	1614.2	1615.5
E6		3933.07	4722.4	4722.4	3597.16	3933.07	4226.51	3015.99	3361.38	2572.6	4050.54	4846.65	4939.26	4150.86	3696.88	4813.69	7124.01	4654.96	5498.84	3759.64	3974.45	5960.9	2345.96	2659.1	2345.96	3325.38	3539.34	4380.77	4179.61	3557.91	6181.71	5124.61	2781.12	4612.66	4579.07	3103.35	3338.7	4179.61	4347.38	4587.36	6223.69
E7		3050.54	3208.61	2917.46	2193.74	2899.91	2673.76	2494.88	2319.78	2803.43	2866.44	2627.99	3094.68	3124.43	2839.55	2917.46	2902.88	3025.9	3112.29	2349.88	2562.93	3050.54	2755.43	3083.81	2537.25	2776.41	18665.2	9033.21	3216.75	2611.74	3811.54	10354.8	2318.36	2777.97	3047.36	2265.14	2644.79	3289.47	2998.46	4033.61	2523.31
EAPP	EAPP	5082	11719.9	2678.65	3023.03	3635.5	5375.04	11417.4	2130.51	2517.09	3899.91	3161.76	2561.06	3482.32	4187.45	2588.86	2356.56	3416.93	2464.5	11719.9	2923.26	2162.94	2236.26	28924	2227.09	3277.49	2959.01	2091.41	2388.89	14292.4	1860.73	7767.44	1921.28	2129.71	3846.97	1872.08	5308.25	4528.25	2499.45	4311.96	2229.18
EEF1A1	EEF1A1	1892.85	1777.17	2161.62	2024.46	1953.71	2211.94	2381.74	2030.26	2032.58	2141.05	2883.49	1995.6	1918.08	3037.93	2529.24	2307.31	2100.3	2311.2	2082.36	1828.97	2147.56	1576.66	1436.06	1389.5	2168.96	2303.88	2325.06	1888.75	1932.1	3080.09	2921.65	1838.46	2703.53	2072.75	1876.81	1855.09	2062.53	2449.85	2573.57	2635.84
EEF1A2	EEF1A2	3565.6	4612.66	3000.75	2725.43	2774.84	2788.76	2771.71	2366.78	2637.81	7258.06	3586.38	2869.34	2839.55	5106.61	3618.1	2805.38	3331.6	3181.3	3591.21	2404.75	4305.38	5331.09	6541.3	3156.06	3055	2892.99	3004.47	2336.6	2779.55	9732.58	17716.2	4179.61	3599.69	2730.88	3571	4640.85	2949.7	2880.95	3056.43	3700.68
EEF1D	EEF1D	5665.09	4020.82	9732.58	3246.82	11207.5	9033.21	4330.88	6598.77	5065.14	9142.11	4438.85	9732.58	11719.9	4179.61	3327.35	13761.4	10038.2	4846.65	2489.57	9033.21	5082	2758.61	2289.25	3453.45	4311.96	4465.31	3446	3909.94	11207.5	4832.3	3365.65	2096.78	13351.5	12994.5	5308.25	1970.89	18665.2	5375.04	2499.45	2977.88
EEF1G	EEF1G	3557.91	2650.35	4784.05	4330.88	4061.57	4689.55	3891.45	3571	2624.01	4192.67	3752.57	4557.24	4012.5	2906.98	4353.01	4753.61	4226.51	5288.09	2757.36	4247.31	2867.89	2624.01	2362.03	2556.09	2699.65	3818.57	3557.91	2793.81	3805.86	2451.95	3440.75	3127.46	3050.54	4179.61	3108	3124.43	4311.96	4143.71	3341.18	9903.56
EEF2K	EEF2K	949	1121.97	1163.11	1850.4	1196.67	1393.65	1121.97	866.8	1508.81	1168.44	1044.45	1227.25	1012.89	1276.67	915.3	964.788	949	1027.58	1289.3	866.8	949	2283.03	2223.66	1918.08	915.3	992.763	915.3	1766.78	1690.54	816.312	979.388	2105.95	866.8	1012.89	1983.85	1928.24	979.388	964.788	964.788	964.788
EFHD2	EFHD2	2599.61	2897.39	2053.46	2263.53	2035.89	2411.37	2441.46	2425.87	2243.59	2200.35	2393.87	1990.28	1899.58	3240.53	2543.41	2180.99	1952.79	2613.11	2404.75	2587.95	2820.11	1740.74	2674.81	1882.17	4753.61	2373.4	2810.46	1654.44	1679.85	1853.75	8726.26	1525.75	2090.69	1793.92	1398.16	1896.06	2043.75	2203.74	2934.93	2896.01
EFS	EFS	4426.43	3112.29	2584.93	2601.9	2629.51	2539.51	2988.46	3915.19	7258.06	2202.34	2793.81	1999.61	2530.37	4410.66	9498.05	2425.09	2874.14	5515.32	3281.25	2323.71	2588.86	2045.33	3320.15	3098.29	4706.84	8370.2	2558.59	3220.8	4395.38	3271.93	4247.31	2421.11	5268.95	2231.51	4452.56	2255.7	2020.55	4892.32	2743.59	12994.5
EGFR_ext	EGFR	2448.04	2689.49	2044.54	1910.33	1986.86	2011.91	2089.78	1771.8	1992.51	2007.55	2142.26	2266.31	2141.05	2257.85	2464.5	2376.39	2216.35	2319.78	2112.78	1888.75	2570.72	2805.38	3067.51	2366.78	2247.8	2186.75	2218.03	1868.45	2645.99	3072.57	2471.12	1662.46	2631.43	2259.74	2127.3	2233.6	2146.86	2473.63	2430.39	2271.43
EGFR_int	EGFR	3909.94	4706.84	4753.61	4050.54	3941.62	3449.72	3846.97	3067.51	3766.5	51946.7	4395.38	4465.31	4380.77	3624.09	4493.7	5268.95	4574.88	4732.98	4528.25	5375.04	4247.31	4282.35	4311.96	3628.51	3586.38	3921.04	5552.4	3508.19	6148.81	4925.26	4654.96	3137.84	4493.7	4276.16	4612.66	4465.31	4832.3	5082	8515.38	4528.25
EGR2	EGR2	1826.29	1672.11	1698.36	1511.72	1365.75	1508.81	1632.22	1461.95	1450.98	1604.11	1734.39	1545.72	1402.29	1925.17	1744.05	1858.66	1672.6	1807.99	1648.64	1494.44	1813.84	1300.81	1323.4	1316.75	1551.78	1678.92	1639.68	1404.45	1580.69	2591.71	1795.95	1282.09	1716.34	1651.95	1508.31	1182.09	1495.36	2215.4	1882.17	1643.28
EHF	EHF	1261.96	1194.14	1331.26	1575.1	1416.31	1421.82	1399.75	1565.15	1849.33	1578.66	1645.53	1732.28	1315.28	1357.5	1423.62	1491.36	1288.62	1315.28	1463.1	1732.95	1361.42	1584.79	1493.67	1437.9	1441.15	1710.04	6043	1235.96	1426.78	1297.44	1415.74	1363.65	1329.91	1444.29	1491.86	1391	1391.71	1378.95	1377.17	1517.05
EHMT2	EHMT2	1835.65	2162.94	2279.31	2271.43	2543.41	2128.11	1799.36	1892.85	2230.01	2177.75	2842.47	2492.69	2591.71	1839.03	1713.94	2068.38	2053.46	1748.36	2608.11	2293.74	1810.72	3325.38	3205.44	2675.86	1915.72	2094.44	1978.13	2140.24	2289.25	2246.07	2048.81	4197.89	1932.1	2239.29	3161.76	3664.56	2742.36	1688.05	1831.01	2416.85
EIF4A2	EIF4A2	1333.67	1288.62	1545.44	1352.3	1322.03	1372.85	1205.36	2777.97	1233.09	1253.56	1479.33	1027.58	1163.11	1634.28	1478.64	1105.19	1239.16	1245.19	1487.42	2176.29	1416.79	1044.45	1034.44	1286.41	1771.8	1361.96	3584.16	1597.54	1220.77	1382.16	1281.1	1295.59	1455	1265.96	1386.52	1169.71	1224.88	1337.65	1400.29	1309.25
EIF4A3	EIF4A3	3137.84	4197.89	2389.81	2282.28	2319.78	2603.35	2436.05	2388.89	2539.51	2424.14	3056.43	2340.69	2411.37	2406.68	4082.39	2326.55	2255.7	2596.62	2759.86	2467.29	3308.31	4465.31	7996.35	3043.9	3188.49	2988.46	2842.47	2328.06	2574.55	6327.46	3536.86	3508.19	3397.3	2570.72	2731.78	3571	6541.3	2357.6	2765.14	2735.64
EIF4E	EIF4E	1946.35	1661.58	1990.87	1915.72	1823.78	2057.74	2085.39	1821.25	1867.46	2037.74	2272.8	1816.05	1773.38	2423.19	2366.78	2266.31	2187.38	2333.5	2103.57	1935.28	2071	1258.03	1250.08	1434.09	1948.21	2133.28	2183.39	1920.08	1920.67	2596.62	2488.59	1382.67	2460.55	2057.04	1568.05	1347.41	1831.01	2788.76	2248.41	2124.81
EIF4EBP1	EIF4EBP1	3798.65	3043.9	3749.38	3136.03	2552.53	2718.43	5586.4	6979.73	6922.2	2830.47	3795.87	2558.59	2487.61	3933.07	3184.41	2815.1	2765.14	28924	3431.43	2850.69	7027.35	2786.62	4291.31	8103.35	8924.96	6692.1	3361.38	7527.12	3963.47	2174.4	4218.44	2913.15	4846.65	2812	3846.97	2762.55	2647.19	4557.24	4479.01	4027.22
ELF1	ELF1	2214.45	2101.09	2040.86	2231.51	2043.75	2183.39	2372.46	2180.99	1986.86	2230.01	2293.74	2114.45	1891.46	2635.84	2265.14	2221.89	2162.28	2215.4	2979.04	2082.36	1993.2	1590.51	1633.79	1539.81	2246.07	2168.19	2335	2154.13	42758.1	1818.3	2351.72	1891.46	2781.12	2055.07	2047.01	1882.17	1992.51	2830.47	3361.38	2248.41
ELF2	ELF2	1374.26	1498.66	1424.22	1288.62	1592.4	1598.66	1489.5	1552.53	1750.6	1633.3	1701.58	1491.36	1548.31	1456.89	1763.23	1534.6	1417.28	1425.64	1750.92	1596.21	1478.64	1524.28	1631.35	1323.4	1643.28	1376.54	1809.3	1508.81	1336.76	2258.79	1650.7	2180.99	1580.13	1406.89	1754.26	1683.3	1599.17	1305.34	1323.4	1995.6
ELF4	ELF4	1774.99	1634.84	1819.26	1830.58	1607.96	1725.42	1692.3	1754.26	1560.11	1693.26	1665.92	1761.91	1544.32	1898.16	1791.15	1956.12	1651.33	1862.44	1769.99	1750.6	1642.24	1474.85	1519.78	1933.53	1477.99	1833.84	1605.21	1841.03	1695.35	1615.08	1899.58	1510.71	1744.05	1619.59	1438.4	1518.86	1606.22	1921.28	1933.05	1640.09
ELF5	ELF5	1606.22	1300.29	1323.91	1282.9	1256.65	1525.75	1400.84	1736.85	1427.62	1437.9	1477.35	1344.28	1318.05	1455.54	1806.75	1594.58	1342.25	1693.79	1278.25	1622.16	1558.78	1145.35	1191.71	1296.88	1280.11	1361.96	1430.02	1361.42	1342.25	1644.42	1713.44	1076.89	1601.39	1411.6	1097.17	1148.51	1306.86	1749.51	1361.42	1465.65
ELK1	ELK1	3899.91	5140.57	4197.89	5438.74	6088.61	5349.94	11719.9	4479.01	3478.61	4867.99	3992.26	9637.7	5892.82	5397.91	4689.55	6884.83	5795.46	42758.1	5349.94	6649.77	5106.61	2984.5	2255.7	2856.82	3418.82	3557.91	42758.1	25247.6	4867.99	3395.15	5106.61	2788.76	3755.76	4867.99	3166.97	2959.97	3181.3	21510.8	4612.66	6922.2
ELK3	ELK3	1529.42	1248.9	1594.89	1388.35	1444.69	1559.25	1450.98	1475.47	1237.46	1394.2	1462.53	1437.9	1390.25	1684.3	1572.45	1450.98	1416.31	1455.98	1323.91	1483.42	1424.22	1167.17	1226.11	1201.74	1285.56	1414.62	1515.8	1393.65	1362.49	1463.1	1628.76	1217.54	1460.75	1436.06	1121.97	1160.96	1407.6	1696.33	1247.72	1364.61
ELL3	ELL3	2216.35	2441.46	2152.71	2572.6	2173.26	2281.54	2092.86	1921.28	2202.34	1985.38	1986.86	2255.7	2130.51	2049.29	2216.35	1909.22	2338.89	2069.78	2045.33	1970.89	2124.81	2815.1	2949.7	2624.01	1947.05	2161.62	1968.33	2365.84	2250.55	2330.89	2449.85	2383.85	2236.95	2253.13	2433.14	3181.3	2024.46	2193.74	2194.52	2268.03
ELMOD1	ELMOD1	1660.33	1549.16	1925.17	2150.01	1982.58	1741.28	1712.41	1810.12	1803.58	1876.24	1450.49	1917.22	1785.56	1864.96	1735.67	1617.35	1802.34	1815.4	1892.85	1907.86	1492.35	2006.38	1918.94	1775.64	1501.64	1610.61	1523.78	1870.91	2123.47	1554.12	1621.74	2037.32	1584.22	2051.28	1716.34	1604.11	1862.44	1795.95	1946.35	1662.02
ELMOD3	ELMOD3	2280.35	2268.03	2279.31	3455.93	2193.74	2399.16	2146.27	1915.2	2556.09	1962.74	2285.95	2154.84	2203.74	2024.46	2280.35	1952.01	2304.76	2470.12	1882.85	1973.4	1989.06	3471.85	3030.53	4050.54	1774.34	2086.09	2737.69	2529.24	3351.61	2141.05	2314.88	3798.65	1932.1	2302.99	3212.62	3226.24	1914.14	2169.54	2084.69	2057.74
ELOVL4	ELOVL4	1707.06	1976.06	2203.74	3403.59	2040.16	2162.94	1791.15	1861.25	2439.04	1727.04	1933.05	2383.85	1950.32	1630.19	1692.3	1589.53	2433.14	1958.14	2052.86	1890.17	1618.74	4136.84	3399.45	3571	1367.17	1654.44	1376.01	2448.04	3389.49	1747.2	1429.4	5308.25	1625.91	2200.35	4426.43	8924.96	1843.96	1576.66	1732.28	1783.61
ENO1	ENO1	1758.12	2668.69	3120.36	2182.86	3446	2842.47	13761.4	23433	13351.5	4410.66	2695.78	4452.56	3453.45	10354.8	1855.09	2519.26	3359.01	2029.16	4291.31	4282.35	6494.4	1487.75	2128.91	14758.9	34554.6	4259.56	2573.57	13351.5	1779.94	1819.26	3418.82	1461.95	2681.95	3571	2894.62	1554.12	2433.14	2632.34	17716.2	1925.17
ENO2	ENO2	1565.56	2057.04	3755.76	2136.25	42758.1	5245.55	10987.3	16009.3	14292.4	6043	2654.23	7258.06	28924	5665.09	2397.32	3226.24	5106.61	1772.5	3240.53	4989.15	7323.95	1424.81	2338.31	17716.2	16728.1	6013.46	2678.65	9375.11	2221.35	2084.69	2192.82	3007.25	5151.79	4796.52	3401.52	1935.98	2914.28	14758.9	4846.65	1820.25
EPAS1	EPAS1	1751.93	1737.29	1559.25	1740.19	1785.94	1146.93	1703.29	1522.89	1695.35	1698.78	1830.58	1734.39	1860.21	1375.49	1797.53	1500.33	1574.58	1568.62	1402.29	1648.04	1696.69	1953.71	2051.76	1591.39	1855.09	1693.26	1718.45	1562.35	1566.94	1962.74	1769.44	1934.64	1771.8	1604.11	1802.34	1851.21	1791.58	1411.6	1258.03	1391
EPCAM	EPCAM	2576.88	2394.99	4939.26	2875.65	5922.29	4370.41	2037.32	3496.32	1980.86	5892.82	2565.26	5691.07	5818.64	2901.39	2157.7	4410.66	5633.07	2694.35	2497.53	5665.09	2625.24	2511.8	2141.05	1956.12	2193.74	2335	2528.41	3010.26	2558.59	2069.78	2402.35	1658.42	3188.49	5288.09	2944.47	2568.21	7823.5	2933.16	2289.25	2051.28
EPHA10	EPHA10	1619.16	1735.67	1859.44	1778.92	2777.97	2079.53	1687.54	1973.4	1874.99	2322.1	1921.72	2568.21	2694.35	1426.78	1583.22	1843.39	2203.04	1662.91	2015.25	2847.8	1728.06	2186.75	2443.5	1673.58	1769.99	1744.05	1855.09	1795.95	1937.16	2805.38	1607.54	2439.04	1721.35	2339.79	2210.48	2142.26	3090.64	1480.01	1753.84	1894.83
EPHA2	EPHA2	1750.6	1991.46	1450.98	1659.34	1645.53	1463.57	1696.69	1489.92	1656.95	1626.26	1732.28	1611.74	1647.44	1182.09	1540.4	1489.5	1553.29	1535.51	1576.66	1455.98	1790.72	2938.07	2742.36	2116.85	1797.88	1564.08	1533.46	1481.57	1321.36	2074.36	1387.77	2467.29	1702.06	1708.96	1868.45	2030.26	1522.25	1179.55	1471.41	1618.74
EPHA3_ext	EPHA3	2562.93	2704.71	2968.72	2234.95	3501.7	2593.8	2337.72	2240.4	2402.35	3395.15	2484.99	3384.69	3471.85	2501.53	2424.14	3313.54	3137.84	2684.79	2443.5	3522.36	2657.22	3108	2963.4	2333.5	2761.21	2535.16	2462.88	2535.16	2820.11	2910.18	2394.99	1806.75	2456.85	3260.47	2434.66	2426.65	4370.41	2694.35	2730.88	2421.11
EPHB3_int	EPHB3	1670.38	1783.61	1398.96	1470.2	1338.91	1056.16	1353.74	1240.04	1562.35	1329.91	1335.88	1636.26	1362.49	1458.99	1530.52	1501.64	1545.44	1501.64	1664.42	1365.75	1690.54	2552.53	2671.79	1814.75	1714.81	1389.5	1360.79	1407.6	1702.06	1426.78	1284.64	1512.21	1475.47	1484.89	1626.6	1835.14	1386.52	1568.05	1979.35	1509.3
EPHB4	EPHB4	1356.83	1717.15	1229.56	1762.35	1527.7	1481.57	1530.52	1364.61	1680.34	1453.53	1507.38	1699.89	1442.28	1320.69	1224.88	1346.78	1388.92	1272.62	1959.25	1419.6	1432.06	2007.55	2074.36	1640.09	1460.75	1786.31	1425.64	1387.77	1744.94	1512.21	1455.54	2579.54	1290.5	1237.46	1844.81	2429.69	1551.27	1267.97	1705.24	1769.99
EPS15	EPS15	2798.97	3005.86	3177.19	2274.4	3766.5	3144.29	2926.9	2917.46	2923.26	3418.82	3325.38	3443.38	3431.43	3471.85	3671.47	3384.69	4020.82	3541.81	3399.45	2650.35	2902.88	2266.31	1797.17	2316.57	3072.57	3041.07	3613.76	3766.5	3578.28	3690.26	3785.69	1991.46	3700.68	3360.19	2314.88	2160.46	3653.29	3759.64	2833.49	3042.49
ERBB2	ERBB2	1811.9	2087.28	1590.95	1691.91	1522.57	1493.67	1475.47	1528.83	1573.14	1460.12	1632.22	1483.42	1559.68	1863.47	1844.39	1872.57	1877.38	1892.85	1501.64	1424.22	1862.44	1686.45	1792.86	1708.96	1581.46	1668.16	1474.85	1590.51	1483.42	2099.66	1578.66	1583.22	1771.8	1702.06	1662.46	2103.57	1594.89	1987.84	1529.42	1488.22
ERBB3_ext	ERBB3	1996.83	2213.65	1831.45	1771.8	1667.65	1619.59	1585.81	1546	1692.3	1620.02	1626.26	1907.32	1670.38	1695.35	1708.96	1788.28	2002.29	1749.51	1836.81	1719.35	1972.76	3069	3098.29	2039.54	1906.13	1759.1	1650.28	1659.83	2137.26	1982.58	1668.16	1673.09	1855.09	1864.96	1948.21	2433.9	1789.36	1756.37	1754.69	1886.91
ERBB3_int	ERBB3	3141.66	3551.56	2660.96	2425.87	2497.53	2051.28	2488.59	1993.89	2338.89	2433.14	2441.46	2938.07	2686.78	2527.57	2824.13	2842.47	3007.25	2747.62	2519.26	2375.32	3212.62	3717.1	3963.47	2727.66	2535.16	2483.14	2566.74	2233.6	2894.62	2815.1	2787.69	2058.44	2725.43	2872.64	2666.75	2588.86	2714.36	2941.22	2812	2917.46
ERCC2	ERCC2	1498.66	1609.26	1427.62	1518.33	1697.94	1708.56	1615.88	1537.61	2016.59	1614.65	1881.09	1648.64	1761.2	1547.24	1537.61	1481.97	1598.1	1352.84	1693.79	1443.9	1465.17	1878.91	1933.05	1730.56	1629.13	1664.42	1879.85	1886.4	1808.47	1881.09	1706.5	2880.95	1673.58	1613.75	2353.35	2402.35	1723.49	1513.4	1480.01	2025.1
ERCC3	ERCC3	1520.28	1446.36	1571.76	1827.54	1538.9	1725.42	1676.14	1525.75	1551.27	1570.71	1415.17	1446.73	1474.85	1561.85	1589.01	1614.2	1494.06	1571.38	1577.72	1403.09	1347.41	1492.35	1553.29	1372.85	1385.85	1492.35	1504.72	1626.6	1671.01	1433.58	1604.66	1712.41	1522.57	1704.15	1675.04	1605.21	1469.28	1759.1	1950.32	1737.29
ERCC5	ERCC5	1578.66	1523.78	1615.5	1766.78	1510.71	1558.31	1575.1	1375.49	1429.4	1491.86	1554.12	1261.96	1403.89	1654.44	1586.26	1505.55	1521.51	1730.56	1640.66	1360.16	1649.24	1362.49	1310.17	1494.44	1447.1	1628.76	1583.22	1537.61	1565.15	1849.86	1700.49	1551.78	1598.66	1545.44	1555.26	1335.88	1403.09	1764.17	1716.74	1449.41
ERG	ERG	3291.96	2762.55	3047.36	3557.91	2638.86	2818.22	2792.79	2287.64	5397.91	2561.06	3795.87	3000.75	2629.51	6979.73	3207.03	2850.69	2731.78	3322.76	3117.7	2057.04	2532.27	4020.82	5124.61	3156.06	5960.9	3766.5	3545.47	2808.93	3980.94	2538.38	2948.23	8295.61	3840.43	2611.74	5818.64	6148.81	2509.53	5245.55	6223.69	3496.32
ESR2	ESR2	1184.6	1308.33	1172.33	1119.85	1398.96	1288.62	1162.04	1267.97	1441.15	1317.4	1504.72	1318.05	1421.12	1172.33	1292.3	1292.3	1182.09	1034.44	1571.38	1313.52	1316.75	1473.11	1531.6	1245.89	1392.42	1093.66	1517.42	1148.51	1174.96	1974.35	1243.48	1907.86	1316.75	1121.97	1667.65	1620.02	1414.62	1093.66	1504.72	1662.02
ESRRG	ESRRG	3624.09	3308.31	3254.4	3053.57	3201.59	3349.68	2562.93	3041.07	3260.47	3087.36	3725.3	3370.95	3262.99	2717.59	3968.96	3205.44	3226.24	2805.38	3581.95	3757.7	3686.78	4410.66	5186.14	3240.53	2966.35	14758.9	3343.66	2727.66	3384.69	5922.29	8295.61	3885.78	4003.65	3885.78	3527.25	4150.86	2561.99	2650.35	3181.3	10732.1
ETNK2	ETNK2	3679.47	4426.43	3015.99	2535.16	2561.06	2892.99	2934.93	2771.71	2635.84	2734.16	3277.49	2639.9	2457.94	5515.32	3731.38	3462.43	2963.4	3876.56	3667.3	2972.04	4226.51	2295.03	2356.56	2899.91	3343.66	2618.86	3103.35	3056.43	2394.99	3793.09	3251.72	2322.91	3739.81	2689.49	2345.96	2394.99	2776.41	3534.34	5005.85	4761.24
ETS2	ETS2	4796.52	3120.36	5691.07	3565.6	4971.89	4549.83	3359.01	3062.57	3415.04	4913.51	4939.26	5515.32	5498.84	3853.91	4353.01	6115.05	5082	3504.94	2856.82	5186.14	3798.65	2976.72	2856.82	2212.85	3045.63	3955.55	4438.85	2949.7	3909.94	4958.55	4939.26	3089	4179.61	5375.04	4465.31	3197.94	6013.46	4226.51	3496.32	3840.43
ETV4	ETV4	3581.95	3536.86	5124.61	3798.65	5024.12	4602.44	2805.38	2839.55	3066.01	4743.29	3955.55	4971.89	5515.32	3501.7	3832.85	5960.9	5065.14	4971.89	2867.89	4509.44	3704.47	4237.48	9637.7	4276.16	2757.36	2972.04	3120.36	2912.03	4768.88	2554	3279.37	11207.5	3210.62	5795.46	4020.82	2725.43	7606.82	3418.82	3333.88	3545.47
ETV6	ETV6	1784.93	1677.93	2355.53	1924.15	2938.07	2294.38	1869.16	2141.05	1708.56	2562.93	2105.95	2791.76	2767.57	2154.84	2052.86	2249.03	2364.91	1996.21	1787.78	2678.65	1847.24	1426.78	1314.29	1401.56	1561.85	1885.24	1870.91	2036.39	1650.7	2165.62	1885.24	1681.1	1992.51	2633.25	1690.54	1365.75	3233.03	2197.35	1826.29	1734.75
ETV7	ETV7	1503.58	1399.75	2172.46	1716.74	3033.43	2358.56	1828.52	2574.55	1899.58	2874.14	1789.36	3157.4	2914.28	1954.95	1671.56	2300.07	2487.61	1744.49	1798.79	3033.43	1681.56	1928.62	1758.12	1870.91	1971.51	1883.8	1757.57	2479.15	2128.91	1365.75	1697.5	2031.91	1547.78	2635.84	1962.74	1769.99	3030.53	1857.21	1389.5	1807.51
EWSR1	EWSR1	1680.34	1554.12	1788.82	1886.4	1740.19	1915.2	2031.91	1781.95	1728.06	1916.25	2211.03	1874.08	1823.78	1618.04	2074.91	2031.91	1840.4	1903.61	1614.65	1518.33	1696.69	1520.78	1650.7	1354.89	1761.91	1910.33	1968.33	1449.41	1777.8	1753.84	1983.21	1902.21	1893.57	1778.42	1989.06	1940.45	1858.66	1848.33	1816.96	2680.3
EXOSC10	EXOSC10	1367.17	1566.94	1076.89	1285.56	1346.14	1345.48	1337.65	1314.29	1412.51	1370.53	1479.33	1419.03	1347.41	1139.9	1440.66	1416.31	1335.88	1294.11	1679.36	1318.05	1565.96	1642.24	1602.12	1339.73	1533.46	1649.85	1483.42	1113.45	1372.85	1565.15	1576.66	1614.65	1339.73	1097.17	1513.4	1652.58	1397.06	1215.35	1712.92	1573.14
EXOSC4	EXOSC4	2621.81	2565.26	4339.12	4286.83	4218.44	3638.01	2516	2521.15	3208.61	3853.91	3501.7	4347.38	4322.5	2591.71	2493.78	3873.21	3963.47	3134.22	2786.62	4075.1	2167.43	3987.01	3899.91	3047.36	2289.25	3359.01	2936.5	2979.04	4075.1	2765.14	2820.11	6922.2	2756.39	4121.73	5552.4	6446.04	5082	2599.61	1093.66	3014.07
EXOSC8	EXOSC8	1838.46	2003.76	1804.78	1822.65	1845.72	1786.31	2219.56	2314.88	2035.08	1910.33	6541.3	1687.54	1761.2	1752.62	1818.78	1620.02	1746.66	1837.89	2310.15	3609.43	15474.7	2589.76	2392.75	2086.68	2259.74	2230.01	2113.91	2093.6	1785.56	2044.54	2065.61	1924.15	11417.4	1773.38	1890.82	2162.94	1797.88	1782.92	2317.47	2610.78
EXT1	EXT1	1320.69	1155.04	1496	1506.53	1264.21	1481.57	1317.4	1334.55	1476.1	1300.81	1372.85	1191.71	1240.04	1406.17	1525.75	1252.78	1321.36	1548.74	1374.26	1172.33	1222.64	1215.35	1166.13	1497.46	1255.05	1387.19	1385.85	1506.95	1464.04	1656.95	1436.45	1573.14	1352.84	1384.38	1259.76	1315.28	1216.44	1490.85	1651.33	1405.59
EXT2	EXT2	1393.65	1241.69	1299.78	1332.19	1425.22	1306.86	1348.88	1338.91	1299.78	1430.02	1374.26	1196.67	1299.78	1678.47	1551.27	1519.78	1413.29	1530.52	1259.76	1375.49	1448.36	1020.52	1020.52	1105.19	1348.14	1378.95	1528.83	1245.19	1145.35	2205.82	1505.14	1159.9	1514.66	1454.46	1034.44	1060.36	1353.74	1874.08	1450.49	1346.78
EZH2	EZH2	1363.65	1245.89	1240.91	1093.66	1409.33	1191.71	1564.08	1343.72	1233.09	1463.57	1431.35	1457.35	1449.41	1688.56	1568.05	1623.55	1365.18	1349.56	1618.74	1615.08	1382.16	1759.89	1235.96	1158.84	1592.4	1527.7	1518.86	1081.59	1133.17	1669.75	1540.99	1226.11	1494.44	1611.74	1382.16	1412.06	1465.17	1485.41	1750.6	1687.54
EZR	EZR	2056.06	2249.79	2601.9	2575.71	2587.95	2520.21	3755.76	7392.02	4050.54	2765.14	1954.33	2956.45	2443.5	2241.69	2498.49	2543.41	2863.9	2101.88	3186.45	3083.81	2605.95	1342.25	1492.35	7124.01	4832.3	2349.88	2354.44	5005.85	1906.78	1613.75	2113.38	1296.88	2664.54	2631.43	1720.39	1636.26	1930.45	2416.85	4259.56	1850.4
FADD	FADD	3315.38	2569.47	9033.21	3853.91	10038.2	8515.38	3277.49	4913.51	3141.66	10211.8	3108	6847.46	9498.05	4247.31	2767.57	9637.7	8726.26	3798.65	2641.28	9142.11	4208.8	2148.26	1869.88	2818.22	4587.36	3488.51	2788.76	4042.31	4347.38	2366.78	9033.21	1903.61	2670.24	10038.2	4654.96	3963.47	12994.5	4570.69	2707.1	2289.25
FAF1	FAF1	2883.49	2904.25	2723.45	4579.07	2579.54	3602.21	3578.28	3320.15	4570.69	2707.1	3752.57	2253.85	2517.09	6013.46	2703.53	2087.28	2960.94	4776.46	4197.89	2284.39	3594.19	8243.63	4247.31	4913.51	4846.65	12608	7996.35	5586.4	4579.07	2059.78	4902.92	6570.04	3459.31	2719.28	4971.89	7527.12	4095.64	2910.18	4925.26	3024.46
FAIM	FAIM	1850.4	1910.33	2060.66	1991.99	1693.26	1977.39	3710.47	3818.57	3197.94	2109.12	8103.35	1674.06	1577.72	2314.88	1958.7	1984.61	1790.72	2221.89	2379.24	2576.88	2069.07	2833.49	2398.24	2788.76	3805.86	3798.65	2284.39	3793.09	2771.71	1478.64	2241.69	1881.63	1902.21	1641.24	2134.31	1894.29	1777.17	1929.65	2158.97	2035.08
FAM133A	FAM133A	2833.49	2976.72	2523.31	1799.36	3488.51	2596.62	1757.01	2402.35	1667.65	3363.51	2068.38	3597.16	3869.85	1992.51	1968.33	2791.76	3860.66	2158.97	1729.13	4410.66	3157.4	1915.72	1867.96	2065.61	2388.89	2003.03	1802.34	2101.88	1581.84	3193.38	1935.28	1629.5	1913.1	3527.25	1682.01	1326.97	4140.27	2509.53	2157.7	1512.21
FAM46D	TENT5D	2302.99	2694.35	2368.12	2550.38	2439.04	2190.91	2363	1992.51	2277.19	2203.74	2561.06	2570.72	2554	2101.88	2419.77	2272.11	2377.46	2487.61	2361.05	1957.59	2266.31	3545.47	4410.66	2387.9	2406.68	2348.1	2260.91	2027.96	2305.61	3586.38	2310.15	3353.55	2562.93	2509.53	2839.55	3177.19	2443.5	2043.26	2248.41	2324.39
FAM48A	SUPT20H	1428.46	1429.4	1365.75	1468.78	1207.34	1274.1	1315.28	1167.17	1245.89	1280.11	1244.49	1397.06	1346.14	1485.41	1326.38	1521.51	1406.17	1393.65	1363.65	1209.36	1379.78	1847.78	1685.56	1695.84	1456.42	1372.85	1383.53	1342.25	1825.76	1291.03	1779.41	1322.03	1406.89	1449.41	1451.95	1533.46	1322.03	1522.89	1585.81	1304.54
FAM50B	FAM50B	25247.6	11417.4	2972.04	3785.69	2554	3110.14	3000.75	2499.45	3235.97	2611.74	3244.6	3465.54	2593.8	6284.64	4370.41	3591.21	2979.04	6598.77	12608	2295.03	2899.91	2791.76	2753.38	3294.44	6649.77	6223.69	4939.26	3226.24	7209	2460.55	3941.62	42758.1	3580.11	2513.38	3327.35	4247.31	2883.49	3399.45	3781.56	3406.59
FANCC	FANCC	1322.71	1600.17	1694.33	1855.09	2058.44	1886.91	1499.93	1695.35	2270.01	1753.23	1879.85	2127.3	2123.47	1380.6	1713.94	1360.79	1823.78	1472.65	1713.44	1765.58	1371.05	2796.72	2905.62	2103.57	1544.7	1569.2	1804.78	1910.33	2326.55	1965.65	1549.96	3992.26	1510.71	1777.17	3338.7	3522.36	2271.43	1296.88	1874.99	1878.91
FANCG	FANCG	2.3375	2.3375	6.5625	30.0875	6.5625	2.3375	-3.7125	2.3375	-3.7125	2.3375	2.3375	30.0875	-3.7125	2.3375	-3.7125	17.7875	13.1875	2.3375	2.3375	6.5625	-3.7125	-3.7125	6.5625	13.1875	2.3375	-3.7125	30.0875	2.3375	6.5625	2.3375	-3.7125	6.5625	-3.7125	2.3375	2.3375	2.3375	2.3375	-3.7125	6.5625	6.5625
FAP	FAP	1856.34	2035.89	1326.97	1360.16	1167.17	1004.49	1177.55	1207.34	1233.09	1164.1	1280.11	1184.6	1334.55	1291.03	1101.03	1291.03	1258.03	1586.65	1129.81	1060.36	1908.54	1620.45	1856.34	1768.89	1533.46	1453.53	1194.14	1241.69	1116.99	1869.88	1240.04	1714.44	1437.9	1415.17	1264.21	1219.9	1195.41	1418.45	1287.26	1065.41
FAS	FAS	2541.71	2796.72	3679.47	2963.4	3181.3	3152.45	2671.79	2400.59	3212.62	3755.76	3177.19	3154.71	3157.4	2923.26	3154.71	3373.93	3119.03	3468.69	3952.08	2681.95	2803.43	3281.25	3181.3	2771.71	2744.81	3212.62	3015.03	2581.55	4602.44	2220.46	3313.54	3759.64	2892.99	3365.65	3262.99	3640.53	3418.82	3094.68	2807.15	4784.05
FASTK	FASTK	1247.72	1366.46	1129.81	816.312	949	1076.89	1004.49	816.312	1093.66	1065.41	949	1081.59	949	1093.66	1004.49	1097.17	1004.49	1004.49	1652.26	1468.78	1377.8	3124.43	1480.01	1600.65	1469.78	1076.89	949	1034.44	1199.61	1004.49	1051.95	1184.6	1027.58	866.8	1065.41	1118.42	1020.52	1076.89	1463.1	1714.81
FASTKD1	FASTKD1	1518.86	1660.33	1334.55	1607.96	1372.85	1424.81	1379.78	1237.46	1505.55	1314.29	1361.96	1565.56	1372.85	1313.52	1239.16	1372.21	1551.78	1318.05	1872.57	1136.88	1344.28	2342.69	2031.91	1833.84	1507.84	1365.18	1365.18	1415.17	1711.1	1448.36	1376.54	2182.86	1357.5	1410.36	1637.4	1990.28	1255.05	1326.97	1425.22	1431.35
FATE1	FATE1	2409.63	2433.14	4159.41	4647.91	4570.69	3047.36	2910.18	2525.25	1835.65	4168.86	2451.95	4654.96	4706.84	2077.53	4528.25	3361.38	4291.31	2231.51	1904.58	4380.77	2442.48	3157.4	3271.93	2316.57	2363	2249.03	5795.46	2285.95	2381.74	2289.25	2063.48	1956.12	2123.47	4542.43	2500.49	2084.69	5552.4	2287.64	2293.74	1832.07
FBXO9	FBXO9	1470.2	1619.59	1490.34	1659.34	1421.82	1268.74	1373.56	1247.72	1575.1	1411.6	1306.86	1487.75	1452.42	1319.26	1251.03	1441.15	1458.47	1319.26	1750.92	1221.64	1325.78	2449.85	2253.85	2039.54	1397.61	1466.66	1378.95	1576.66	2052.25	1481.16	1626.26	1917.22	1218.72	1517.79	1695.35	1937.62	1350.25	1429.4	1194.14	1394.2
FEN1	FEN1	2295.03	2117.81	2274.4	4722.4	2180.99	2310.15	4347.38	3074.34	4509.44	3112.29	3311.71	1821.25	2058.44	7679.11	2639.9	2578.21	2185.47	2234.95	2555.04	2521.15	2697.2	1239.16	1312.75	10211.8	3785.69	2363	4358.64	6692.1	1763.67	1932.1	4846.65	1186.92	3269.78	2484.99	1578.66	1436.45	2095.28	8191.65	3062.57	3478.61
FES	FES	9375.11	2804.4	2938.07	4493.7	2236.26	2854.12	2632.34	2357.6	2742.36	2614.47	3531.82	2322.1	2090.69	2968.72	3240.53	3343.66	2658.16	4037.96	3696.88	2102.72	2283.03	3120.36	3161.76	3853.91	2270.72	3043.9	3015.03	2854.12	3974.45	2095.28	3635.5	4587.36	4602.44	2379.24	4042.31	6740.77	2257.85	3254.4	3137.84	3331.6
FGF1	FGF1	2202.34	1769.44	2259.74	2689.49	2076.49	2340.69	3262.99	3440.75	3072.57	2325.06	2352.54	1902.21	1996.83	6847.46	2297.23	2291.19	2233.6	2675.86	2601.9	2340.69	2103.57	1810.12	1928.24	2994.09	3424.79	2601.9	2956.45	3840.43	2739.94	1967.12	2570.72	2257.85	2579.54	1882.17	2845.68	2671.79	2097.28	2818.22	2659.1	2345.22
FGF13	FGF13	1289.97	1133.17	1365.75	1566.94	1148.51	1390.25	1258.03	1219.9	1060.36	1223.64	1297.44	1136.88	1142.3	1620.89	1172.33	1344.83	1226.11	1258.03	1396.09	1215.35	1198.59	1223.64	1261.96	1428.46	1165.09	1207.34	1148.51	1362.49	1385.85	1210.41	1294.85	1230.74	1296.23	1247.72	1267.97	1105.19	1172.33	1581.46	1397.06	1327.68
FGFR1	FGFR1	1172.33	1216.44	1412.51	1505.55	1182.09	1311.22	1197.63	1126.08	1310.17	1227.25	1165.09	1148.51	1234.99	1377.17	1413.29	1307.59	1217.54	1356.16	1302.4	1164.1	1162.04	1232.15	1374.26	1070.72	1321.36	1211.72	1266.97	1307.59	1319.26	1387.19	1320.69	1447.1	1352.84	1360.16	1310.7	1632.22	1242.47	1470.62	1307.59	1422.51
FGFR1_ext	FGFR1	4111.61	4298.8	6740.77	3869.85	6327.46	5219.11	2820.11	3609.43	2823.15	6979.73	4111.61	7323.95	6798.36	3628.51	3725.3	6494.4	7124.01	5005.85	3193.38	7465.04	4509.44	5308.25	4438.85	3172.12	3101.75	4892.32	3415.04	3124.43	4187.45	3755.76	3860.66	2576.88	3329.32	6979.73	5203.77	3455.93	8103.35	4061.57	3618.1	3446
FGFR1_int	FGFR1	3578.28	4168.86	3066.01	3188.49	2338.89	2880.95	3146.93	2333.5	2757.36	2774.84	3199.76	2565.26	2527.57	3409.6	3912.56	3421.81	3002.61	4075.1	2842.47	2322.1	3805.86	3933.07	4143.71	2968.72	3284.68	3146.93	3166.97	2457.94	3050.54	3805.86	3683.3	2272.8	3628.51	2657.22	2771.71	2915.87	2542.56	5331.09	4282.35	3389.49
FGFR10P	CEP43	3043.9	3047.36	3457.62	2979.04	3459.31	3545.47	6740.77	3325.38	3926.89	4012.5	3891.45	3515.54	3675.65	16728.1	3047.36	3496.32	6494.4	3244.6	5268.95	3260.47	2659.1	1600.65	1976.06	2027.96	2856.82	5633.07	3793.09	2833.49	3090.64	3777.43	4282.35	2099.03	3508.19	3661.81	2595.56	2211.94	3955.55	3926.89	4509.44	2923.26
FGFR2	FGFR2	1416.31	1406.17	1613.75	2185.47	1508.81	1713.44	1442.28	1508.81	1627.04	1356.16	1564.08	1399.75	1374.26	1453.53	1456.42	1282.09	1511.22	1495.36	1314.29	1417.28	1222.64	1782.92	1775.64	2086.68	1226.11	1462.53	1345.48	2101.88	2283.71	1258.03	1469.78	2139.43	1324.41	1562.85	2098.41	1867.46	1360.16	1235.96	1311.99	1369.8
FGFR2_ext	FGFR2	2558.59	2998.46	2779.55	2240.4	3216.75	2015.25	2043.26	2071	2136.25	2972.04	2322.1	3235.97	3208.61	2265.72	2361.05	2644.79	3078.09	2574.55	2069.78	3271.93	2702.35	3656.04	3624.09	2614.47	2425.09	2253.85	2290.22	2170.12	2533.04	2431.1	2285.95	2037.32	2396.16	3072.57	2415.68	2905.62	3696.88	2336.6	2480.11	2353.35
FGFR2_int	FGFR2	3571	3557.91	3161.76	3909.94	2642.65	3083.81	4050.54	3311.71	3704.47	2968.72	5470.98	2404.75	2609.82	2972.04	8609.15	3508.19	2929.15	4939.26	3675.65	5818.64	3015.99	3815.06	3459.31	3522.36	3501.7	5186.14	3037.93	3675.65	8295.61	4298.8	4380.77	3002.61	3409.6	2597.69	3409.6	3325.38	2517.09	5922.29	7258.06	3260.47
FGFR4_ext	FGFR4	2535.16	2788.76	3015.99	2377.46	3656.04	2088.88	2297.75	2278.28	2207.75	3496.32	2539.51	3522.36	3777.43	2328.06	2480.11	2938.07	3376.91	2337.16	2233.6	3597.16	2704.71	2788.76	2591.71	1915.72	2296.71	2543.41	2493.78	2361.05	2462.88	4082.39	2414.51	1867.46	3690.26	3739.81	2686.78	2338.31	4813.69	2413.41	2360.29	2557.34
FGFR4_int	FGFR4	4322.5	5818.64	4867.99	5268.95	3545.47	3717.1	3808.7	2818.22	3885.78	3717.1	5268.95	3424.79	3876.56	3515.54	4706.84	4832.3	4322.5	4753.61	5203.77	3798.65	4557.24	5552.4	5375.04	4075.1	3363.51	4140.27	4410.66	3325.38	6363.57	6148.81	4980.52	5163	4583.22	3853.91	6043	7124.01	4226.51	4095.64	4570.69	5586.4
FH	FH	1330.59	1507.84	1309.25	1379.78	2130.51	2069.07	2106.8	3403.59	2173.26	2131.79	1713.44	2572.6	2211.03	1637.92	1234.03	1618.74	1920.67	1283.71	1962.74	2158.97	1612.22	1593.51	1828.97	1715.76	2034.28	1828.06	2108.39	2875.65	1669.75	1424.81	1470.62	2507.19	1386.52	2601.9	1982.58	2082.36	3624.09	1467.8	1727.04	1837.89
FHOD2	FMNL2	1795.95	1487.09	1857.21	2114.45	1356.16	1856.78	1795.37	2214.45	1778.42	1763.67	1485.41	1399.75	1446.73	1494.06	2048.81	1341.4	1432.56	1728.66	1628.12	1792.86	1540.4	1744.94	1769.99	2448.04	1488.69	1797.88	1747.2	2280.35	1871.49	1403.89	1580.69	1818.3	1587.76	1438.9	1522.25	1559.68	1425.64	1517.79	1394.2	1573.14
FIGF	VEGFD	1196.67	1060.36	1306.1	1447.73	1088.1	1188.91	1044.45	1115.22	1034.44	1101.03	1205.36	979.388	1039.44	1237.46	1133.17	1113.45	1129.81	1151.09	1060.36	1235.96	1105.19	1105.19	1119.85	1286.41	1039.44	1167.17	1141.1	1503.58	1165.09	1213.04	1158.84	1269.51	1183.34	1165.09	1138.39	1129.81	1070.72	1234.03	1116.99	1095.42
FIP1L1	FIP1L1	2842.47	2519.26	3030.53	3172.12	3846.97	2793.81	4276.16	2742.36	3909.94	2845.68	3531.82	2842.47	3891.45	4042.31	3087.36	2846.74	2820.11	2968.72	2820.11	2289.25	2852.41	3076.1	3798.65	2883.49	3349.68	3921.04	3333.88	3602.21	3581.95	2767.57	6181.71	3465.54	3281.25	3060.19	4208.8	3650.54	3333.88	2823.15	2755.43	7392.02
FKBP1B	FKBP1B	1653.84	1495.36	1412.51	1250.08	1465.17	1505.14	1848.33	1378.95	1387.19	1748.36	1729.13	1465.17	1636.26	1958.7	1836.23	1778.42	1588.49	1754.69	1850.4	1575.1	1757.01	1414.08	1318.05	1303.75	1835.65	1989.06	1820.25	1409.33	1395.42	2899.91	2270.01	1338.91	2090.69	1871.49	1357.5	1481.97	1682.66	1946.35	1996.83	1875.61
FKBP3	FKBP3	2474.28	2408.84	3190.93	3539.34	1929.14	2644.79	5308.25	11207.5	3869.85	2429.69	2479.15	2151.99	1816.51	18665.2	2818.22	3050.54	2266.31	3403.59	2514.91	2784.2	2801.81	1886.4	23433	6088.61	5438.74	10038.2	2383.85	5633.07	9033.21	1788.82	2584.93	1764.67	2875.65	1597.54	1622.16	1741.83	2472.99	2967.54	3508.19	2421.11
FKBP5	FKBP5	3325.38	4208.8	2657.22	2249.03	2304.76	2318.36	6847.46	3846.97	3586.38	2678.65	2984.5	1794.79	2193.74	4846.65	12994.5	2603.35	4813.69	3690.26	3527.25	2455.76	3089	1596.21	1814.29	5438.74	6411.48	2584.93	6922.2	5470.98	3515.54	2509.53	3119.03	1590.51	6327.46	2088.88	1895.38	1650.28	2074.91	5765.66	3076.1	4291.31
FLCN	FLCN	3094.68	2804.4	4095.64	3717.1	4247.31	4438.85	3353.55	3602.21	3069	4311.96	5438.74	4282.35	4111.61	3557.91	4121.73	4958.55	4276.16	4347.38	3392.32	4587.36	3551.56	2179.53	2338.31	2704.71	3122.39	3415.04	3482.32	3254.4	10354.8	3216.75	4121.73	2870.99	4095.64	4003.65	3327.35	2920.04	4689.55	4282.35	3435.96	4075.1
FLI1	FLI1	6088.61	3832.85	11719.9	3638.01	2883.49	3274.71	3471.85	2659.1	8191.65	3150.19	4654.96	2972.04	2795.27	10038.2	4187.45	4395.38	3229.62	3840.43	4640.85	2742.36	3717.1	3541.81	2880.95	2852.41	2784.2	7606.82	4226.51	2767.57	4143.71	2494.88	4563.96	4479.01	4237.48	3409.6	4033.61	3955.55	2808.93	8515.38	23433	3728.34
FLT1	FLT1	1004.49	1148.51	1299.78	1436.06	1198.59	1231.44	1188.91	1060.36	1314.29	1070.72	1034.44	1200.64	1076.89	1265.96	1199.61	1210.41	1070.72	1242.47	1272.62	1004.49	1012.89	1460.75	1620.45	1377.8	1240.04	1081.59	1020.52	1804.78	1433.58	1020.52	1073.81	1952.79	1065.41	1004.49	1747.2	2281.54	1240.91	1217.54	1213.04	1402.29
FMR1NB	FMR1NB	2112.78	2492.69	1937.62	2214.45	2062.53	2239.84	1876.24	1995.6	1982.58	1895.38	1814.75	2001.59	2062.53	1882.17	2041.55	2210.48	2043.75	2587.95	1467.5	1788.28	2075.46	2038.91	2000.89	2179.53	1745.53	1822.65	1744.49	1864.96	2402.35	2469.11	1807.51	2753.38	1810.72	1993.89	2323.71	2088.07	1774.34	2589.76	1848.83	1598.66
FN3K	FN3K	3373.93	3205.44	2025.82	1950.32	2038.33	2064.44	2227.71	1827.01	1872.08	2049.76	1904.09	1983.85	2388.89	2143.64	2154.13	2188.96	1972.12	2197.35	1662.46	1936.69	2518.18	2399.16	2336.6	2443.5	1750.06	2007.55	1802.34	2005.19	2260.91	3359.01	2131.79	1691.03	2023.83	2392.75	1734.03	2013.74	2383.85	2250.55	1441.15	1790.04
FOLH1	FOLH1	1223.64	1233.09	1401.56	1596.88	1361.42	1311.22	1191.71	1304.54	1291.03	1297.44	1396.09	1278.25	1310.7	1422.51	1281.1	1240.04	1489.09	1466.66	1454.46	1382.16	1288.62	1129.81	1253.56	1242.47	1348.14	1268.74	1467.8	1316.75	1259.76	2037.32	1345.48	1592.4	1400.84	1395.42	1369.08	1375.49	1370.53	1557.76	1466.12	1519.78
FOS	FOS	2539.51	3333.88	3602.21	3148.56	3667.3	3110.14	3066.01	2502.43	3431.43	3291.96	3518.95	3571	3818.57	2934.93	3028.21	3233.03	3343.66	2803.43	3735.59	3717.1	2635.84	4159.41	3888.61	4706.84	2303.88	3010.26	3320.15	2842.47	3548.52	2601.9	3177.19	6740.77	2847.8	3581.95	5186.14	5960.9	4347.38	2581.55	2233.6	3457.62
FOSL1	FOSL1	2718.43	2522.23	3363.51	2830.47	3565.6	3325.38	2861.14	2719.28	3076.1	3349.68	3395.15	3471.85	3731.38	2823.15	3262.99	3565.6	3267.64	2743.59	2558.59	2897.39	2830.47	2112.78	2521.15	1915.72	2511.8	3064.29	3136.03	2521.15	2897.39	3110.14	3710.47	2899.91	3359.01	3376.91	3188.49	2979.04	4218.44	3007.25	3025.9	3271.93
FOSL2	FOSL2	2517.09	2671.79	2499.45	2302.99	2689.49	2850.69	2758.61	2570.72	2828.06	2635.84	2837.97	2866.44	2791.76	2626.47	2351.72	2861.14	2639.9	2558.59	2631.43	2170.12	2472.99	2647.19	2805.38	2296.71	3955.55	3092.66	4607.55	2675.86	2689.49	2503.34	3087.36	2678.65	2609.82	2660.96	4867.99	2908.34	2707.1	2486.3	3018.94	2769.64
FOXA3	FOXA3	1705.24	1665.28	1791.15	1557.2	1837.89	1820.25	1932.58	1869.88	2369.46	1826.29	2096.78	1991.46	1912.42	1560.52	2041.55	1785.56	1889.46	1785.94	2164.91	1845.72	1790.72	1791.15	1926.58	1583.22	1896.74	1771.1	2086.68	1691.91	1847.24	2105.46	2087.28	2128.91	1947.63	1790.04	2244.83	2072.1	1877.38	1798.33	1862.96	2255.7
FOXI1	FOXI1	2103.57	1532.83	4364.52	2295.03	5203.77	3811.54	1859.44	2854.12	1956.12	4528.25	2109.12	4542.43	5005.85	2448.94	2017.34	3455.93	4218.44	2087.28	1546.62	5219.11	1882.85	1393.65	1285.56	1501.64	1605.21	2031.91	2080.74	2533.04	2357.6	1667.65	1933.53	1669.75	1774.99	5039.68	2247.8	1446.36	7465.04	2735.64	1780.46	1600.17
FOXN2	FOXN2	2436.05	2726.54	3066.01	2920.04	3066.01	2766.36	2461.51	2219.56	3000.75	2796.72	2847.8	3043.9	3188.49	2812	4892.32	2618.86	2747.62	2691.75	2572.6	2719.28	2741.15	3860.66	3628.51	2823.15	2449.85	2730.88	2931.4	2484.06	3056.43	3980.94	3144.29	4078.74	2970.38	2908.34	3915.19	3597.16	3112.29	2319.78	2867.89	3058.31
FOXR2	FOXR2	6769.57	3621.09	9903.56	3725.3	4958.55	4493.7	7527.12	3710.47	3403.59	4380.77	6115.05	4846.65	5082	4298.8	9818.07	4971.89	4509.44	4150.86	2543.41	4971.89	3541.81	3235.97	2608.11	2852.41	2473.63	3418.82	2986.48	2984.5	3244.6	5665.09	3346.67	2368.12	16728.1	5065.14	2820.11	2388.89	4237.48	3618.1	4082.39	8191.65
FOXS1	FOXS1	1517.05	1366.46	1761.56	1783.61	1455	1708.56	1640.09	1465.17	1397.06	1536.44	1522.25	1351.76	1320.69	2021.89	1490.85	1781.21	1524.79	1696.69	1889.46	1556.12	1618.74	1497.05	1463.57	1459.5	1390.25	1566.94	1543.04	2156.38	1748.36	1388.35	1691.53	1692.3	1624.74	1615.5	1548.31	1394.75	1452.42	1879.85	1959.25	1778.92
FRK	FRK	1548.31	1389.5	1721.87	1607.12	2357.6	1759.1	1396.58	1834.24	1359.56	1847.24	1518.33	1978.88	2154.84	1534.6	1423.62	1623.55	1843.96	1570.41	1283.71	2231.51	1264.21	1375.49	1237.46	1339.73	1177.55	1408.46	1338.91	1724.26	1530.03	1506.53	1399.75	1435.26	1339.73	1989.67	1328.39	1198.59	2765.14	1637.92	1302.4	1334.11
FSCN1	FSCN1	2684.79	2584.93	2902.88	1999.61	3004.47	2520.21	2166.53	2322.1	1895.38	3010.26	2576.88	3240.53	3066.01	2138.26	2514.14	2765.14	3030.53	2494.88	2011.91	2856.82	2736.66	2361.05	2702.35	1977.39	2487.61	2250.55	2297.23	1921.72	2071.55	2793.81	2525.25	1786.31	2424.14	3080.09	2041.55	2231.51	3832.85	2353.35	3144.29	2445.36
FTH1	FTH1	3591.21	3578.28	11417.4	2904.25	14292.4	8809.24	5818.64	8370.2	1995.6	11719.9	3212.62	18665.2	14758.9	5691.07	8103.35	8515.38	12384.5	2774.84	3690.26	12608	7606.82	2057.04	1545.07	1710.04	2532.27	3446	2744.81	3315.38	3226.24	4358.64	1906.78	1740.74	3989.64	14758.9	4291.31	1675.04	9732.58	4042.31	2058.44	2197.35
FTHL17	FTHL17	6446.04	5375.04	17716.2	7679.11	17716.2	14292.4	4218.44	8924.96	3793.09	15474.7	8726.26	23433	16728.1	5219.11	6692.1	23433	15474.7	15474.7	4179.61	17716.2	7124.01	2699.65	7027.35	4121.73	3811.54	5397.91	7209	3571	9498.05	6598.77	3591.21	2124.81	5245.55	18665.2	10554.8	2125.99	28924	6494.4	4330.88	5375.04
FTSJ3	FTSJ3	1558.78	1413.29	1652.58	1744.94	1461.95	1525.75	1473.11	1437.37	1302.4	1530.52	1387.77	1416.79	1590.51	1852.56	1653.21	1497.05	1543.94	1618.04	1504.72	1716.74	1543.04	1325.78	1348.88	1364.61	1341.4	1418.45	1348.88	1676.76	1494.44	1604.11	1527.7	1259.76	1470.62	1658.42	1363.65	1231.44	1711.76	1797.17	1815.4	1235.96
FUS	FUS	1939.06	1814.75	2340.69	2959.01	2005.19	2576.88	2673.76	2069.78	2489.57	2306.45	2946.76	2077.53	2000.89	2414.51	2689.49	2534.1	2511.8	2755.43	2145.68	1738.56	1993.2	2189.91	2306.45	1827.01	2234.28	2418.43	2578.21	2231.51	2830.47	2029.16	2635.84	2883.49	2787.69	2182.86	2664.54	3053.57	2145.68	2199	2023.83	34554.6
FYN	FYN	1044.45	1097.17	1088.1	1169.71	1283.71	1136.88	1295.59	1210.41	1148.51	1562.85	1179.55	1328.39	1292.3	1298	1146.93	1295.59	1149.8	1215.35	1358.23	1569.2	1126.08	1296.88	1232.15	1279.18	1318.05	1177.55	1303.08	1156.1	1245.89	1142.3	1276.67	1362.49	1151.09	1288.62	1299.78	1271.85	1356.16	1328.39	1276.67	1415.74
FZD1	FZD1	1577.72	1613.75	1699.89	1575.1	2103.57	1395.42	1364.61	1828.97	1347.41	1738.14	1550.76	2156.38	2120.03	1129.81	1367.17	1541.54	1797.88	1400.29	1374.26	1886.4	1596.21	1832.69	1855.09	1383.53	1567.49	1356.16	1436.06	1664.85	1343.72	1977.39	1421.12	1558.31	1622.64	1951.24	1498.06	1600.65	2323.71	1298	1499.1	1420.36
G6PD	G6PD	2582.88	6649.77	2200.35	2575.71	2027.96	2394.99	2570.72	3244.6	2750.26	2173.83	2223.05	2436.05	2082.36	2186.11	2657.22	2136.25	2210.48	2717.59	6363.57	2501.53	3873.21	2120.03	1962.17	3254.4	3281.25	6494.4	2493.78	3104.95	2539.51	2330.89	2825.11	2501.53	2175.34	2236.26	2340.69	2195.3	1937.16	2565.26	3004.47	2545.24
GADD45G	GADD45G	4846.65	3545.47	4208.8	3805.86	2926.9	3755.76	6088.61	4042.31	4640.85	3628.51	4612.66	2850.69	2854.12	4395.38	4768.88	3618.1	3399.45	7903.16	3846.97	3197.94	6446.04	3899.91	4322.5	4846.65	4579.07	4291.31	51946.7	4358.64	6284.64	3963.47	7124.01	3446	5005.85	2823.15	3948.61	6598.77	2954.47	4640.85	3899.91	4813.69
GAGE1	GAGE1	7527.12	3824.36	2097.79	1927.86	1914.14	2169.54	2421.11	2629.51	1920.08	2176.29	2324.39	2025.1	2105.95	3840.43	4832.3	2414.51	2151.99	3094.68	2121.53	2589.76	4050.54	2032.58	1841.65	2543.41	5470.98	1923.03	2605.95	1736.85	1697.06	2207.75	2165.62	1721.35	2319.78	1819.26	1625.91	1535.51	1872.08	2654.95	2467.29	2631.43
GAGE2C	GAGE2C	2739.94	2694.35	2028.56	1757.57	2007.55	1986.12	2323.71	2568.21	1524.79	2010.97	2602.62	1847.24	1967.12	6692.1	4989.15	2263.53	2055.07	2784.2	1766.78	2574.55	2944.47	1530.03	1615.88	1947.05	9033.21	1682.66	2173.26	1602.12	1305.34	2297.23	1861.25	1399.75	2236.95	1949.4	1372.85	1343.72	1759.89	2284.39	2237.64	1904.58
GALK1	GALK1	3161.76	3260.47	2441.46	2349.88	1949.4	3043.9	2331.91	2786.62	2052.25	2383.85	2576.88	2408.84	2019.45	2399.16	3061.38	2614.47	2474.28	2771.71	2301.53	2691.75	3139.75	2202.34	2116.85	2650.35	3199.76	2319.78	2976.72	2105.95	2310.15	2861.14	2527.57	1838.46	2417.64	2297.23	2039.54	1759.49	2010.97	2746.22	2743.59	7258.06
GAPDH	GAPDH	1953.25	1787.29	4629.44	1343.72	5863.4	3122.39	1419.6	5065.14	1421.12	4557.24	1998.44	7124.01	4673.29	1625.33	1253.56	2551.45	5331.09	1831.45	1312.75	3338.7	2096.03	1729.6	1996.83	1925.17	2027.25	1935.28	1613.75	1415.17	1382.16	1533.46	1570.71	1367.17	1684.3	5349.94	1564.08	1775.64	4075.1	1989.06	1517.05	1613.75
GAS2	GAS2	28924	3146.93	2931.4	2337.72	2897.39	2901.39	3157.4	3205.44	2600.76	2963.4	4602.44	8370.2	2912.03	2849.24	6148.81	3921.04	2837.97	2917.46	3545.47	2959.01	3365.65	3240.53	2142.26	2390.72	3496.32	3101.75	3069	3177.19	2541.71	4549.83	3267.64	1847.24	4197.89	2899.91	2053.46	2112.18	2631.43	2379.24	3030.53	3294.44
GAS7	GAS7	1683.3	1649.85	2230.76	2126.64	2751.82	2475.45	4673.29	3580.11	2600.76	2349.88	2123.47	2653.51	2611.74	1720.39	1637.92	2114.45	2535.16	1845.27	2697.2	2905.62	1623.55	1808.47	1539.81	1996.83	2960.94	2440.25	1944.92	3092.66	1840.4	1489.5	1965.65	2455.76	3130.5	2433.14	1774.34	1993.89	1761.91	1649.24	2338.89	2114.45
GATA1	GATA1	1712.92	1881.63	2131.79	1950.32	2582.88	2275.79	1940.45	1947.05	2461.51	2186.75	2501.53	2507.19	2673.76	2138.26	2240.4	2177.75	2123.47	1882.17	2080.13	2351.72	1913.62	2233.6	2660.96	1886.4	1980.34	2038.33	2437.54	2255.7	2240.4	2711.62	2146.86	2866.44	2183.39	2253.13	2917.46	3287.07	2554	1762.35	2095.28	2503.34
GATA3	GATA3	1656.54	1673.09	1728.66	1764.67	1668.67	2042.76	2233.6	1699.89	2139.43	1932.58	2173.83	1786.31	1873.06	2038.91	2080.74	1881.63	1751.24	1915.72	1665.92	1595.2	1852.56	1478.64	1801.03	1417.28	1967.12	2355.53	2162.94	1464.04	1996.83	4143.71	2641.28	2283.03	2267.17	2018.09	2105.46	2128.91	1903.61	2162.28	1821.95	2006.96
GATAD2A	GATAD2A	1509.75	1558.78	1629.5	1872.08	1525.27	1419.03	1508.81	1365.75	1600.65	1415.74	1369.8	1414.08	1352.84	1759.89	1505.55	1489.5	1403.09	1396.09	1703.72	1336.76	1499.54	1648.64	1730.56	1433.06	1494.9	1394.75	1406.89	1437.9	1575.88	1370.53	1515.8	1578.66	1487.42	1527.7	1531.01	1405.01	1400.84	1624.36	1416.79	1861.25
GCLC	GCLC	3725.3	1456.89	3725.3	1596.88	1442.28	1795.95	2106.8	2311.2	1761.91	1708.15	1622.16	1358.96	1360.16	1806.75	2255.7	1785.56	1620.02	1877.38	1541.54	1872.08	1802.34	1196.67	1230.74	1289.97	2257.85	2031.91	2175.34	2639.9	1309.25	1862.44	1822.65	1235.96	2173.26	1511.22	1290.5	1422.51	1669.21	1999.61	1927.86	2063.48
GDF15	GDF15	1916.74	1937.62	1616.25	1411.6	1651.95	1517.42	1645.53	1602.59	1381.64	1647.44	1551.78	1778.92	1665.28	1531.6	1771.8	1861.25	1795.95	1767.29	1446.36	1712.92	1943.54	1643.28	1795.95	1544.7	1933.05	1538.9	1680.34	1267.97	1230.74	2914.28	1741.83	1291.03	2105.46	1833.84	1491.86	1594.58	1631.79	1954.33	1668.67	1589.53
GEM	GEM	2098.41	2034.28	2730.88	2509.53	2429.69	2718.43	2565.26	2116.85	2754.4	2403.55	2818.22	2329.86	2287.64	2535.16	2659.1	2426.65	2345.96	2639.9	2914.28	2188	2143.64	2234.95	2581.55	2410.43	2263.53	2581.55	2855.47	2774.84	3104.95	4913.51	3759.64	3166.97	3074.34	2180.99	2891.36	3154.71	3478.61	2221.35	2503.34	3210.62
GFAP	GFAP	5288.09	2310.15	5349.94	2926.9	6148.81	4796.52	3037.93	3551.56	3110.14	6223.69	2691.75	6043	6043	3104.95	2090.69	4689.55	5438.74	2590.74	2675.86	5691.07	2532.27	2818.22	2109.12	2403.55	4042.31	5438.74	3110.14	3624.09	3793.09	1900.19	7392.02	2223.66	2917.46	6088.61	3201.59	11207.5	9375.11	5163	2581.55	2471.12
GGPS1	GGPS1	2342.69	2756.39	6411.48	2162.28	10987.3	7679.11	4753.61	12025.1	7027.35	9903.56	3475.23	12994.5	9375.11	3343.66	1962.17	8049.85	8370.2	2787.69	3488.51	10454.8	3980.94	2460.55	3231.32	8370.2	8809.24	3496.32	2578.21	7679.11	2113.91	2918.75	2004.47	2557.34	2221.89	9033.21	2952.49	2074.91	4939.26	3066.01	2222.44	2296.71
GIPC1	GIPC1	2587.95	2193.74	2417.64	2604.65	1806.29	2528.41	3395.15	3249.04	2825.11	2239.29	2125.99	3418.82	1761.2	3891.45	2730.88	2513.38	1903.61	2609.82	2616.89	2308.18	2468.2	2677.26	2801.81	4247.31	5124.61	7323.95	4042.31	4813.69	3047.36	15474.7	3101.75	1703.29	2581.55	1590.51	3588.79	3030.53	2208.84	7679.11	2680.3	7323.95
GK	GK	2614.47	2605.95	2206.79	1688.56	2207.75	2266.31	1882.17	2836.4	1619.59	2114.45	2431.1	2167.43	2212.85	1985.38	2597.69	2685.78	2090.69	3010.26	1957.59	2659.1	4192.67	1466.12	1505.55	1942.89	2239.29	1985.38	2595.56	1843.96	1759.1	1870.91	2225.34	1522.25	2319.78	2185.47	1592.4	1545.72	2285.95	2445.36	2519.26	2579.54
GK2	GK2	2361.05	2001.59	2694.35	1808.47	3308.31	2830.47	1998.44	2265.14	1751.24	2960.94	1869.88	3161.76	3311.71	1987.35	2074.91	2540.61	2791.76	2218.03	1565.96	3212.62	2112.78	1625.91	1424.81	1813.16	1680.34	2015.25	1974.35	2071	1901.51	3322.76	2023.83	1489.92	2170.89	3177.19	1602.12	1481.16	3811.54	2386.91	1937.62	1778.92
GLRX3	GLRX3	2290.22	1701.1	1372.21	1535.51	1773.38	1725.42	10211.8	3216.75	2675.86	3527.25	1582.21	1987.84	1819.76	1497.46	1574.05	1537.61	4168.86	7996.35	1968.91	2112.18	1742.81	1467.2	1642.24	2926.9	2719.28	2556.09	2027.96	3832.85	1503.01	1303.75	9498.05	1906.78	2000.25	1623.12	1944.19	1892.16	1752.62	2793.81	2443.5	2038.91
GLS2	GLS2	1977.39	2061.55	1957.59	2236.26	1680.34	1748.94	2141.66	1888.75	1795.95	1664.42	1890.82	1530.52	1627.49	1736.26	1995.6	1667.65	2095.28	1941.95	1382.16	1533.46	2086.09	2052.25	2216.35	2236.95	1800.47	2336.6	1796.56	1882.17	1933.05	2180.99	1684.3	2342.69	1726.02	1719.35	1985.38	1823.78	1575.49	2304.76	3418.82	1251.03
GMEB1	GMEB1	2161.62	1941.95	2197.35	2265.72	2333.5	2374.36	2839.55	2654.95	2680.3	2297.75	2306.45	2361.05	2284.39	3090.64	2597.69	2449.85	2355.53	7258.06	2327.31	2191.9	2224.5	1939.06	1863.47	2105.95	2441.46	2786.62	2631.43	2923.26	2267.17	2195.3	6411.48	2176.29	2954.47	2587.95	2098.41	1996.83	2589.76	2383.85	2539.51	2717.59
GMEB2	GMEB2	2336.6	1790.72	2389.81	2246.07	3080.09	10354.8	3014.07	3974.45	2581.55	2742.36	2247.8	4061.57	2891.36	2833.49	17716.2	2861.14	5024.12	2278.28	2124.81	3536.86	2523.31	1547.24	1655.59	2803.43	3551.56	3015.03	5649.08	3656.04	2058.44	1761.2	2373.4	1730.56	2141.66	3395.15	1835.65	1580.13	2319.78	2957.73	2592.76	2192.82
GMPS	GMPS	1840.4	1675.04	1539.36	1531.01	1663.35	1674.55	1648.04	1920.08	1961.6	1499.54	2017.34	1621.74	1662.02	1365.75	1728.66	1525.27	1454.46	1392.42	2038.91	1640.09	1578.19	1945.65	2272.8	1731.61	1743.43	1510.2	1954.33	1738.56	1944.19	1684.3	1532.19	2434.66	1716.34	1362.49	2277.73	2170.12	1639.28	1237.46	1719.87	2148.26
GNA15	GNA15	2109.91	1902.21	2345.96	1816.51	2059.78	2279.31	2404.75	1942.89	2073.4	2352.54	2695.78	2141.66	2263.53	2599.61	2777.97	2489.57	2326.55	2593.8	2408.84	1974.35	2381.74	1553.29	1577.72	1629.5	2462.88	2650.35	2595.56	1707.06	2062.53	3941.62	3137.84	1652.26	3060.19	2319.78	1834.64	1717.15	2160.46	2755.43	2830.47	2776.41
GNAI2	GNAI2	1930.05	1629.5	1994.74	1771.8	2121.53	2085.39	1944.19	1867.96	1916.25	2015.25	1846.48	2026.54	2055.07	2087.28	2087.28	1972.76	1979.83	2249.03	1762.79	2183.39	1949.4	1440.17	1491.36	1661.58	1689.6	1923.03	1792.22	1713.44	2086.09	3229.62	2211.03	1565.56	1943.54	2205.82	1500.98	1416.31	1891.46	2151.99	1845.72	2045.33
GNAI3	GNAI3	1863.47	1549.16	1972.12	1677.39	1812.47	1910.33	2072.75	2198.18	1726.61	2040.16	2130.51	1852.56	1697.06	2213.65	2315.72	2151.99	1923.03	2080.74	2097.28	2025.1	1897.45	1509.3	1429.4	1677.39	2033.24	2019.45	2270.72	1566.45	1747.2	1658.42	2274.4	1591.39	2179.53	1792.86	1744.49	1687.54	1839.03	2211.94	2291.19	2464.5
GNAO1	GNAO1	3349.68	2602.62	5922.29	2801.81	7209	7465.04	3062.57	6013.46	2878.25	7209	3876.56	7823.5	6922.2	3980.94	4654.96	6740.77	6922.2	3349.68	3058.31	8370.2	3987.01	2051.28	1999.61	1786.31	3041.07	3574.64	3860.66	3081.95	2931.4	8515.38	3449.72	2737.69	3361.38	6798.36	3094.68	2284.39	5140.57	4218.44	2366.78	3624.09
GNAZ	GNAZ	1848.33	1684.3	1893.57	1480.01	1921.28	2075.46	2278.28	1812.47	2156.38	2154.84	2386.91	1887.42	2052.25	2408.84	2404.75	2170.12	2057.04	2098.41	1999.61	1839.03	2073.88	1210.41	1376.54	1182.09	2150.01	2501.53	2497.53	1323.91	1749.51	4939.26	2793.81	1489.92	2750.26	2271.43	1584.22	1553.29	2105.46	2401.47	2027.96	2279.31
GNB1	GNB1	1741.83	1617.35	2121.53	1978.13	2223.66	2043.75	2138.84	1855.09	1911.74	2290.22	1970.19	2271.43	2318.36	2289.25	2283.03	2205.82	2214.45	2380.49	1878.91	2116.85	1873.06	1501.64	1509.3	1502.45	2108.39	2164.2	2098.41	1619.59	1983.21	2820.11	2429.69	1616.25	2287.64	2312.25	1850.4	2079.53	2406.68	2404.75	2177.02	2253.13
GNB3	GNB3	1550.76	1422.51	1854.42	2087.28	1965.65	2079.53	2037.32	1805.31	1831.45	1980.86	1944.19	2185.47	2112.18	2147.56	1905.49	1962.17	2005.19	1760.54	1784.93	2011.91	1668.67	1485.92	1696.33	1441.15	1899.58	2056.06	2007.55	1721.87	1899.58	2412.31	2313.82	1845.72	2069.07	2233.6	1822.65	1965.01	2215.4	1882.85	1888.75	2131.79
GNG11	GNG11	1751.93	1488.69	2467.29	1381.64	2793.81	1834.24	2539.51	3618.1	2318.36	2072.1	1962.17	1708.96	2744.81	2249.03	2092.86	2017.34	1898.87	1932.1	2033.24	2363	1869.88	1255.05	1308.33	1739.64	3557.91	2227.09	2132.53	3271.93	1429.4	1787.29	2212.85	1305.34	2255.7	1805.84	1343.72	14758.9	1762.79	2018.77	2389.81	2353.35
GNG2	GNG2	1540.99	1346.14	1455.54	1365.75	1556.12	1544.7	1648.04	2257.85	1530.03	1627.49	1499.1	1605.21	1485.92	1590.51	1446.73	1571.76	1487.09	1509.75	1550.76	1900.81	1590.51	1844.81	1415.17	1435.26	1703.29	2082.99	1683.3	1219.9	1468.78	1377.8	1737.72	1428.46	1567.49	1571.38	1546	1460.75	1423.62	1565.15	1655.04	1704.15
GNG3	GNG3	1397.06	1216.44	1472.19	1442.28	1748.36	1519.78	1232.15	1639.68	1196.67	1506.04	1287.26	1581.46	1679.36	1527.7	1388.35	1370.53	1437.9	1358.96	1296.88	1916.25	1330.59	1265.96	1267.97	1399.75	1213.04	1239.16	1242.47	1410.36	1247.72	1239.16	1314.29	1378.95	1335.88	1564.61	1186.92	1256.65	1642.76	1494.06	1217.54	1287.26
GNG4	GNG4	2335	2104.27	2381.74	2262.07	2369.46	2550.38	3462.43	2650.35	2725.43	2403.55	2979.04	2527.57	2422.15	2771.71	2750.26	2351.72	2454.03	2533.04	2597.69	2280.35	2340.69	2188	2750.26	2211.03	2263.53	2934.93	2654.95	2247.8	3361.38	3124.43	3279.37	2759.86	2753.38	2629.51	2862.52	2956.45	2203.74	2610.78	2279.31	2622.91
GNGT2	GNGT2	1449.41	1361.96	2047.01	16009.3	1585.36	1650.7	2424.14	3240.53	25247.6	2285.95	2821.63	1651.95	1551.78	2116.85	2017.34	1805.84	1788.28	9637.7	2223.66	2180.99	4989.15	3881.17	2366.78	2095.28	2721.47	4370.41	2344.49	2545.24	1940.45	1524.79	1849.86	1485.41	1891.46	1840.4	1587.04	1614.2	1924.66	1944.19	3329.32	17716.2
GOT1	GOT1	2065.61	1927.86	2595.56	2040.16	3235.97	2644.79	9375.11	16728.1	11207.5	3832.85	1920.08	4179.61	2946.76	7823.5	1332.19	2029.16	2803.43	1451.47	2920.04	4612.66	6979.73	1423.62	2003.76	20031.3	21510.8	2796.72	1509.75	11207.5	1374.88	1051.95	1745.53	1466.12	1584.22	3325.38	2131.15	3033.43	2097.28	1876.81	10554.8	1247.72
GP2	GP2	1858.66	1856.78	1582.72	1611.74	2120.03	1732.95	1432.06	2051.28	1608.29	1823.78	1525.27	2153.43	2116.85	1539.81	1648.64	1568.62	2157.7	1775.64	1250.08	2069.07	1877.38	1603.05	1644.42	1964.38	1543.04	1473.11	1447.1	1723.49	1505.55	1980.34	1356.83	1680.34	1526.71	2083.61	1715.19	1457.35	1692.78	1653.84	1546.62	1364.61
GPA33	GPA33	1986.12	1956.12	2225.34	1833.84	3267.64	2249.03	1464.04	2479.15	1535.51	2726.54	1543.04	3338.7	3112.29	2142.26	1489.5	1837.35	3161.76	1719.35	1522.89	3308.31	2042.76	2436.05	2570.72	1793.92	1807.51	1543.94	1402.29	1787.29	1594.58	1302.4	1481.57	1759.1	1538.9	2717.59	1904.58	2190.91	3571	1628.76	2199	1538.26
GPAT2	GPAT2	1898.87	1891.46	1522.57	1635.83	1518.86	1508.81	1607.54	1435.26	1469.28	1534.6	1561.39	1509.3	1531.01	1498.66	1721.35	1725.42	1762.79	1847.24	1432.06	1322.03	1848.83	1586.26	1882.85	1533.46	1677.93	1497.46	1536.44	1575.49	1506.53	2883.49	1549.96	1605.21	1768.34	1606.22	1510.2	1722.39	1458.47	1867.46	1620.45	1409.84
GPATCH2	GPATCH2	2095.28	2006.38	1715.19	1306.1	1734.03	1608.94	1707.06	1590.51	1377.8	1753.23	1837.89	1925.17	1920.08	1722.94	1939.06	2077.53	1954.95	1918.94	1502.45	1737.29	2036.39	1561.85	1556.12	1431.35	2006.96	1686.45	1716.74	1371.58	1316.01	2639.9	1818.3	1215.35	2095.28	1876.24	1428.46	1467.8	1942.89	1974.35	1934.64	1555.26
GPC3	GPC3	1444.69	1653.21	1807.51	1921.72	1982.58	1816.51	1769.44	1644.42	2182.86	1744.05	2116.85	1830.58	1912.42	1766.78	1894.83	1570.71	1837.89	1625.91	1811.33	1650.7	1592.4	1996.83	2356.56	2009.15	1817.63	1796.56	2127.3	1917.22	1949.4	3110.14	1778.42	3199.76	1956.86	1707.06	2818.22	2571.66	1882.51	1481.57	2043.75	1844.81
GPHN	GPHN	1481.97	1467.5	1576.27	2038.33	1546	1653.84	1519.32	1930.45	1635.4	1489.5	1531.01	1641.24	1481.97	1674.55	1465.65	1449.41	1527.7	1514.66	1503.58	1740.19	1425.64	1435.26	1597.54	1748.36	1337.65	1622.16	1443.9	1927.86	1802.34	1424.81	1518.86	2033.24	1339.73	1610.61	1836.81	1503.01	1364.61	1515.8	1518.86	1560.92
GPX1	GPX1	1596.21	1865.49	1334.55	1851.89	1385.11	1215.35	1429.4	1273.39	1467.8	1299.78	1437.37	1513.4	1400.84	1111.34	1305.34	1235.96	1466.12	1217.54	1326.97	1196.67	1731.09	3197.94	2633.25	1822.65	1627.04	1419.6	1342.25	1649.85	1498.66	1352.84	1381.12	1851.89	1572.45	1523.78	1732.95	2007.55	1331.26	1171.02	1588.49	1494.9
GRAP2	GRAP2	10987.3	5094.31	2253.85	2080.13	2591.71	2471.12	3120.36	3409.6	4867.99	2290.22	2423.19	2099.03	2547.99	2543.41	6494.4	2063.48	2082.36	2112.78	5633.07	2525.25	3220.8	2226.21	2472.99	2939.65	4179.61	2897.39	3597.16	6411.48	2012.83	2796.72	2720.38	3289.47	2598.65	3010.26	2934.93	2045.33	2561.99	2529.24	34554.6	2998.46
GRB10	GRB10	2756.39	2484.99	3184.41	3030.53	2732.68	3101.75	2614.47	2337.72	2689.49	2854.12	2897.39	2878.25	2711.62	2762.55	3197.94	3435.96	2915.87	3052.06	2763.84	2863.9	11207.5	2516	2323.71	2188	2415.68	2742.36	3262.99	2418.43	2926.9	2295.03	4867.99	2514.91	3244.6	3033.43	2657.22	2290.22	2954.47	3459.31	2709.21	3384.69
GRB2	GRB2	3805.86	3134.22	3399.45	9903.56	2671.79	2901.39	5498.84	6494.4	6847.46	8609.15	5106.61	2228.34	2618.86	12384.5	3805.86	3139.75	2972.04	4159.41	4542.43	3311.71	4111.61	2272.8	2934.93	3793.09	5795.46	4479.01	6115.05	5922.29	2878.25	2235.61	4438.85	2744.81	42758.1	2467.29	3254.4	3926.89	2653.51	3485.42	6649.77	14292.4
GRB7	GRB7	3172.12	3325.38	4231.99	4846.65	3157.4	3675.65	3053.57	2511.8	3359.01	3216.75	3963.47	3435.96	3233.03	5065.14	3496.32	4438.85	3571	3926.89	3586.38	3478.61	2976.72	4033.61	3731.38	3948.61	2664.54	3707.47	3541.81	3045.63	4587.36	2333.5	3527.25	3725.3	3240.53	3294.44	4197.89	4410.66	3915.19	3565.6	5219.11	5024.12
GRK5	GRK5	1493.67	1821.95	1710.57	2614.47	1690.54	1980.86	1949.4	1759.49	2020.55	1669.21	1782.44	1793.92	1582.21	1369.08	1543.94	1596.88	1625.33	1518.86	1926.58	1311.22	1528.26	2861.14	2334.25	2110.7	1593.51	1990.28	1737.29	1782.44	2227.09	1585.36	1806.29	2603.35	1667.11	1388.92	2479.15	2225.34	1673.09	1400.29	1811.33	2065.61
GRK6	GRK6	1303.75	1973.4	1825.24	1987.84	1909.22	1841.03	1723.49	1762.79	2350.8	1633.3	2541.71	1914.14	1835.14	1338.28	1954.95	1537.61	1717.8	1477.99	2154.84	1454.46	1644.97	3262.99	3260.47	2671.79	1694.33	1583.72	1930.45	1991.46	1987.84	1654.44	1713.44	4768.88	1729.13	1543.94	3482.32	3515.54	1740.19	1194.14	2348.1	1692.3
GRM3	GRM3	2174.4	2047.01	1608.29	1918.08	1467.5	1652.26	1602.59	1438.9	1585.36	1486.51	1538.9	1406.17	1578.66	1693.26	1757.57	1680.72	1618.74	1904.58	1345.48	1452.97	1972.76	2104.96	1645.53	2254.78	1500.33	1762.35	1526.71	1849.33	1991.99	2642.65	1642.24	1819.26	1733.49	1871.49	1862.44	1991.99	1334.55	2026.54	1640.66	1407.6
GSK3B	GSK3B	2117.81	2008.35	2371.53	2381.74	2252.41	2371.53	2647.19	2329.86	2481.06	2240.4	2457.94	2289.25	2214.45	2164.2	2323.71	2540.61	2112.18	3157.4	2721.47	2173.83	1986.86	3333.88	2294.38	2959.01	2875.65	2444.43	2481.06	2934.93	2525.25	1690.07	2304.76	3002.61	2358.56	2212.85	2451.95	2870.99	2591.71	2164.2	2747.62	2899.91
GSTT1	GSTT1	3106.47	2931.4	5288.09	5892.82	6847.46	6692.1	2611.74	6202.7	3240.53	6411.48	3777.43	7465.04	6692.1	3370.95	3174.66	5552.4	6541.3	3667.3	2750.26	7767.44	3380.8	5470.98	4542.43	5691.07	2568.21	3303.44	2756.39	3565.6	5219.11	1734.03	2818.22	5288.09	2505.26	6541.3	28924	4768.88	3891.45	3811.54	3735.59	3325.38
GTF2A2	GTF2A2	1339.73	1248.9	1556.12	1317.4	1911.74	1602.59	1557.2	1698.78	1438.9	1920.08	1333.67	1785.56	1755.21	1842.81	1494.9	1608.94	1577.72	1490.34	1310.17	1905.49	1487.09	1418.45	1298	1196.67	1535.51	1616.8	1630.19	1307.59	1551.27	1433.58	1659.34	1311.22	1483.42	1761.2	1430.64	1372.21	2074.91	1635.4	1356.83	1577.19
GTF2B	GTF2B	1779.41	2074.36	2051.28	2657.22	2984.5	2239.84	2057.04	1998.44	2709.21	1954.33	2244.83	2020	2887.2	1608.62	2225.34	1799.92	1992.51	1910.33	2688.13	1748.94	1704.69	3609.43	4129.28	2511.8	1942.89	1855.09	2127.3	2410.43	2467.29	2047.01	1951.24	8191.65	1947.63	1679.36	4159.41	5288.09	1941.2	1525.27	1821.95	2790.26
GTF2E2	GTF2E2	1722.39	1839.03	1666.58	1687.54	1637.4	1772.94	1934.64	1618.74	1765.58	1837.35	1842.23	1763.67	1539.81	1680.34	1769.99	1841.03	1631.79	1751.93	2042.76	1465.17	1623.55	1973.88	1593.51	1700.49	1701.1	1929.65	1739.64	1543.49	1925.88	1624.74	1936.69	2097.79	1723.88	1391.71	2166.53	2487.61	1800.47	1776.41	1651.33	1978.88
GTF2F1	GTF2F1	1255.05	1554.12	1169.71	1234.03	1396.09	1234.03	1363.65	1441.15	1540.4	1269.51	1557.2	1481.16	1497.05	1027.58	1309.25	1186.92	1316.75	1109.22	1979.83	1400.84	1398.16	1566.94	1594.58	1548.74	1487.09	1626.26	1479.33	1420.36	1421.12	1335.88	1381.12	2368.12	1221.64	1444.29	1781.95	1849.33	1487.42	1133.17	2063.48	1814.75
GTF2F2	GTF2F2	1208.31	1324.41	1320.69	1269.51	1469.78	1565.56	1656.54	1482.7	1663.35	1363.07	1631.35	1566.94	1586.26	1315.28	1397.06	1303.08	1443.9	1228.39	1497.05	1319.26	1289.97	1556.12	1570.41	1385.85	1382.67	1607.96	1587.76	1451.47	1625.91	1255.05	1561.85	2357.6	1324.41	1332.19	1930.05	2019.45	1469.28	1231.44	1131.49	1649.85
GTF2H1	GTF2H1	1336.76	1331.72	1393.65	1457.35	1377.8	1476.72	1544.7	1396.09	1448.36	1560.11	1353.74	1356.16	1292.3	1436.84	1548.74	1528.26	1429.4	1443.9	1396.09	1240.91	1416.79	1488.69	1535.51	1293.21	1484.89	1312.75	1412.51	1314.29	1432.06	1578.66	1543.94	1480.01	1446.36	1313.52	1539.81	1291.03	1346.78	1640.66	1446.73	1630.19
GTF2H2D	GTF2H2C_2	2565.26	2527.57	2779.55	2250.55	2856.82	2756.39	2345.96	2241.69	2143.64	2737.69	2611.74	2830.47	2820.11	2418.43	2784.2	2902.88	3002.61	2812	2523.31	3017.46	2709.21	1742.81	1802.96	1896.06	2415.68	2318.36	2804.4	2154.13	2187.38	3578.28	2781.12	1661.58	2732.68	2771.71	1990.87	2161.62	3197.94	2850.69	2863.9	2972.04
GTPBP1	GTPBP1	2774.84	3428.11	2446.7	3284.68	2274.4	2391.74	2462.88	2101.88	2377.46	2135.28	2553.26	2501.53	2280.94	2670.24	2839.55	3284.68	2777.97	3017.46	2641.28	1983.21	2489.57	2125.99	2191.9	2880.95	2161.62	2444.43	2419.77	2397.32	2464.5	13761.4	2697.2	2664.54	3181.3	2141.05	2725.43	2443.5	2533.04	2872.64	2803.43	2554
GUK1	GUK1	3235.97	2748.94	1968.91	2088.88	1961.6	1467.2	4698.19	8726.26	7323.95	2086.09	2618.86	1553.29	1944.19	4291.31	1929.65	1823.78	1832.69	1935.98	3262.99	2878.25	4008.07	1650.28	2038.91	10554.8	12994.5	2494.88	2243.59	7996.35	16728.1	6847.46	21510.8	1444.69	2252.41	1850.4	2154.13	1581.46	1968.33	2589.76	5922.29	2010.97
H2AFY	MACROH2A1	1539.36	1501.64	1582.72	1475.47	1520.78	1571.38	1589.53	1620.45	1370.53	1515.8	1375.49	1606.22	1508.31	1832.69	1478.64	1646.46	1509.75	1508.31	2157.7	1761.2	1555.26	2564.09	1607.12	1705.59	1621.33	1611.74	1548.31	1351.76	1816.96	1344.83	1547.78	1535.06	1575.1	1542.1	1406.17	1438.4	1405.59	1487.75	2353.35	1775.64
HAGH	HAGH	1562.85	1577.19	1682.66	2129.71	1331.72	2085.39	3090.64	3876.56	2963.4	1490.34	1499.1	1385.85	1376.54	2896.01	1546	1626.6	1674.06	1719.35	1582.21	2348.1	1684.93	1448.36	1574.05	3602.21	5633.07	1914.14	5765.66	4722.4	1534.03	1395.42	1423.62	1320.69	11207.5	1437.9	1574.05	1531.01	1847.24	1790.72	5724.09	1259.76
HAGHL	HAGHL	3353.55	3080.09	6115.05	4479.01	5795.46	6411.48	3042.49	4509.44	3104.95	6013.46	3349.68	6088.61	5552.4	3166.97	3389.49	5691.07	5691.07	3645.53	3755.76	6363.57	10732.1	3536.86	2651.93	3007.25	2913.15	4218.44	3453.45	3488.51	4570.69	2262.07	20031.3	3571	2984.5	6148.81	4732.98	3805.86	7527.12	3216.75	3725.3	3717.1
HAND1	HAND1	1228.39	1179.55	1318.05	1761.2	1204.35	1416.31	1285.56	1194.14	1131.49	1205.36	1356.83	1156.1	1097.17	1650.7	1120.91	1402.29	1213.04	1453.53	1603.05	1307.59	1215.35	1226.11	1269.51	1486.51	1126.08	1241.69	1182.09	1741.83	1424.81	1244.49	1235.96	1381.12	1284.64	1302.4	1496.64	1174.96	1179.55	1562.85	1330.59	1342.99
HBG1	HBG1	1465.17	1237.46	1484.89	1363.65	1741.83	1535.97	1322.03	1741.83	1174.96	1593.51	1342.25	1616.25	1649.85	1586.26	1400.84	1423.62	1423.62	1446.36	1308.33	1860.73	1452.42	1136.88	1185.76	1234.03	1311.22	1365.18	1330.59	1363.65	1119.85	1467.5	1369.08	1105.19	1426.21	1655.04	992.763	1167.17	1485.92	1615.88	1208.31	1192.92
HCFC2	HCFC2	1460.75	1329.91	1532.83	1723.49	1393.65	1557.2	1287.94	1316.75	1411.6	1317.4	1409.33	1314.29	1315.28	1632.76	1364.13	1499.54	1291.03	1545.72	1506.53	1446.36	1295.59	1409.33	1458.99	1643.28	1192.92	1444.69	1333.67	1604.66	1439.54	1331.72	1318.05	1696.33	1382.16	1446.36	1318.05	1434.09	1366.46	1557.76	1377.17	1431.35
HCLS1	HCLS1	10211.8	5438.74	6798.36	13761.4	5288.09	4291.31	7124.01	3315.38	4380.77	5633.07	5807.05	3980.94	5124.61	11207.5	4050.54	5331.09	4197.89	9142.11	5765.66	16009.3	4395.38	51946.7	5633.07	7823.5	5219.11	5219.11	12608	3496.32	8726.26	2531.5	6446.04	9142.11	3376.91	4426.43	4347.38	6181.71	5124.61	5586.4	14758.9	13351.5
HDAC1	HDAC1	1604.11	1515.8	2164.2	1323.4	2912.03	2314.35	1957.59	2236.26	2083.61	2863.9	1742.81	2796.72	2902.88	1894.29	1667.11	2287.64	2441.46	1573.59	1823.21	3181.3	1787.29	1818.3	1454.46	1561.85	2891.36	1843.39	1755.72	2296.71	1648.64	1640.66	1929.14	1857.21	1575.1	2686.78	1708.96	1342.25	3541.81	1845.27	1643.28	1979.83
HDAC3	HDAC3	3602.21	3650.54	7767.44	3384.69	8295.61	4939.26	3406.59	4493.7	3609.43	7903.16	4042.31	7527.12	8609.15	3565.6	2755.43	9253.21	7767.44	5163	3233.03	8103.35	4673.29	3618.1	3453.45	4259.56	4958.55	4247.31	18665.2	4465.31	4535.34	2942.85	2839.55	2020.55	2994.09	8726.26	4913.51	2737.69	11417.4	4082.39	3475.23	2823.15
HDAC4	HDAC4	2650.35	3064.29	2671.79	3661.81	2681.95	5438.74	5039.68	2431.1	2847.8	3818.57	34554.6	3062.57	2425.09	2727.66	4846.65	2959.01	5892.82	3146.93	3320.15	1968.33	3037.93	4753.61	4168.86	3399.45	2821.63	3320.15	3056.43	2926.9	3586.38	2675.86	16728.1	2784.2	3161.76	2272.8	3766.5	3098.29	2608.97	4542.43	4380.77	3571
HES6	HES6	2364.91	1976.06	2891.36	2681.95	3832.85	3433.69	2266.31	2875.65	2487.61	3508.19	2324.39	3912.56	3846.97	2689.49	2517.09	3130.5	3216.75	2705.91	2173.26	4082.39	2154.13	1892.85	1724.84	2487.61	2145.68	2550.38	6363.57	2630.47	2637.81	2003.76	2543.41	1844.39	2190.91	3785.69	2082.99	1909.78	3409.6	2902.88	2340.69	2160.46
HEXIM1	HEXIM1	1928.62	2272.8	2363	2717.59	3333.88	3955.55	2414.51	2545.24	2579.54	3146.93	2854.12	2755.43	3254.4	2556.09	2714.36	2038.91	2921.65	2281.54	4218.44	2388.89	2092.12	2072.1	2284.39	1944.92	2277.19	2845.68	2601.9	2241.69	2020.55	2217.19	2657.22	2642.65	2355.53	2626.47	2582.21	2382.79	2697.2	2233.6	1838.46	2483.14
HEYL	HEYL	1133.17	1355.53	1401.56	1165.09	1426.78	1354.89	1352.3	1377.17	1568.05	1422.51	1689.08	1369.08	1544.32	1169.71	1517.05	1303.08	1326.97	1203.6	1697.5	1477.99	1567.49	1461.95	1726.61	1272.62	1615.5	1422.51	1744.49	1271.85	1232.15	1946.35	1441.15	1746.66	1485.41	1300.81	1604.66	1626.6	1524.79	1153.97	1202.85	1720.87
HIF1A	HIF1A	1617.35	1397.06	1638.86	1537.03	1553.29	1602.59	1532.19	1524.79	1503.58	1592.4	1532.83	1464.04	1472.19	1926.58	1757.57	1566.94	1489.09	1644.42	1553.71	1620.45	1620.89	1282.09	1344.83	1456.42	1456.42	1594.04	1572.45	1512.21	1436.45	1681.56	1749.51	1456.42	1656.54	1582.21	1261.96	1283.71	1446.73	1828.06	1510.71	1632.76
HIF3A	HIF3A	1381.64	1431.35	1363.07	1232.15	1476.72	1452.97	1379.78	1443.9	1634.28	1527.21	1624.36	1441.15	1517.79	1242.47	1565.56	1444.29	1351.76	1226.11	1743.43	1515.23	1494.44	1468.78	1545.07	1300.81	1741.83	1456.89	1667.65	1230.74	1273.39	2112.78	1518.86	1753.84	1551.78	1292.3	1607.12	1566.94	1616.8	1319.26	1378.95	1965.65
HINFP	HINFP	3536.86	3527.25	4136.84	3205.44	3781.56	3696.88	3686.78	2812	3223.52	3704.47	4587.36	3602.21	3840.43	3465.54	4426.43	5005.85	3846.97	3811.54	3785.69	4033.61	3793.09	2828.06	2727.66	2966.35	3370.95	3656.04	4103.62	3329.32	3781.56	3037.93	4358.64	2878.25	4095.64	3488.51	3650.54	3000.75	4587.36	3974.45	4291.31	4629.44
HIPK1	HIPK1	1250.08	1265.96	1314.78	1533.46	1070.72	1360.16	1224.88	1202.85	1139.9	1202.85	1378.95	1113.45	1184.6	1496	1244.49	1380.6	1267.97	1470.62	1235.96	1255.05	1239.16	1191.71	1206.36	1372.85	1184.6	1310.17	1360.79	1560.11	1301.61	1399.75	1297.44	1396.09	1245.89	1253.56	1375.49	1204.35	1187.92	1623.12	1752.62	1385.11
HIPK4	HIPK4	1980.86	1922.17	1796.56	2406.68	1494.44	1996.83	1818.3	1686.01	1792.86	1736.85	1842.23	1588.49	1583.22	2057.04	2069.07	1982.58	1676.76	2153.43	2654.95	1623.97	1747.2	1995.6	1947.05	2611.74	1646.46	1939.06	1772.94	2338.89	2183.39	1582.21	1784.3	2227.71	1947.63	1637.4	1823.78	1712.41	1584.79	2162.28	2331.91	20031.3
HIST1H1C	H1-2	2148.26	2164.91	1905.49	2016.59	1794.79	1874.99	2115.65	1763.67	1669.75	1873.57	1996.83	1758.12	1741.83	1894.29	2170.12	1996.83	1874.99	1886.91	1593.51	1600.17	2195.3	2558.59	2559.82	1692.78	2189.91	1942.42	2037.32	1629.5	1633.79	2830.47	2207.75	1708.96	2306.45	2041.55	1771.1	1879.85	1708.96	1894.29	1977.39	1871.49
HIST1H4I	H4C9	1360.79	1169.71	1287.94	1256.65	1312.75	1280.11	1370.53	1348.88	1191.71	1377.8	1437.37	1208.31	1194.14	1548.74	1540.4	1376.54	1338.28	1457.35	1276.67	1340.55	1422.51	1034.44	866.8	1143.83	1343.72	1348.14	1498.06	1200.64	979.388	1821.25	1422.51	1182.09	1508.81	1317.4	1070.72	1020.52	1309.25	1636.26	1494.44	1314.29
HK2	HK2	2199.68	2240.4	2177.02	2190.91	2042.76	2186.75	2291.19	1894.29	2026.54	2056.06	2313.82	1934	1955.54	2457.94	2579.54	2411.37	2285.95	2613.11	2118.76	1822.65	2342.69	1934	1852.56	1790.04	2134.31	2180.26	2545.24	1958.7	2230.01	3308.31	2594.68	1674.06	2573.57	2138.26	1902.91	1877.38	1934.64	2562.93	2647.19	2224.5
HLX	HLX	1716.34	1504.72	1720.39	1627.49	1467.5	1738.14	1606.22	1496.64	1708.56	1590.95	1447.73	1540.99	1526.71	1870.39	1806.75	1665.28	1435.26	1821.25	1539.81	1415.17	1545.44	1350.25	1487.42	1726.61	1359.56	1715.76	1545.07	1825.76	1788.82	1826.29	1766.78	1438.9	1737.29	1656.14	1380.6	1449.95	1444.29	1986.86	1697.06	1609.26
HMG20B	HMG20B	1911.03	1763.23	2265.14	2449.85	1972.12	2180.99	2326.55	2097.28	2009.15	2088.07	2055.07	1924.15	1818.3	2068.38	2203.74	2077.53	1869.88	2318.36	2366.78	1786.31	1915.2	2629.51	2474.28	2325.81	1965.01	2263.53	2000.25	2308.18	2207.75	1677.93	2365.84	2203.74	2323.71	1672.6	1851.21	1967.12	1805.84	2325.06	2344.49	2479.15
HMGB2	HMGB2	2168.96	1850.4	2179.53	1754.69	1853.16	2157.7	2501.53	2059.78	1894.29	2359.53	2218.79	2109.12	1690.07	2319.78	2694.35	2418.43	1916.25	2503.34	1930.45	1922.6	2212.85	1739.64	1526.71	1596.21	2168.96	2325.06	2198.18	1813.84	1715.76	2249.03	2521.15	1308.33	2725.43	1834.64	1527.7	1506.95	1924.66	2844.07	2584.93	2396.16
HNF1B	HNF1B	1517.79	1490.34	1394.75	1224.88	1522.57	1372.85	1613.75	1543.49	1612.7	1686.99	1760.54	1555.69	1645.53	1410.36	1713.94	1454.46	1550.76	1506.53	1595.2	1507.38	1786.31	1299.78	1500.33	1109.22	1716.74	1651.95	1818.3	1269.51	1313.52	1973.4	1730.08	1502.45	1737.29	1468.29	1474.85	1557.2	1688.56	1664.42	1221.64	1563.46
HNRNPA2B1	HNRNPA2B1	2592.76	3294.44	2160.46	2408.84	2375.32	2125.99	2823.15	2492.69	2283.03	2616.89	2894.62	2371.53	2348.99	2507.19	3223.52	2727.66	2011.91	2831.98	2207.75	2277.19	2798.97	2880.95	1922.6	2280.94	2981.77	2531.5	4989.15	1925.17	1886.4	5106.61	2637.81	2314.88	4218.44	2454.03	2457.94	2863.9	2638.86	3440.75	2067.64	2413.41
HNRPUL1	HNRNPUL1	2114.45	2386.91	2315.72	2520.21	2211.03	1763.67	2483.14	1982.58	2041.55	2233.6	2250.55	2433.14	2216.35	2431.1	2306.45	3667.3	2366.78	2727.66	2021.89	1753.23	2048.81	2037.74	2023.83	2113.38	2337.16	2968.72	2226.21	2412.31	2272.8	1921.28	3060.19	1675.04	4403.02	2114.45	1974.35	2036.9	2355.53	3015.99	3000.75	2157.04
HOMER2	HOMER2	5397.91	2289.25	3363.51	2942.85	2073.4	2582.88	3007.25	2441.46	2287.64	2212.85	2777.97	2390.72	2128.91	2854.12	2753.38	2253.85	5397.91	2643.72	1827.54	4570.69	2183.91	2218.03	2013.74	2392.75	4380.77	2659.1	3308.31	2314.88	1966.39	3571	2556.09	2586.44	2239.84	2230.01	2737.69	2902.88	2019.45	2501.53	2104.27	1862.44
HOOK1	HOOK1	23433	9033.21	4732.98	4298.8	5039.68	3941.62	4003.65	3963.47	2968.72	4479.01	7323.95	4426.43	5140.57	3909.94	2762.55	4082.39	5308.25	3072.57	9375.11	6284.64	8295.61	10554.8	4913.51	4187.45	3565.6	3254.4	9498.05	3277.49	4706.84	2007.55	3000.75	5331.09	6043	5245.55	4168.86	3941.62	7679.11	3591.21	7392.02	5039.68
HOPX	HOPX	2027.96	2113.91	2337.72	1971.51	1839.03	2429.69	3399.45	4282.35	5308.25	3030.53	2133.79	1935.28	1742.81	2660.96	2189.91	2287.64	1942.42	2151.99	3066.01	2642.65	2312.25	3739.81	2512.59	4395.38	5245.55	2684.79	2711.62	4958.55	2589.76	1556.12	2323.71	2191.9	2253.85	1837.89	2400.59	3431.43	2121.53	2141.05	3968.96	3181.3
HORMAD1	HORMAD1	2096.78	2142.26	1710.57	1561.85	1648.04	1705.59	1530.52	1672.11	1633.3	1610.61	1715.19	1638.45	1753.23	1628.12	1908.54	1823.78	1928.24	2073.4	1399.75	1585.36	2164.91	1456.42	1649.85	1528.83	1731.09	1632.76	1691.03	1600.17	1968.33	3824.36	1744.05	1623.12	1947.63	1795.95	1532.19	1569.2	1591.39	2055.07	1583.72	1498.06
HOXA1	HOXA1	1614.65	1411.6	1960.7	1833.84	2146.86	1918.08	1819.26	1883.8	2830.47	1906.78	1472.65	1878.91	1942.89	1941.95	1512.21	1659.83	1722.39	1660.33	1698.78	2035.89	1564.61	1505.55	1503.58	1332.93	1761.91	1581.46	1605.21	2109.12	1782.92	1369.08	1804.78	1421.12	1620.45	2268.03	1610.61	1370.53	2128.11	1766.78	1631.79	1746.12
HOXA9	HOXA9	1778.42	1941.95	2060.66	2059.78	2145.68	1882.51	1921.28	1795.37	2701	1934	2417.64	2088.88	2125.4	1827.01	2172.46	1845.27	1929.65	1886.91	2265.72	1819.76	1734.39	2471.12	2489.57	1960.7	1792.22	1966.39	2138.84	2092.12	2263.53	1923.03	2049.76	3818.57	1990.28	1863.47	3777.43	3527.25	2035.89	1825.24	1556.12	2340.69
HOXB13	HOXB13	1924.66	2228.34	1726.02	1778.92	1749.51	1639.28	1901.51	1622.64	1904.58	1834.24	2059.78	1704.15	1776.41	1763.23	2000.89	1869.88	1620.02	1797.17	1916.74	1606.67	2040.16	2116.85	2375.32	1689.08	2100.3	1877.38	2193.74	1474.85	1851.21	3492.42	1852.56	2148.26	2247.8	1636.26	1874.99	1954.95	1819.26	1808.47	1709.5	1900.81
HOXB6	HOXB6	1391	1522.25	1671.56	1545.72	1525.27	1606.67	1619.59	1599.69	1917.22	1588.49	1641.24	1523.33	1436.84	1957.59	1692.3	1755.21	1519.78	1522.89	1870.39	1507.38	1437.9	2156.38	1735.67	1602.59	1533.46	1705.24	1726.02	1505.14	1667.65	1223.64	1697.5	1766.78	1618.74	1509.3	2043.75	1771.1	1561.39	1619.59	2684.79	2110.7
HOXB7	HOXB7	1581.84	1742.32	1755.21	1737.72	2032.58	1814.29	1861.84	1718.45	2179.53	1813.16	2022.86	1959.8	2057.04	1662.91	2179.53	1733.49	1759.89	1705.94	1908.54	1690.07	1855.71	2079.53	2043.75	1576.66	1804.78	1862.96	1994.74	1805.84	1850.4	1867.46	1924.15	2711.62	1961.6	1750.92	2338.89	2647.19	1911.74	1717.15	1526.71	2069.07
HOXC10	HOXC10	1217.54	1286.41	1027.58	1136.88	1328.39	1174.96	1434.09	1221.64	1179.55	1378.95	1403.89	1357.5	1292.3	1444.29	1440.66	1357.5	1297.44	1167.17	1272.62	1333.67	1397.06	1326.97	1217.54	1139.9	1571	1412.51	1491.36	986.075	1220.77	1300.81	1475.47	1280.11	1361.42	1240.91	1332.19	1505.14	1457.35	1364.61	1244.49	1514.66
HOXC8	HOXC8	2151	2233.6	2148.26	2494.88	1901.51	2093.6	2313.82	2099.03	3193.38	2107.65	2157.7	2040.16	1982.58	2296.71	2345.96	2303.88	2278.28	2581.55	2319.78	1949.4	2055.07	2568.21	2441.46	2271.43	2085.39	2519.26	2236.26	2471.12	2364.91	1735.67	2179.53	2355.53	2373.4	1874.99	2226.21	2536.21	1904.58	2302.99	2214.45	2536.21
HPCAL1	HPCAL1	3244.6	3418.82	2223.66	2296.71	1888.09	2347.03	2746.22	2507.19	1953.71	2313.82	2643.72	2003.76	2033.24	2337.72	2839.55	2681.95	2379.24	2513.38	2080.13	2543.41	3139.75	2616.89	2897.39	2129.71	2697.2	2377.46	2260.91	1765.12	2142.95	3150.19	2399.88	2112.18	2440.25	2124.81	1999.61	2823.15	1996.83	2479.15	2608.11	5219.11
HPRT1	HPRT1	2098.41	2161.62	3072.57	1991.99	3891.45	3749.38	5163	9732.58	6798.36	4358.64	2856.82	4602.44	3749.38	4121.73	2183.39	3246.82	3581.95	2431.1	2731.78	4347.38	3739.81	1351.76	1666.58	6223.69	10732.1	3172.12	2849.24	6798.36	1722.39	2202.34	2476.62	1688.56	2657.22	3798.65	2239.29	1544.7	2369.46	2624.01	3588.79	2472.99
HRAS	HRAS	2062.04	1689.08	2906.98	2836.4	3541.81	3028.21	2270.01	2558.59	2387.9	3141.66	2084.15	3415.04	3440.75	2416.85	2038.33	2545.24	2984.5	2200.35	2134.31	3885.78	1843.39	2209.94	2059.11	2153.43	1872.08	2158.97	1989.06	2718.43	2788.76	1662.46	2214.45	2627.99	1860.21	3300.94	2946.76	2379.24	3531.82	2423.19	2109.12	2006.96
HRH1	HRH1	2535.16	3087.36	2230.76	4226.51	1842.81	2448.04	2121.53	1609.94	2511.8	1790.72	1924.66	2064.44	2114.45	2211.03	2133.79	2146.27	2062.53	2349.88	2094.44	1568.05	1972.76	7767.44	3888.61	5892.82	1607.96	2223.66	1605.21	2850.69	4358.64	2167.43	2051.28	5124.61	1826.65	2297.23	4247.31	6847.46	1656.14	2209.94	1488.69	2073.88
HRH2	HRH2	1581.84	1842.81	1951.24	3108	1594.58	1846.48	1630.19	1453.53	1837.89	1456.42	1679.36	1612.7	1612.7	1737.72	1674.06	1676.14	1885.24	1817.63	1663.35	1403.09	1505.55	2934.93	2565.26	3220.8	1350.25	1799.36	1504.72	2306.45	2451.95	1342.25	1409.33	2847.8	1389.5	1798.79	2929.15	2400.59	1453.99	1686.45	1620.45	1548.74
HRSP12	RIDA	1380.6	1689.08	1840.4	1608.62	3212.62	2702.35	3860.66	7823.5	5219.11	3415.04	1518.33	4358.64	3076.1	2561.99	1115.22	2061.55	2675.86	1298.89	1735.21	4179.61	2021.22	1793.39	1819.26	3395.15	9375.11	2328.96	1536.44	8515.38	1346.14	1354.31	1335.88	1292.3	1306.1	3281.25	1635.4	1681.1	1869.16	1492.35	3846.97	1372.85
HSBP1	HSBP1	1460.75	8191.65	1839.03	1354.31	2923.26	1674.55	3696.88	5960.9	4542.43	2345.96	1941.95	2774.84	2894.62	2177.75	1998.44	1505.55	1702.06	1194.14	8726.26	3333.88	1819.26	1573.14	1315.28	4579.07	6847.46	2128.11	1866.01	6148.81	1287.94	1649.85	2272.11	2086.09	1733.49	2474.28	2268.03	1777.17	1783.61	1200.64	1798.79	2013.74
HSF1	HSF1	3818.57	3948.61	3832.85	2553.26	6223.69	4722.4	4557.24	5863.4	3832.85	5039.68	3640.53	6922.2	6541.3	4226.51	7258.06	6692.1	6327.46	3739.81	3296.44	6148.81	4370.41	2609.82	3150.19	2631.43	3873.21	3384.69	3433.69	5039.68	3124.43	6922.2	3023.03	2906.98	2921.65	4832.3	2908.34	2455.76	3749.38	5124.61	2876.95	3640.53
HSFY1	HSFY1	1481.97	1588.49	1551.27	1342.25	1623.12	1246.81	1503.58	1437.37	1739.64	1623.55	1738.14	1543.49	1685.56	1353.74	1450.98	1419.6	1483.42	1429.4	1744.94	1519.78	1604.11	1595.2	1911.74	1577.72	1736.85	1432.06	1764.67	1402.29	1490.34	2273.6	1472.65	2211.03	1629.5	1426.21	1865.49	1906.78	1614.65	1377.8	1460.75	1718.45
HSP90AA1	HSP90AA1	3047.36	8515.38	5308.25	5331.09	4640.85	5484.91	5863.4	5633.07	6692.1	4958.55	4493.7	4570.69	4557.24	5005.85	3846.97	4640.85	4732.98	3869.85	7996.35	4557.24	2781.12	5586.4	34554.6	6649.77	6363.57	6327.46	3968.96	6284.64	17716.2	2610.78	3955.55	10354.8	3235.97	4570.69	7465.04	8809.24	5065.14	3403.59	2925.08	4276.16
HSP90AB1	HSP90AB1	2519.26	3541.81	2899.91	2731.78	2920.04	2712.99	5349.94	3389.49	5140.57	3212.62	3141.66	2944.47	3117.7	4095.64	2818.22	2635.84	2823.15	2664.54	3909.94	3284.68	2554	3459.31	3766.5	4143.71	3824.36	3948.61	3015.03	4075.1	5106.61	2220.46	3424.79	5186.14	2710.42	2941.22	5765.66	4732.98	3087.36	2660.96	2576.88	3529.54
HSPA1A	HSPA1A	1627.04	5795.46	1956.12	1477.35	1799.92	3226.24	7823.5	3281.25	1876.81	1843.96	1608.94	3050.54	1922.17	1491.36	1734.03	1738.14	3440.75	1637.4	3933.07	2023.83	1835.65	1352.84	1346.14	1342.25	2038.91	1937.16	4370.41	2657.22	1484.89	1586.26	5245.55	1472.19	2725.43	1722.39	1391	1469.78	2750.26	1677.39	1869.16	1614.65
HSPA5	HSPA5	1957.59	1979.35	1551.27	1542.57	1489.5	1444.29	1662.46	1969.49	1627.04	1583.22	1699.33	1461.95	1732.95	1904.58	1916.74	1769.99	1905.03	2084.69	1204.35	1630.77	2156.38	1491.36	1691.91	1769.99	1757.01	1591.39	1514.03	1488.69	1195.41	2959.01	1495.36	1528.83	1918.94	1860.21	1388.35	1340.55	1545.44	2014.49	1671.01	1142.3
HSPB8	HSPB8	4892.32	4732.98	5397.91	4753.61	4602.44	4989.15	4317.23	4187.45	4602.44	4832.3	5724.09	4892.32	4528.25	3725.3	4958.55	5724.09	4832.3	4612.66	1406.17	1932.1	4732.98	9732.58	9033.21	4587.36	3846.97	4410.66	4557.24	3955.55	5386.48	2785.41	4832.3	7679.11	4832.3	4813.69	6692.1	6247.89	4282.35	4150.86	1762.79	1951.24
HSPB9	HSPB9	4579.07	4640.85	8924.96	4452.56	8609.15	8191.65	2976.72	5288.09	2875.65	9253.21	5186.14	10354.8	8924.96	4493.7	3597.16	10038.2	9142.11	5186.14	3482.32	8809.24	5288.09	4509.44	3785.69	3090.64	3650.54	3869.85	3632.01	3298.45	4370.41	6088.61	3795.87	2735.64	4056.06	9498.05	5922.29	3446	11207.5	4706.84	3766.5	4143.71
HSPD1	HSPD1	1629.13	3749.38	1940.45	2212.85	1941.95	1628.12	1805.84	2139.43	2125.99	3037.93	2103.57	2234.95	2002.29	1778.42	2419.77	1733.49	14292.4	1669.75	5082	1828.06	1758.12	2176.29	2624.01	2481.06	2702.35	1803.58	2088.88	1683.3	2180.26	1665.92	1678.47	3409.6	5863.4	1763.67	13761.4	20031.3	2801.81	1509.3	1744.94	2467.29
HSPE1	HSPE1	2837.97	2306.45	5106.61	2956.45	20031.3	9375.11	7679.11	21510.8	9253.21	16009.3	2530.37	16728.1	18665.2	7767.44	1765.58	9033.21	10643.5	2554	2631.43	20031.3	5922.29	1952.79	2104.96	11719.9	17716.2	3846.97	8924.96	10732.1	1525.75	1560.11	1873.06	1586.65	3284.68	8809.24	2461.51	1338.91	7124.01	4465.31	5375.04	1452.97
HTATIP2	HTATIP2	1464.04	1410.36	1062.89	1306.1	1314.78	1304.54	1623.97	1847.24	1488.22	1333.67	1269.51	1389.5	1255.05	1206.36	1186.92	1142.3	1292.3	1121.97	1701.1	1499.54	1302.4	1570.41	1662.46	1641.24	1381.12	1498.66	1371.05	1251.99	1513.4	1323.4	1402.29	1689.6	1167.17	1060.36	1710.04	1638.86	1292.3	1177.55	1256.65	1551.27
HTR1D	HTR1D	1876.81	2320.94	2141.05	2897.39	1785.94	1918.08	1668.67	1578.66	1918.94	1711.76	1826.65	1759.1	1751.24	2128.11	1858.66	1948.21	2170.12	2062.53	1956.12	1636.26	1763.23	2582.88	2654.95	2647.19	1538.26	1958.7	1667.65	2265.14	2254.78	2519.26	1847.24	2418.43	1850.4	2000.89	2657.22	2614.47	1719.87	2173.26	2098.41	1750.92
HTR2B	HTR2B	2271.43	3785.69	2285.17	3963.47	1866.01	2104.96	2100.3	1602.59	2325.06	1821.95	2137.26	2130.51	1964.38	2010.06	2240.4	2116.85	2497.53	2376.39	2481.06	1684.3	2297.75	7209	2291.19	4479.01	2025.1	2212.85	1951.24	2414.51	2796.72	3249.04	2002.29	3650.54	2139.43	2237.64	3618.1	6043	1900.81	2394.99	1488.69	2101.88
HUS1	HUS1	4247.31	3755.76	3274.71	2539.51	2972.04	3184.41	2970.38	2408.84	2727.66	3271.93	3156.06	3249.04	3333.88	3122.39	3683.3	4042.31	3033.43	3846.97	2688.13	3098.29	3963.47	2162.94	2066.9	2131.79	2359.53	2883.49	3050.54	2443.5	2883.49	3527.25	3891.45	2125.99	3384.69	3403.59	2361.05	2058.44	3141.66	3739.81	2531.5	3004.47
ID1	ID1	4168.86	7258.06	6284.64	4380.77	8191.65	9498.05	4732.98	6798.36	3565.6	8867.1	5288.09	8726.26	8103.35	25247.6	4913.51	10732.1	7903.16	5219.11	7903.16	9498.05	5232.33	3023.03	2468.2	2697.2	3628.51	4330.88	4247.31	3798.65	3860.66	3333.88	4602.44	2974.38	4370.41	7258.06	4380.77	3092.66	6847.46	5288.09	3565.6	4612.66
ID2	ID2	3361.38	5349.94	4311.96	3000.75	3992.26	4168.86	3415.04	3482.32	3785.69	4259.56	4311.96	9033.21	4121.73	7606.82	3811.54	5124.61	4075.1	3395.15	4753.61	4111.61	3885.78	2476.62	2818.22	2403.55	3018.94	6740.77	3997.96	2739.94	3548.52	6223.69	4629.44	3274.71	4753.61	4322.5	3785.69	3415.04	3909.94	4971.89	2847.8	3759.64
IDI1	IDI1	2535.16	2666.75	3565.6	3333.88	3578.28	2906.98	2626.47	3226.24	4753.61	2839.55	3199.76	2931.4	3609.43	3313.54	15474.7	3110.14	3062.57	3062.57	2699.65	3389.49	2513.38	2642.65	2574.55	3624.09	2525.25	2666.75	2626.47	2905.62	3455.93	2199.68	2777.97	3041.07	2494.88	3137.84	3130.5	2659.1	2828.06	2758.61	3431.43	2920.04
IDO1	IDO1	2994.09	2573.57	2743.59	2910.18	2153.43	2667.72	3190.93	2998.46	2613.11	2650.35	3216.75	2312.25	2265.14	3926.89	4509.44	3060.19	2793.81	3571	3134.22	2647.19	2968.72	2241.69	2386.91	2379.24	2693.05	2866.44	3440.75	2642.65	2923.26	4168.86	3251.72	2757.36	3137.84	2394.99	2824.13	2445.36	2246.94	3181.3	3279.37	3201.59
IFI16	IFI16	1169.71	1235.96	1791.15	1953.25	1530.52	1772.94	1987.35	1595.2	1771.1	1814.75	1594.04	1631.79	1550.76	2191.9	1855.09	1797.53	1680.72	1820.25	1940.45	1515.23	1204.35	2265.14	1358.96	1335.88	1289.3	1866.01	1688.05	1603.05	2199.68	1697.06	1876.81	1738.14	1928.24	1586.26	1847.78	1643.28	1621.33	1784.93	1653.21	1507.84
IFI35	IFI35	5203.77	2634.54	14292.4	3650.54	13351.5	7823.5	3308.31	6847.46	3581.95	12994.5	3785.69	15474.7	12608	4358.64	2847.8	10554.8	12025.1	3725.3	2417.64	12994.5	4179.61	3341.18	2519.26	3707.47	3488.51	3650.54	3488.51	3749.38	6847.46	3094.68	2318.36	1654.44	2593.8	14292.4	8609.15	2096.03	23433	4298.8	4111.61	2445.36
IFIT1	IFIT1	1726.61	2173.83	1740.19	1823.78	1752.62	1805.84	1764.67	1664.85	1937.16	1744.94	2096.78	1720.39	1768.89	1578.19	1827.01	1820.25	1595.71	1763.67	2007.55	1544.7	1827.01	2158.97	2593.8	1713.44	1995.6	1870.91	2062.53	1646.46	1821.95	4549.83	1925.88	2307.31	1961.6	1593.51	2066.9	2104.96	1740.19	1628.76	1539.36	1830.58
IFIT5	IFIT5	3030.53	3277.49	4259.56	4796.52	3586.38	3597.16	2735.64	2753.38	3418.82	3363.51	3597.16	3941.62	3571	2609.82	3899.91	4012.5	3628.51	3522.36	3974.45	3650.54	3014.07	6284.64	5818.64	4832.3	3137.84	3298.45	3731.38	3005.86	4902.92	2839.55	3361.38	4892.32	3317.76	3650.54	4689.55	5005.85	3661.81	3197.94	7679.11	4493.7
IFITM1	IFITM1	1959.25	2150.01	2358.56	2361.05	2691.75	2435.36	1899.58	2436.05	2015.25	2547.99	1970.19	3141.66	2808.93	1949.4	1913.62	2214.45	2828.06	2071	1831.45	2771.71	2036.39	2328.06	2459.59	1990.28	1691.91	1926.58	1662.02	2133.28	2175.34	1930.45	1759.89	2562.93	1757.01	2914.28	2236.26	2801.81	2052.25	2182.86	1856.34	1731.09
IGF2	IGF2	2208.84	2300.07	1723.88	1582.72	1853.16	1600.65	1788.28	1742.81	1510.2	1959.8	1857.21	2005.19	2096.78	1685.56	1814.75	2072.1	2006.38	1906.78	1531.6	1944.19	2337.16	2228.34	2462.88	1517.05	2174.4	1802.34	1766.78	1656.54	1608.29	3551.56	1773.38	1806.75	1980.86	2323.71	1631.35	2454.03	1742.32	1769.44	1697.94	1588.49
IGF2BP1	IGF2BP1	2777.97	3216.75	2306.45	2080.13	2434.66	1950.32	2209.94	1881.09	2268.03	2216.35	2455.76	2364.91	2497.53	2055.07	2519.26	2218.03	2212.85	2274.4	2222.44	2074.91	3207.03	3586.38	5438.74	2483.14	2532.27	2177.75	2372.46	1992.51	1969.49	9903.56	2230.01	3240.53	2460.55	2349.88	2905.62	2974.38	2421.11	1914.14	2308.18	2315.72
IGF2BP3	IGF2BP3	1934.64	2142.26	1698.36	1962.74	1643.85	1560.11	1811.33	1878.91	1736.85	1638.86	1703.29	1692.78	1615.5	1998.44	1878.14	1879.38	2016.59	1908.54	1382.16	1576.27	2286.79	1797.88	2130.51	2371.53	1812.47	1678.92	1699.89	1818.78	1545.44	2605.95	1535.06	1863.47	2047.01	1677.39	1807.13	1520.78	1666.58	2366.78	5268.95	1741.83
IGHG1	IGHG1	14758.9	20031.3	51946.7	21510.8	6446.04	42758.1	18665.2	5268.95	10038.2	16728.1	25247.6	5795.46	6223.69	10987.3	20031.3	51946.7	16728.1	34554.6	12994.5	6740.77	25247.6	28924	21510.8	23433	10211.8	16009.3	28924	8924.96	23433	16009.3	18665.2	51946.7	28924	5124.61	34554.6	34554.6	9033.21	16009.3	28924	28924
IGSF11	IGSF11	2158.97	2499.45	1604.66	1649.24	1638.45	1639.28	1628.12	1576.66	1527.21	1751.24	1622.16	1466.12	1781.21	1642.24	1655.04	1920.67	1669.75	2295.87	1153.97	1458.99	2125.99	1705.94	1816.05	1711.76	1668.16	1517.05	1453.99	1545.72	1774.34	3050.54	1524.79	1938.34	1681.56	1754.26	1514.66	1568.05	1571.76	2093.6	1458.47	1230.74
IKBKB	IKBKB	1557.2	1653.21	2005.78	2069.07	2340.69	2424.14	2062.53	1933.05	2168.19	2191.9	2011.44	2421.11	2390.72	1979.83	1940.45	1999.61	2141.05	1689.6	2121.53	2199.68	1517.42	1854.42	1806.29	1966.39	1625.91	2130.51	2051.28	2131.79	2737.69	2016.59	2044.54	2979.04	1826.65	2337.72	2326.55	2470.12	2906.98	1855.71	1657.69	2141.05
IKBKE	IKBKE	1460.75	1738.56	1392.42	1504.72	1624.36	1367.17	1570.41	1466.12	1805.84	1504.72	1746.12	1597.54	1594.04	1384.38	1505.55	1415.17	1512.21	1444.69	2230.76	1399.75	1526.23	2083.61	2512.59	1995.6	1623.55	1698.36	1676.14	1465.65	1794.36	1809.3	1629.84	2684.79	1606.67	1399.75	2003.76	2418.43	1657.69	1321.36	1712.92	1734.75
IKZF1	IKZF1	3157.4	2925.08	5031.9	2936.5	4813.69	5724.09	2721.47	2984.5	3058.31	4971.89	5308.25	4380.77	5186.14	3359.01	3485.42	4925.26	4095.64	2949.7	3980.94	3551.56	2914.28	2243.59	2344.49	2167.43	3739.81	5039.68	4761.24	2830.47	3094.68	3462.43	4187.45	3127.46	4654.96	4557.24	4282.35	2968.72	6979.73	3101.75	3197.94	4253.44
IKZF3	IKZF3	1149.8	979.388	1119.85	1174.96	1194.14	1012.89	1070.72	1207.34	979.388	1129.81	1020.52	998.625	1004.49	1352.84	1012.89	1051.95	1116.99	1167.17	1186.92	1340.55	1151.09	992.763	992.763	816.312	1116.99	915.3	1200.64	1076.89	964.788	1253.56	1133.17	949	1142.3	1319.26	964.788	866.8	1081.59	1282.09	1223.64	1292.3
IL13RA1	IL13RA1	2204.78	2531.5	3320.15	3081.95	3508.19	2956.45	1870.91	2602.62	2319.78	3315.38	2236.26	3683.3	3536.86	2282.28	2071.55	2665.64	3515.54	2329.86	2589.76	3667.3	2385.38	5922.29	4971.89	2714.36	2162.94	2124.14	2105.95	2511.8	4438.85	2006.38	1983.21	5268.95	2084.15	3184.41	3455.93	8609.15	4042.31	2045.33	3244.6	2526.41
IL13RA2	IL13RA2	2644.79	3201.59	2862.52	2441.46	3205.44	2825.11	2065.03	2291.19	2342.69	3154.71	2036.9	3349.68	3667.3	2230.01	2328.06	3157.4	3078.09	2966.35	1925.17	3229.62	2813.55	2874.14	3007.25	2335	2047.01	2061.55	2000.25	2408.84	2823.15	3508.19	2004.47	3403.59	2145.68	3311.71	2815.1	2328.06	4012.5	2593.8	1967.12	2016.59
IL18	IL18	1440.17	1323.4	1478.64	1393.04	1397.06	2197.35	2278.28	4438.85	3329.32	1391	1295.59	1230.74	1434.09	1517.05	1498.66	1311.22	1192.92	1517.79	1478.64	2891.36	1807.99	1142.3	1145.35	4939.26	4796.52	1751.24	2188.96	4095.64	1347.41	1325.78	1834.24	1116.99	1650.7	1351.76	1560.92	1294.11	1747.2	1426.78	1570.71	1220.77
IL1A	IL1A	2959.01	2213.65	4426.43	13351.5	5245.55	4549.83	2944.47	3832.85	2912.03	5124.61	3508.19	5039.68	5308.25	2786.62	4753.61	5863.4	5186.14	4008.07	2537.25	6494.4	2699.65	2573.57	2250.55	3536.86	3267.64	2963.4	2252.41	3650.54	6247.89	2041.55	5397.91	2672.78	2221.89	4892.32	2565.26	2199	5288.09	7209	2974.38	23433
IL1B	IL1B	3087.36	2908.34	5515.32	3501.7	3710.47	4452.56	4150.86	3899.91	4197.89	4846.65	3101.75	3824.36	3704.47	2912.03	3207.03	3846.97	3840.43	3766.5	2963.4	4095.64	2807.15	2962.17	3043.9	3749.38	3122.39	2747.62	2994.09	3527.25	3766.5	2065.61	2938.07	3399.45	2529.24	3609.43	3056.43	3161.76	3349.68	3056.43	3050.54	3112.29
IL1F5	IL36RN	1734.03	1502.45	1721.87	1429.4	1432.06	1678.92	2801.81	4226.51	2744.81	1623.55	1351.01	1470.62	1406.17	1802.34	1360.16	1535.51	1388.92	1603.58	1812.47	2549.18	8370.2	1747.2	1940.45	2757.36	5892.82	1970.89	2132.53	4395.38	2131.15	1088.1	1557.2	1357.5	1395.42	1455.54	1581.46	1793.92	1545.44	1347.41	1891.46	1510.71
IL1F7	IL37	1876.81	2454.89	1798.33	1806.75	1635.4	1674.55	2651.93	3201.59	2454.03	1756.37	1668.67	1711.1	1522.25	3440.75	2609.82	1679.36	1636.26	1802.34	2449.85	2125.99	2203.74	3373.93	3108	4925.26	3873.21	1731.09	1964.38	3759.64	1527.21	1208.31	1512.81	1503.58	1698.36	1232.15	1671.01	1692.3	1704.15	1363.65	1914.67	2449.85
IL1RN	IL1RN	2966.35	3197.94	1998.44	2124.81	1872.08	6043	3069	3980.94	4322.5	2058.44	2101.88	1732.28	1672.11	3531.82	1889.46	1807.51	1685.56	1992.51	4587.36	2558.59	2412.31	1947.05	2434.66	5082	4330.88	2422.15	2412.31	4155.14	1915.2	2702.35	1890.17	1970.89	2219.56	1689.6	2051.28	1659.34	1897.45	1545.07	2823.15	1935.28
IL21R	IL21R	1698.78	1532.83	1965.65	2308.18	1879.85	2162.94	1879.38	1787.78	2118.76	1798.79	1826.65	1801.03	1882.17	2156.38	2059.11	1711.1	1785.94	2074.91	1656.54	1771.1	1468.78	1983.85	1790.72	2303.88	1514.66	1906.13	1751.93	2199	2614.47	1698.78	1959.25	2255.7	1768.34	2021.89	1918.94	1985.38	1679.36	1818.3	1436.06	1805.31
IL24	IL24	1546	1381.12	1520.28	1708.15	1764.67	1725.42	1384.38	1683.3	1542.1	1546.62	1464.61	1645.53	1656.54	1525.75	1397.06	1480.01	1574.58	1576.66	1335.88	1858.66	1470.62	1472.19	1474.85	1553.29	1321.36	1408.46	1311.22	1721.87	1731.09	1551.78	1410.36	1640.09	1380.6	1683.3	1396.09	1484.89	1560.11	1578.66	1581.84	1351.76
IL8RB	CXCR2	2837.97	4380.77	2986.48	8609.15	2335.8	3384.69	2662.75	1842.23	4958.55	1987.84	2565.26	2976.72	2359.53	2633.25	2236.26	2221.89	2812	3124.43	3440.75	1802.34	1895.38	16009.3	15474.7	10354.8	1623.55	2939.65	1828.97	4136.84	9375.11	2439.04	2441.46	18665.2	2043.75	2747.62	9637.7	16728.1	1979.83	2323.71	2357.6	3242.56
ILF2	ILF2	4753.61	4629.44	8370.2	5124.61	9903.56	11207.5	7996.35	13351.5	9903.56	10732.1	6013.46	10211.8	9142.11	5552.4	5397.91	11719.9	9498.05	6345.52	5065.14	13761.4	7823.5	7996.35	8726.26	12025.1	10038.2	5288.09	5082	9142.11	6043	2564.09	5039.68	5039.68	4784.05	7679.11	7767.44	9033.21	5818.64	6043	4237.48	6148.81
ILK	ILK	1544.32	1407.6	1526.23	1655.04	1398.96	1633.3	1379.78	1380.6	1287.26	1413.29	1282.09	1352.84	1467.8	1597.54	1478.64	1441.15	1310.17	1601.39	1695.84	1672.6	1355.53	1396.09	1362.49	1742.32	1251.99	1487.75	1292.3	1769.99	1607.12	1438.9	1477.35	1467.8	1397.61	1441.15	1219.9	1389.5	1421.12	1513.4	2143.64	1898.16
IMP3	IMP3	1906.78	1945.65	1641.74	1722.39	1711.76	1693.79	1804.17	1708.15	1574.05	1782.92	1797.53	1965.65	1822.65	1428.93	1685.56	1967.72	1866.74	1691.53	1484.16	1708.96	1848.83	2049.76	2087.28	1614.2	1925.17	1747.2	1874.08	1820.25	1675.04	2589.76	1953.71	1739.64	1916.74	2086.09	1794.79	1961.6	1757.57	1642.24	1838.46	1692.3
IMPA1	IMPA1	1456.42	1385.11	1354.89	1328.39	1528.83	1474.85	2197.35	4247.31	3602.21	1455.54	1385.85	1668.67	1454.46	1346.78	1397.06	1367.17	1639.68	1426.78	1211.72	2434.66	2221.89	1291.03	1311.22	5375.04	4542.43	1520.78	1394.75	4226.51	1169.71	1671.01	1400.84	1168.44	1452.42	1684.3	1412.51	1316.75	1340.55	1464.04	1657.69	1118.42
IMPDH1	IMPDH1	5140.57	5922.29	15474.7	5691.07	7465.04	10987.3	4168.86	7996.35	2793.81	7392.02	10211.8	8103.35	7258.06	4479.01	7323.95	14758.9	7527.12	8726.26	5375.04	8726.26	7996.35	1671.01	1748.36	2954.47	4768.88	4557.24	8515.38	4111.61	3279.37	5454.86	5163	2316.57	7679.11	6649.77	3515.54	2544.32	4846.65	7606.82	6922.2	10554.8
INA	INA	2894.62	2533.04	2155.61	1560.92	2914.28	2279.31	1896.74	1928.62	1547.24	2513.38	1476.1	2777.97	3134.22	2010.06	1777.8	2430.39	2262.07	1738.56	1283.71	3108	2486.3	1807.51	1762.79	1849.33	1927.86	1788.28	1650.28	1876.24	1869.88	2176.29	1857.21	1316.75	1719.35	2994.09	1511.72	1357.5	3805.86	2035.89	1727.04	1267.97
ING4	ING4	3597.16	3696.88	3303.44	3356.28	3349.68	3284.68	2730.88	2796.72	5960.9	3522.36	3303.44	3992.26	3515.54	2825.11	3134.22	3349.68	3725.3	3195.66	3033.43	3640.53	3766.5	4358.64	4033.61	2654.95	3000.75	2994.09	7027.35	2711.62	3885.78	5892.82	3457.62	6043	3289.47	3805.86	3488.51	3865.26	3069	3018.94	3459.31	4380.77
INHBA	INHBA	3033.43	3015.99	2451.95	2359.53	1952.01	2547.99	2439.04	2727.66	2227.09	2301.53	3062.57	2011.91	2109.12	2599.61	3399.45	3201.59	2230.01	3717.1	2731.78	2416.85	3492.42	1696.33	1965.65	2454.89	2460.55	2589.76	5438.74	2113.38	2294.38	3361.38	3062.57	1804.17	3260.47	2134.31	1970.89	1794.79	2040.16	3501.7	3279.37	3310.01
INPP1	INPP1	1852.56	1633.3	1968.91	1725.42	1575.49	4347.38	2513.38	3777.43	2717.59	1729.6	1837.89	1662.46	1413.29	1967.12	1680.72	1762.79	2469.11	1835.14	1845.27	2831.98	1845.72	1261.96	1467.2	2917.46	4089.01	1732.95	1927.86	4082.39	1575.1	1351.76	1852.56	1346.14	1708.56	1478.64	1455.54	1423.62	2831.98	1698.78	2322.91	1929.65
INPP5B	INPP5B	1546	1819.76	1688.56	1864.96	1850.81	1434.09	1566.94	1574.05	1969.49	1746.12	1907.32	1799.92	1861.25	1813.84	1629.13	1684.3	1610.61	1560.92	2257.85	1810.72	1663.35	2240.4	2408.84	1980.86	1848.83	1602.59	1761.2	1525.27	2246.07	2183.91	1664.42	3218.78	1645.99	1697.06	2535.16	2595.56	1810.72	1451.47	2202.34	2177.02
IP6K1	IP6K1	2247.8	2494.88	2218.79	2331.91	2250.55	2262.8	2357.6	2110.7	2469.11	2104.96	2332.71	2815.1	2180.26	2003.76	2167.43	2013.74	2125.4	2494.88	2265.72	1850.4	2205.82	3141.66	3536.86	2574.55	2456.85	2234.95	2329.86	2349.88	2499.45	2823.15	2469.11	3098.29	2500.49	2096.78	2941.22	3353.55	2113.91	1906.13	3249.04	2315.72
IP6K2	IP6K2	2547.99	2621.81	2572.6	2825.11	2392.75	2209.94	2601.9	2392.75	2872.64	2391.74	3023.03	2316.57	2400.59	4768.88	2737.69	2482.1	2386.91	2489.57	2872.64	2203.74	2650.35	3015.03	3120.36	2875.65	3621.09	6088.61	3465.54	2539.51	2962.17	3025.9	3047.36	3274.71	3203.51	2308.18	2824.13	3244.6	2338.89	2442.48	3114.99	3037.93
IPMK	IPMK	3298.45	8103.35	3008.76	3281.25	2425.09	2686.78	2617.88	1989.06	2667.72	2596.62	3052.06	2863.9	2732.68	2820.11	3008.76	3069	3134.22	3759.64	8924.96	2151.99	3551.56	4082.39	3246.82	3565.6	2805.38	3053.57	3496.32	2461.51	3197.94	5960.9	3144.29	2750.26	3389.49	2808.93	3220.8	4187.45	2477.89	3785.69	3014.07	2984.5
IRAK1	IRAK1	1177.55	1600.17	1452.97	1344.83	1614.65	1447.73	1323.91	1485.92	1723.88	1433.06	1811.33	1560.92	1716.34	1202.85	1569.2	1543.04	1440.66	1210.41	1749.51	1578.66	1497.05	1728.66	2238.46	1719.35	1581.46	1351.76	1708.15	1508.81	1459.5	1707.06	1361.42	2146.27	1446.36	1305.34	1949.4	2029.16	1717.15	1141.1	1797.88	1853.16
IRAK4	IRAK4	1093.66	1302.4	1529.42	1890.17	1382.67	1447.73	1452.42	1584.22	1585.36	1320.69	1097.17	1333.67	1323.4	1568.05	1139.9	1116.99	1301.61	1186.92	2092.12	1350.25	1020.52	3602.21	2497.53	2445.36	1167.17	1182.09	1381.64	1747.2	2721.47	979.388	1156.1	2107.65	1274.1	1282.9	2110.7	1790.72	1115.22	1044.45	1634.84	1441.15
IRF4	IRF4	2681.95	2354.44	2755.43	2403.55	2041.55	2664.54	4971.89	2666.75	2621.81	2295.03	4075.1	2013.74	1928.24	3066.01	3524.81	3161.76	2361.05	3249.04	2582.21	2222.44	3089	1428.46	1514.66	1816.96	2430.39	2630.47	3218.78	2568.21	2173.26	3618.1	3119.03	1708.15	4056.06	2081.55	1847.78	1487.09	2079.53	4846.65	3166.97	3249.04
IRF5	IRF5	2808.93	2753.38	3384.69	2841.01	2377.46	2507.19	3609.43	2589.76	2784.2	3127.46	2926.9	2080.74	2240.4	8370.2	2966.35	2587.95	2557.34	3626.3	3338.7	2223.66	3004.47	1964.38	2011.91	5515.32	3205.44	3591.21	4276.16	3667.3	4790.29	3098.29	2956.45	2136.25	4033.61	2092.12	2694.35	2431.1	6740.77	3635.5	3220.8	4218.44
ISG20	ISG20	3120.36	2249.79	2262.07	2106.8	1763.67	2509.53	3926.89	4168.86	3640.53	2199	2614.47	1761.91	1799.92	2650.35	2908.34	2758.61	1850.4	3267.64	2388.89	2492.69	2767.57	1387.19	1456.42	2774.84	5082	2576.88	3298.45	4602.44	1857.21	1823.78	2513.38	1332.19	2962.17	1631.35	1551.78	1953.71	2284.39	2483.14	2521.15	3008.76
IST1	IST1	1730.56	1818.3	1490.34	1337.65	1554.12	1369.8	1560.11	1392.42	1311.22	1486.51	1597.54	1639.28	1469.78	1456.89	1605.21	1605.72	1761.91	1573.59	1407.6	1588.49	1803.58	1985.38	2018.09	1669.21	1862.96	1458.99	1453.99	1348.88	1467.5	1685.56	1489.5	1377.17	1723.88	1746.12	1485.92	1630.19	1504.72	1599.69	1356.83	1448.36
ITGB6	ITGB6	1916.74	1918.94	1506.04	1592.96	1677.39	1555.26	1610.61	1671.01	1520.78	1642.24	1668.67	1680.72	1728.06	1660.33	1811.33	1833.26	1924.66	1848.33	1673.58	1697.06	1852.56	1646.46	1713.94	1594.58	1585.81	1589.53	1543.04	1586.65	1338.91	2255.7	1540.99	1481.97	1687.54	1782.44	1500.98	1711.1	1676.14	1973.4	1862.96	1551.27
ITGBL1	ITGBL1	2314.88	2581.55	2090.69	1811.33	3522.36	2732.68	1681.56	2326.55	1618.74	3193.38	1799.92	3281.25	3599.69	1796.56	1995.6	2572.6	2850.69	2633.25	1857.21	4121.73	2385.38	1660.33	1707.06	1948.21	1924.15	1995.6	1792.22	2145.68	1772.5	2293.74	2130.51	1499.54	1737.29	3041.07	1647.44	1555.26	3343.66	2277.19	2073.88	1654.44
ITK	ITK	1495.36	1773.86	1551.27	1853.75	1561.39	1598.66	1599.69	1475.47	1864.96	1494.9	1599.17	1738.56	1598.66	1284.64	1510.71	1486.51	1558.78	1555.26	1505.55	1244.49	1498.66	2277.19	2218.79	1797.53	1556.12	1606.22	1590.95	1614.65	1860.21	1839.71	1640.09	2400.59	1578.19	1531.01	2000.89	2684.79	1778.42	1441.71	1364.13	1656.14
ITPK1	ITPK1	4509.44	4282.35	7465.04	4813.69	7679.11	7258.06	3281.25	4813.69	3446	7679.11	4706.84	7679.11	7679.11	3860.66	5245.55	8295.61	8609.15	5552.4	3805.86	9375.11	5268.95	3277.49	2550.38	3431.43	3399.45	3271.93	3522.36	3455.93	6446.04	3860.66	2878.25	2946.76	3042.49	8103.35	10211.8	2662.75	10354.8	4311.96	3980.94	3744.59
ITPKB	ITPKB	4958.55	7124.01	5724.09	6541.3	4509.44	5288.09	4602.44	3471.85	4689.55	4493.7	7124.01	4989.15	5331.09	4542.43	6446.04	9142.11	5586.4	6798.36	6494.4	4042.31	6181.71	6847.46	6979.73	5005.85	4242.39	4958.55	4635.14	4050.54	7566.98	6798.36	13761.4	3853.91	5470.98	5960.9	6148.81	5331.09	5960.9	5470.98	5515.32	7606.82
JAK3	JAK3	1325.78	1520.78	1457.91	1267.97	1774.99	1631.35	1447.1	1533.46	1648.64	1555.26	1660.33	1608.62	1651.95	1211.72	1410.98	1398.96	1440.66	1291.66	1889.46	1797.53	1474.85	1632.22	1774.34	1530.52	1623.55	1265.96	1615.88	1398.16	1620.02	2162.94	1445.53	2165.62	1481.16	1405.01	1697.5	1850.4	1750.6	1206.36	1998.44	1933.05
JUNB	JUNB	2018.09	1592.96	1673.58	1371.58	1819.76	1567.49	1689.6	1811.33	1818.78	1839.71	2048.81	1851.21	1797.17	1597.54	1481.97	1545.44	1565.96	1459.5	1714.44	1660.33	1738.56	1467.8	1648.64	1411.6	1867.46	1646.46	1921.72	1443.9	1511.22	2018.09	1798.79	1821.25	1868.45	1713.94	1701.1	1660.33	1726.02	1505.14	1156.1	1880.47
JUP	JUP	2737.69	6541.3	2282.28	2053.46	2114.45	1971.51	1993.89	1983.85	1993.89	2112.78	2280.94	2376.39	2037.32	2434.66	2059.11	2210.48	2411.37	2341.69	5724.09	1808.47	2503.34	4276.16	4958.55	3056.43	2351.72	2218.03	2113.91	2195.3	2345.96	1806.75	2307.31	2455.76	2285.95	2406.68	2177.02	2361.05	2038.91	2112.18	2517.09	2141.05
KAT2A	KAT2A	2170.12	1357.5	1508.31	1646.95	1342.25	1387.19	1725.42	1628.76	1215.35	1425.64	1421.82	1312.75	1209.36	1607.12	1527.21	1274.1	1347.41	3626.3	1546.62	1442.28	1501.64	1348.88	1319.26	1571.76	1400.84	1346.14	1572.45	1752.62	1577.19	1408.46	1717.15	1354.89	1374.26	1470.2	1418.45	1263.09	1441.15	1593.51	1546.62	1663.89
KATNB1	KATNB1	1835.65	2059.78	2105.46	3208.61	2083.61	2173.83	2049.29	1720.39	2363	1935.98	1832.69	2083.61	1870.91	1872.08	1849.86	1875.61	2221.35	1958.14	2246.07	1554.12	1722.94	3690.26	3581.95	2755.43	1783.61	2029.16	1886.4	2211.03	3186.45	1579.58	1991.46	3628.51	1787.78	1734.39	2767.57	3069	1915.2	1889.46	1866.01	2262.8
KCMF1	KCMF1	3824.36	4403.02	6148.81	3548.52	6598.77	5633.07	2711.62	3349.68	2543.41	6446.04	3182.86	6363.57	6649.77	3749.38	2963.4	7465.04	6013.46	4579.07	4732.98	7679.11	3353.55	1858.66	1636.26	2064.44	3431.43	5308.25	2727.66	3638.01	3710.47	2441.46	2590.74	1565.56	2697.2	7124.01	2708.16	1467.2	9498.05	4395.38	6740.77	3008.76
KCNIP3	KCNIP3	1703.29	1656.95	1511.22	1520.78	6740.77	1681.56	2156.38	2878.25	1905.49	1682.01	1677.39	1643.28	6847.46	1677.39	2048.81	1736.85	1703.72	1669.75	1761.91	2041.55	1781.21	1737.72	1708.15	1383.53	1748.36	2366.78	1844.39	1345.48	1720.87	1472.19	1822.65	12025.1	2262.07	1607.54	1703.72	2022.86	1701.58	4989.15	1608.62	1953.25
KIAA0101	PCLAF	3343.66	3909.94	3777.43	4322.5	2570.72	3690.26	4579.07	3267.64	4095.64	2931.4	4179.61	2439.04	2451.95	3101.75	5586.4	3832.85	2718.43	4322.5	4509.44	2344.49	3320.15	4226.51	3488.51	5349.94	4939.26	3181.3	4587.36	4438.85	3696.88	3594.19	3989.64	5795.46	4208.8	3030.53	4958.55	5498.84	2624.01	3485.42	7996.35	4197.89
KIAA1984	CCDC183	2330.89	2488.59	2377.46	2668.69	6411.48	2465.89	2675.86	2880.95	2142.26	2730.88	5349.94	3181.3	6013.46	4136.84	2353.35	2212.85	2596.62	2229.18	2670.24	3124.43	2337.16	3455.93	2322.1	7606.82	2808.93	2673.76	2265.72	4784.05	2531.5	1728.66	2747.62	1990.28	7323.95	2897.39	2318.36	13351.5	3536.86	2984.5	2227.71	7527.12
KIF9	KIF9	1748.36	1679.36	1620.89	1836.23	1725.42	1686.99	1843.96	1780.46	2297.23	1779.41	1658.42	1658.42	1699.33	1620.89	1626.6	1676.14	1688.05	1682.01	1680.34	1612.22	1580.69	2400.59	1924.15	1842.81	1927.86	1660.95	1782.92	1637.4	2252.41	1771.8	1876.81	2069.78	2010.06	1663.35	1727.46	1690.54	1603.58	1604.11	1644.42	1860.21
KIT	KIT	1372.85	1391	1648.64	1957.59	1565.15	1487.75	1294.11	1337.65	1630.77	1235.96	1363.65	1332.19	1387.19	1543.04	1380.6	1314.29	1478.64	1504.15	1778.42	1409.84	1348.88	1768.89	1828.06	1690.54	1196.67	1436.45	1287.26	1690.07	2435.36	1460.75	1265.96	2717.59	1311.22	1522.89	1818.78	2616.89	1291.03	1461.95	1593.51	1425.64
KIT_ext	KIT	1867.46	2179.53	1778.42	2205.82	1892.85	1725.42	1708.96	1630.19	1752.62	1874.99	1771.8	2066.26	1853.75	1562.85	1728.66	1781.21	2105.95	1797.88	1710.04	1894.29	1879.38	2287.64	2088.88	1722.94	1869.16	1812.47	1916.74	1768.34	2041.55	2358.56	1909.22	1762.35	1828.06	1829.78	1960.7	2209.94	2029.16	1805.31	2118.76	1797.88
KIT_int	KIT	3392.32	3840.43	3181.3	3628.51	2702.35	2327.31	2842.47	2223.66	3090.64	2675.86	3440.75	2805.38	2771.71	2620.34	3159.58	3303.44	3205.44	3274.71	3148.56	2319.78	3033.43	5349.94	4925.26	2962.17	2709.21	3197.94	3120.36	2755.43	3798.65	3846.97	3565.6	3789.39	3349.68	2742.36	4111.61	4832.3	2847.8	2834.94	3624.09	3356.28
KLF10	KLF10	1477.35	1544.32	1320.69	1258.89	1460.75	1678.92	1582.72	1463.1	1629.5	1522.57	1528.83	1635.4	1666.58	1417.86	1456.42	1452.97	1449.41	1402.29	1687.54	1472.65	1551.78	1672.11	1677.39	1204.35	1518.33	1749.51	1623.55	1221.64	1555.69	1635.4	1864.96	1672.11	1576.66	1422.51	1589.53	1734.03	1565.15	1562.85	1411.6	1744.49
KLF12	KLF12	1762.79	1860.73	1649.85	1443.9	1910.33	1782.44	1618.04	1737.72	1653.84	1714.44	1526.71	1818.78	1961.6	1964.38	1855.09	1804.78	1857.21	1790.04	2333.5	1902.21	1713.44	1242.47	1306.1	1467.2	1450.98	1550.76	1523.78	1494.44	1577.19	1951.24	1927.86	1240.91	1721.35	2005.78	1230.74	1280.11	1637.92	2003.76	1560.11	1677.93
KLF4	KLF4	2267.17	1583.72	1896.06	1690.54	1597.54	1705.59	1608.62	2086.09	1522.89	1695.84	1741.83	1524.79	1565.15	2099.03	1698.78	1605.72	1649.24	1823.78	1658.42	1555.26	1710.04	1324.41	1405.01	1530.52	1435.66	1779.41	1634.84	1639.28	1625.91	1710.04	1974.35	1389.5	1641.74	1678.47	1353.74	1289.3	1576.66	1919.51	2005.19	1596.88
KLF7	KLF7	1458.47	1187.92	1381.64	1242.47	1450.49	1428.93	1305.34	1464.04	1335.88	1388.35	1306.86	1443.9	1432.06	1415.74	1535.51	1297.44	1355.53	1513.4	1240.91	1612.22	1430.02	1097.17	1141.1	1194.14	1259.76	1226.11	1489.92	1318.05	1184.6	1646.95	1464.61	1070.72	1346.78	1460.75	1093.66	1101.03	1386.52	1607.12	1356.83	1264.21
KLHL12	KLHL12	1721.35	2349.88	3212.62	2366.78	3798.65	3274.71	2146.27	3353.55	2436.05	3465.54	2635.84	3777.43	3640.53	1933.05	1942.89	2524.28	3043.9	1913.1	2599.61	3037.93	2211.03	3515.54	4370.41	3298.45	2443.5	2209.94	2566.74	2558.59	2966.35	1926.58	1801.68	4673.29	2110.7	3656.04	3536.86	3785.69	3591.21	1837.89	3873.21	2461.51
KLK3	KLK3	1792.22	1744.94	1625.33	1845.27	1816.05	1662.02	1413.29	1651.33	1624.74	1606.67	1583.22	1683.8	1826.29	1656.54	1643.85	1600.65	1847.24	1624.74	1411.6	1870.39	1735.67	1754.69	1683.3	2353.35	1404.45	1531.01	1464.04	1810.12	1682.66	1842.81	1396.58	1631.35	1559.25	1851.21	1562.85	1464.61	1958.7	1759.1	1483.42	1519.78
KRAS	KRAS	3392.32	2678.65	3041.07	2914.28	2151.99	2912.03	3496.32	2994.09	2313.82	2959.01	3496.32	2219.56	2038.91	2354.44	5438.74	3098.29	2777.97	6541.3	6043	2335	2581.55	1993.2	1905.03	1933.53	2660.03	2614.47	2908.34	2096.78	2271.43	1925.17	2966.35	2071	3112.29	1842.81	2090.69	2331.91	2344.49	3284.68	2944.47	3501.7
KRT14	KRT14	1153.97	1343.72	1289.97	1461.95	1537.61	1097.17	1136.88	1298	1696.33	1273.39	1569.81	1489.5	1483.42	1004.49	1178.55	1213.04	1443.9	1230.74	1425.64	1232.15	1116.99	2086.68	2167.43	1753.23	1261.96	1165.09	1433.58	1502.45	1752.62	1374.26	1145.35	2845.68	1183.34	1146.93	2151.99	2719.28	1430.02	1034.44	1012.89	1329.91
KRT15	KRT15	8191.65	7527.12	42758.1	34554.6	34554.6	18665.2	9637.7	14292.4	9498.05	28924	12994.5	51946.7	34554.6	7124.01	25247.6	34554.6	25247.6	8809.24	7606.82	25247.6	7767.44	9903.56	6922.2	14292.4	9253.21	15474.7	8295.61	12025.1	15474.7	8191.65	5960.9	34554.6	10732.1	25247.6	17716.2	7679.11	51946.7	8924.96	11417.4	6363.57
KRT19	KRT19	7996.35	9498.05	34554.6	14758.9	28924	21510.8	7209	28924	9033.21	34554.6	10987.3	42758.1	51946.7	13761.4	51946.7	42758.1	34554.6	11417.4	9142.11	51946.7	11719.9	5818.64	3023.03	8295.61	7027.35	7903.16	8370.2	7258.06	14758.9	4528.25	2959.01	2554	7996.35	51946.7	21510.8	2241.04	42758.1	9903.56	5039.68	11207.5
KRT4	KRT4	1587.04	1789.36	1432.56	1936.69	1711.76	1167.17	1490.85	1456.42	1882.51	1514.66	1793.39	1631.79	1687.54	1322.03	1456.42	1331.26	1549.16	1385.85	1787.78	1497.46	1561.85	2694.35	2559.82	1863.47	1691.91	1398.16	1560.11	1691.91	1825.76	1999.61	1457.91	2894.62	1526.71	1515.8	2257.85	2784.2	1592.96	1171.02	1361.42	1681.56
KRT8	KRT8	2267.17	1858.66	4493.7	2841.01	4121.73	3496.32	3777.43	5665.09	4121.73	4003.65	2207.75	4479.01	4140.27	3177.19	2222.44	3030.53	4003.65	2590.74	2203.04	3361.38	2608.11	1564.08	1640.09	3459.31	5498.84	2609.82	2714.36	5552.4	2581.55	1596.21	2483.14	1980.86	2264.33	4168.86	2481.06	1983.85	3785.69	6148.81	2218.03	2875.65
L3MBTL2	L3MBTL2	2574.55	2459.59	3124.43	3955.55	2668.69	3028.21	2875.65	2537.25	3177.19	2697.2	3455.93	2714.36	2697.2	3122.39	3174.66	3257.44	3141.66	4218.44	3465.54	2618.86	2556.09	2902.88	4380.77	3899.91	2558.59	3395.15	2866.44	3193.38	3635.5	2308.18	3557.91	7124.01	3014.07	2791.76	3675.65	2923.26	2815.1	3626.3	3522.36	3440.75
LAD1	LAD1	2404.75	2837.97	2793.81	2467.29	2673.76	2472.99	2388.89	2183.91	2704.71	2545.24	2878.25	2678.65	2487.61	2151.99	2622.91	2448.04	2297.75	2629.51	2769.64	2239.29	2462.88	3090.64	1540.99	1968.33	2333.5	3207.03	2626.47	2355.53	2569.47	4753.61	2863.9	3565.6	2677.26	2363	2878.25	3267.64	2776.41	1891.46	3440.75	2711.62
LASP1	LASP1	1570.71	1761.91	2313.82	2118.76	2584.93	2290.22	2080.74	1941.95	2246.07	2243.59	2594.68	2599.61	2614.47	2173.83	2059.11	2349.88	2579.54	1996.21	2151.99	2266.31	1649.24	2018.09	1942.89	1882.17	1909.22	2308.18	2354.44	2221.89	2459.59	2271.43	2327.31	3338.7	2209.94	2489.57	2761.21	2818.22	2998.46	1899.58	2045.33	2309.16
LASS2	CERS2	866.8	949	949	1235.96	1093.66	1126.08	1105.19	1188.91	1470.62	866.8	915.3	1194.14	1113.45	964.788	866.8	915.3	992.763	670.737	1174.96	915.3	866.8	2469.11	2133.28	1742.32	866.8	1044.45	816.312	1172.33	1611.74	915.3	915.3	2520.21	816.312	1051.95	1767.8	2314.35	915.3	866.8	915.3	1004.49
LATS1	LATS1	2934.93	9142.11	3076.1	3683.3	2730.88	3216.75	3150.19	2556.09	2998.46	2599.61	3338.7	2471.12	2616.89	2815.1	3415.04	3101.75	2633.25	6411.48	9637.7	2202.34	2813.55	3749.38	3650.54	3308.31	2791.76	12994.5	3749.38	4143.71	3508.19	2153.43	3090.64	3440.75	3433.69	3980.94	3349.68	3731.38	2371.53	2878.25	4159.41	3356.28
LCK	LCK	1463.1	1291.03	1506.04	1298.89	1648.04	1476.72	1450.98	1555.26	1384.38	1556.66	1481.97	1440.17	1530.03	1780.46	1613.75	1636.83	1499.54	1635.4	1378.95	1675.04	1385.85	1065.41	979.388	1088.1	1381.12	1545.07	1632.76	1292.3	1250.08	1589.53	1597.54	1283.71	1561.85	1589.53	1081.59	1095.42	1603.58	1691.53	1101.03	1415.74
LCP1	LCP1	1309.25	1119.85	1263.09	1251.99	1273.39	1184.6	1693.26	2774.84	1941.95	1217.54	1223.64	1020.52	1191.71	1341.4	1908.54	1109.22	1121.97	1308.33	1317.4	1925.17	1296.88	1012.89	816.312	2057.04	2717.59	1353.74	1479.33	2883.49	1020.52	1331.72	1278.25	1274.81	1306.1	1204.35	1076.89	1065.41	1211.72	3177.19	1419.03	1204.35
LDB1	LDB1	1287.26	1244.49	1248.9	1489.5	1419.6	1425.64	1893.57	1764.67	1585.36	1396.09	1381.12	1673.09	1453.53	1496	1220.77	1362.49	1361.42	1203.6	1790.04	1913.1	1281.1	2613.11	1843.96	2067.64	1269.51	1303.08	1250.08	1259.76	1821.95	992.763	1518.86	1974.35	1076.89	1506.53	1730.56	1965.01	1361.42	1294.85	1198.59	1361.42
LDB2	LDB2	1942.89	1929.65	1921.28	1590.02	2727.66	2228.34	2177.75	2414.51	2193.74	2369.46	2214.45	2899.91	2866.44	1792.86	2023.83	2307.31	2383.85	1853.16	2297.75	3108	1918.08	2226.21	2212.85	1750.92	2284.39	2066.9	2599.61	2399.16	1837.89	1882.17	1847.24	2388.89	1855.09	2461.51	2241.04	2316.57	2348.1	1853.75	1603.58	2069.07
LDHA	LDHA	3212.62	3475.23	2555.04	2042.16	2788.76	2250.55	3915.19	5219.11	4061.57	2784.2	2594.68	3389.49	2600.76	2959.01	2111.44	2402.35	2609.82	1782.44	2509.53	2249.03	3624.09	5163	4673.29	4410.66	2798.97	2605.95	2256.78	6013.46	1791.58	1825.24	2027.96	3384.69	2289.25	2793.81	2306.45	2364.91	2101.88	1916.74	2807.15	2966.35
LDHB	LDHB	1831.01	2127.3	3618.1	1694.84	5082	3785.69	7767.44	15474.7	11719.9	5765.66	2328.06	6223.69	4892.32	7392.02	1274.81	3229.62	4438.85	1575.49	3254.4	5795.46	5515.32	1667.11	2279.31	9498.05	12608	2949.7	1892.85	10211.8	1439.54	1093.66	1547.78	1394.75	1453.53	4673.29	2285.17	1466.12	2694.35	2285.95	12025.1	1544.7
LDHC	LDHC	2038.91	1992.51	4673.29	1769.44	6115.05	3172.12	3759.64	5005.85	1665.28	4465.31	2073.4	6979.73	6411.48	2097.28	1450.98	3313.54	5498.84	1971.51	1498.66	4479.01	2434.66	1606.22	1713.94	1772.94	2023.83	1972.12	1596.88	1669.75	4958.55	1831.45	1447.73	1495.36	1524.28	6363.57	3478.61	2027.25	3739.81	2265.72	1642.24	1325.09
LEF1	LEF1	2812	2430.39	2300.07	2177.02	1940.45	2433.14	12608	1916.74	2075.46	2053.46	2342.69	2057.04	2073.4	2363.96	2416.85	2479.15	2374.36	2467.29	2270.72	1986.86	2301.53	1831.01	1913.1	2004.47	2000.25	2263.53	7903.16	2090.69	2257.85	2476.62	3869.85	1883.8	4426.43	2209.94	2207.75	2358.56	1937.16	2595.56	2544.32	3635.5
LEMD1	LEMD1	3501.7	2791.76	2565.26	2241.69	1930.45	2286.79	2175.34	2541.71	1868.45	2078.53	2507.19	1790.72	1764.67	4237.48	2714.36	2493.78	2243.59	2698.43	2181.93	2273.6	2715.97	1802.34	2030.26	1903.61	2747.62	2205.82	9253.21	2033.76	2191.9	2771.71	2664.54	1811.33	2205.82	1899.58	1777.8	2467.29	1947.05	2753.38	2880.95	2425.09
LEPREL4	P3H4	2709.21	3683.3	2923.26	1942.89	3915.19	2897.39	2162.94	2624.01	2199	3915.19	3005.86	3974.45	4237.48	3053.57	2633.25	3395.15	3588.79	2625.24	2247.8	4322.5	3431.43	3522.36	3915.19	2268.03	2994.09	2558.59	2615.68	2322.1	2019.45	6363.57	2277.19	2739.94	2829.27	3545.47	2747.62	2815.1	3376.91	2517.09	2048.81	2205.82
LGALS1	LGALS1	12025.1	10211.8	6013.46	9732.58	4358.64	12384.5	25247.6	4111.61	3465.54	2711.62	2968.72	2462.88	4208.8	10211.8	6649.77	3365.65	6043	2369.46	8103.35	3325.38	23433	2097.28	1866.01	7996.35	4493.7	9903.56	8191.65	4989.15	18665.2	10554.8	6847.46	2755.43	17716.2	2702.35	2392.75	5586.4	5498.84	7027.35	8609.15	6798.36
LGALS7	LGALS7	3308.31	4528.25	3948.61	1913.1	5498.84	4612.66	3548.52	4358.64	2597.69	6494.4	2268.03	5863.4	5438.74	2719.28	2381.74	3279.37	4846.65	2025.82	5665.09	6043	4426.43	1978.88	1628.76	1930.45	2796.72	2668.69	2191.9	2653.51	2212.85	2414.51	4689.55	1370.53	3499.01	5203.77	1825.76	1844.39	5765.66	2227.09	2966.35	2134.31
LGMN	LGMN	2345.22	2897.39	2181.93	1885.24	2308.18	1906.78	2014.49	1858.66	2095.28	2210.48	2425.87	2231.51	2426.65	2183.91	2407.76	2380.49	2116.85	2258.79	1848.33	1876.24	2730.88	2626.47	4602.44	2218.03	2310.15	2364.91	2509.53	2003.76	1953.71	10732.1	2041.55	3154.71	2523.31	2084.69	2866.44	2966.35	2170.12	1952.01	1900.81	2037.32
LHFP	LHFPL6	1806.75	1721.87	2503.34	2803.43	2737.69	2689.49	2253.85	2239.29	2281.54	2624.01	2195.3	2854.12	2654.95	2443.5	2244.83	2376.39	2660.96	2355.53	2002.29	2622.91	1725.42	1857.21	1857.21	1898.16	1725.42	2259.74	2134.31	2263.53	2765.14	2887.2	2307.31	2397.32	2064.44	2818.22	2408.84	2187.38	2842.47	2614.47	2088.88	2073.88
LIMK2	LIMK2	1452.42	1729.13	1589.53	1581.08	1788.28	1644.42	1512.81	1538.9	1971.51	1659.34	1884.52	1637.4	1697.06	1476.1	1765.58	1704.69	1481.97	1466.66	2177.75	1624.74	1436.06	1806.75	1798.33	1608.29	1545.44	1546	1807.13	1839.03	1765.58	1956.12	1636.26	3161.76	1535.06	1489.92	2128.91	2214.45	1713.44	1359.56	2040.16	2265.72
LIMS1	LIMS1	12608	10987.3	7606.82	6649.77	3824.36	5586.4	5707.58	2483.14	3041.07	3987.01	6847.46	2946.76	3201.59	6649.77	9637.7	2994.09	3531.82	8924.96	9253.21	4640.85	20031.3	5892.82	4892.32	9142.11	4867.99	4226.51	14758.9	3522.36	4418.54	5633.07	9253.21	3455.93	9637.7	3150.19	2681.95	2678.65	4061.57	6979.73	13761.4	15474.7
LIN28	LIN28A	2632.34	2748.94	2333.5	2642.65	2086.09	2361.05	2684.79	2338.89	2587.95	2228.34	2306.45	2211.03	2042.76	2521.15	2597.69	2411.37	2363	2443.5	2283.03	2079.53	2966.35	3303.44	3338.7	3062.57	2878.25	2371.53	2432.12	2593.8	2899.91	2150.01	2575.71	2409.63	2787.69	1973.4	2537.25	2382.79	2105.46	3087.36	2725.43	2714.36
LIPI	LIPI	1790.72	2234.95	1759.89	1432.56	1834.64	1592.96	1769.44	1638.45	1720.87	1896.74	2015.25	1839.03	1886.91	1689.6	1952.01	1758.12	1740.74	1813.84	1597.54	1699.89	2088.07	2285.95	2049.76	1510.71	2132.53	1666.58	1935.28	1517.42	1530.03	5288.09	1763.23	2035.89	2033.24	1877.38	1843.96	2018.09	1831.01	1570.41	1477.35	1769.99
LMNA	LMNA	1351.01	1206.36	2101.88	1804.78	3860.66	2624.01	3112.29	3731.38	2002.29	2452.99	1433.06	3527.25	3551.56	1524.28	1656.95	2227.09	2518.18	2547.99	1487.42	3184.41	1415.17	2257.85	1430.64	1493.67	1705.94	1578.19	2314.88	2671.79	2148.26	1256.65	2941.22	1416.31	1560.52	2364.91	1344.83	1410.36	1603.58	1611.74	1427.62	1471.41
LMO2	LMO2	2931.4	3035.68	3650.54	3591.21	3249.04	3626.3	2554	3197.94	2657.22	3311.71	3376.91	3609.43	3053.57	2996.28	3693.57	3571	3409.6	4095.64	3159.58	3455.93	3785.69	2513.38	2285.95	1802.34	2454.03	5106.61	3045.63	2805.38	3725.3	3042.49	2948.23	3471.85	3014.07	3384.69	3496.32	3212.62	2603.35	4208.8	3098.29	3349.68
LNX1	LNX1	1415.17	1478.64	1337.65	1663.35	1695.35	1492.35	1479.33	1469.28	1637.4	1491.86	1576.66	1644.42	1728.06	1251.99	1367.17	1412.06	1531.01	1291.66	1422.51	1561.39	1468.78	2123.47	2100.3	1708.15	1539.81	1494.06	1554.12	1662.46	1564.08	1630.19	1604.66	2268.03	1458.99	1497.46	1792.22	2373.4	1759.1	1256.65	1126.08	1462.53
LRDD	PIDD1	1566.94	1643.28	1565.15	1638.86	1577.19	1686.99	1848.33	1498.66	1464.61	1828.97	1916.25	1667.65	1678.47	1969.49	1874.08	1933.53	1872.08	1949.4	1754.26	1485.92	1708.96	1515.23	1485.92	1334.55	1969.49	1948.21	1882.85	1476.1	1737.72	2891.36	2202.34	1647.44	1972.12	1894.29	1664.42	1842.23	1718.45	1976.06	2139.43	1997.63
LRRFIP2	LRRFIP2	51946.7	3482.32	2718.43	2582.88	2675.86	3341.18	9732.58	4410.66	7166.51	2526.41	2445.36	3846.97	2644.79	2484.06	12384.5	2529.24	28924	18665.2	3777.43	2584.93	2492.69	2066.26	3440.75	2173.26	6494.4	5765.66	4493.7	2158.34	3177.19	2044.54	34554.6	2002.29	14758.9	2923.26	1751.24	1969.49	2499.45	4612.66	2349.88	2850.69
LSM1	LSM1	3134.22	2246.07	2103.57	1993.89	2511.8	2338.89	2597.69	3446	2711.62	2339.79	6649.77	2717.59	2461.51	1993.89	16728.1	2099.66	2328.06	2304.76	2812	3157.4	2098.41	3104.95	6692.1	2520.21	2681.95	23433	6541.3	3811.54	2399.16	1458.47	2222.44	3037.93	2073.4	2189.91	2898.65	2765.14	4247.31	1940.45	2212.85	5863.4
LTA4H	LTA4H	1638.45	1711.1	1569.2	1704.15	1535.97	1606.67	1821.25	2095.28	1812.47	1522.57	1537.61	1603.05	1571	1556.66	1572.45	1741.83	1647.44	1511.22	1546.62	1572.45	1813.84	2026.54	1937.62	1620.45	1785.94	1641.24	1739.64	2065.61	1845.72	1515.8	1608.94	1564.08	1557.76	1658.42	1749.51	1792.22	3025.9	1583.72	1292.3	1530.03
LTV1	LTV1	1579.58	1557.2	1748.36	1522.57	1518.86	1471.41	1556.12	1398.96	1399.75	1616.8	1400.29	1617.35	1664.42	1964.38	1502.45	1657.69	1459.5	1533.46	1533.46	1620.45	1609.26	1708.15	1555.26	1634.84	1632.22	1718.45	1643.28	1370.53	1660.33	1485.41	1587.76	1329.91	1555.69	1661.58	1417.28	1564.08	1660.33	1743.43	1686.01	1480.01
LUZP4	LUZP4	2572.6	2674.81	3885.78	2042.16	4380.77	3459.31	2087.28	2397.32	2104.27	4082.39	2627.99	4493.7	4640.85	2872.64	2131.15	3933.07	4208.8	2523.31	1757.57	3777.43	2761.21	2474.28	4187.45	1973.4	2621.81	5163	2212.85	2373.4	2394.99	3818.57	2329.86	1575.1	2467.29	4768.88	2513.38	1765.58	6598.77	2556.09	3926.89	1972.12
LY6K	LY6K	2340.69	2551.45	1723.88	1605.21	2160.46	1980.86	1736.85	2381.74	1646.46	2131.79	1834.24	2425.87	2402.35	1912.42	2015.25	2157.04	2156.38	2535.16	1735.21	2738.81	2468.2	1755.72	1651.95	1875.61	1848.83	1626.26	1703.29	1790.72	1662.46	3353.55	1750.6	1506.53	1887.42	2240.4	1629.5	1549.16	1624.74	2369.46	2262.07	1841.03
LY86	LY86	1257.34	1485.92	1232.15	1126.08	1843.96	1540.99	1244.49	1723.49	1346.14	1661.58	1391	2082.36	1903.61	1226.11	1371.58	1346.78	1568.62	1099.1	1653.84	2448.04	1520.28	1775.64	1609.26	1228.39	1407.6	1424.22	1387.77	1165.09	1264.21	1490.85	1396.58	1632.22	1203.6	1553.29	1469.28	1629.13	1714.81	1156.1	1439.54	1559.68
LY96	LY96	1663.35	1816.96	1769.44	1787.78	1715.19	1107.21	1505.55	1544.7	1564.08	1544.32	1495.36	1789.36	1753.23	1372.85	1461.95	1655.59	1712.41	1545.72	1690.54	1927.86	1574.58	2202.34	2102.72	1903.61	1636.26	1571.38	1489.92	1571	1635.83	1562.85	1506.95	1947.05	1691.91	1799.92	1677.39	2318.36	1527.21	1424.81	1631.79	1525.75
LYL1	LYL1	2043.75	6922.2	2211.94	2129.71	2162.28	2270.72	2240.4	2023.83	2176.29	2128.91	3227.93	2073.4	2174.4	2467.29	2576.88	2249.03	2374.36	2500.49	7124.01	1926.58	2096.03	1382.67	1458.99	1589.53	2021.89	2252.41	2354.44	1935.28	2294.38	3696.88	2685.78	1989.06	2433.9	2285.17	1978.13	1698.78	1998.44	2979.04	2113.91	2182.86
LYN	LYN	1895.38	1737.29	1676.14	1882.51	1559.68	1892.16	1771.1	1556.12	1659.34	1561.85	1470.62	1713.44	1658.88	1796.56	1860.21	1708.15	1682.66	1833.26	1283.71	1362.49	1704.69	1979.83	1655.59	2274.4	1423.62	1649.85	1751.93	1774.34	2131.15	1771.8	1837.35	1920.08	1554.12	1634.28	1636.26	2033.24	1455.54	1779.94	1383.53	1444.29
LYPD6B	LYPD6B	1873.06	2151.99	1765.58	1440.17	2196.32	1732.95	1585.81	1900.81	1396.09	1982.58	1766.17	2199	2328.06	1458.99	1605.21	1941.2	2025.1	1596.88	1489.5	2253.85	2000.89	2015.25	2329.86	1348.88	2108.39	1555.69	1620.89	1798.33	1480.01	1907.32	1661.58	1734.39	1807.13	2429.69	1680.34	2003.76	2109.12	1580.69	1574.05	1534.6
LZTR1	LZTR1	1328.39	1433.06	1417.28	1554.69	1184.6	1213.04	1197.63	1076.89	1356.16	1136.88	1081.59	1240.91	1160.96	1223.64	1178.55	1198.59	1410.36	1298.89	1410.36	1020.52	1229.56	1736.85	1734.75	1738.14	1210.41	1121.97	1211.72	1497.46	1458.47	1321.36	1020.52	1796.56	1197.63	1245.89	1586.26	1592.4	1158.84	1323.4	1196.67	1118.42
MAEL	MAEL	4347.38	4761.24	2631.43	2788.76	2255.7	2452.99	2476.62	2121.53	2253.13	2352.54	3249.04	2095.28	2322.1	2732.68	4247.31	3488.51	2599.61	3454.69	2727.66	2047.91	4438.85	2481.06	3431.43	3144.29	2671.79	2689.49	2750.26	3101.75	2543.41	6284.64	2902.88	3015.99	3004.47	2383.85	2793.81	2759.86	2183.39	3515.54	3294.44	4159.41
MAFG	MAFG	1283.71	1267.97	1374.88	1012.89	1365.75	1298.89	1455.54	1296.88	1300.81	1450.98	1324.41	1251.99	1271.85	1761.2	1464.04	1674.06	1289.97	1233.09	1678.47	1466.12	1441.15	1663.35	1302.4	1093.66	1498.06	1466.66	1371.05	1044.45	1139.9	1500.33	1655.04	1065.41	1462.53	1331.26	1184.6	1118.42	1358.23	1589.53	2013.74	1929.65
MAGEA10	MAGEA10	3154.71	3329.32	3667.3	2610.78	3141.66	2986.48	2349.88	4570.69	2231.51	3277.49	2711.62	3443.38	3277.49	3399.45	2931.4	3025.9	3609.43	3186.45	3229.62	3349.68	3287.07	2431.1	2422.15	2634.54	2471.12	2923.26	2707.1	2342.69	2685.78	2568.21	5633.07	2131.79	2673.76	3541.81	2375.32	3216.75	3551.56	3080.09	3399.45	3085.59
MAGEA4	MAGEA4	3365.65	4587.36	2036.9	2731.78	1954.95	1989.06	2101.88	6922.2	2451.95	2179.53	1893.57	2006.96	1945.65	2774.84	2227.09	1781.21	1844.81	2793.81	6446.04	2747.62	2448.94	2338.31	2221.35	2777.97	2343.59	5665.09	2177.75	2472.99	2471.12	1547.24	2287.64	1744.05	3023.03	1883.8	2023.83	1952.79	1989.06	3581.95	2373.4	2296.71
MAGEB1	MAGEB1	5515.32	5094.31	2539.51	4535.34	2066.9	2227.09	3244.6	2699.65	2392.75	2313.82	2912.03	2494.88	2188	3050.54	3249.04	4472.16	23433	3424.79	4068.34	2533.04	3311.71	1867.46	14292.4	2699.65	2574.55	2541.71	2537.25	1873.06	2049.76	4020.82	2847.8	1514.66	4358.64	1932.1	1734.75	1515.8	2224.5	4276.16	3853.91	4042.31
MAGEB2	MAGEB2	5438.74	13761.4	2701	3220.8	2351.72	2535.16	2904.25	2621.81	2353.35	2721.47	2889.28	2883.49	2471.12	2371.53	3223.52	4380.77	51946.7	3014.07	17716.2	2842.47	3119.03	1927.86	4452.56	2513.38	2378.35	2744.81	2555.04	2052.25	2217.19	3478.61	2880.95	1851.89	4136.84	2541.71	1995.6	1693.26	2572.6	4438.85	3580.11	3980.94
MAGEB3	MAGEB3	1909.22	1856.78	1430.02	1367.17	1532.19	1400.29	1426.21	1613.75	1466.66	1520.78	1561.39	1610.61	1614.65	1602.59	1646.46	1698.36	1813.84	1815.4	1208.31	1676.14	1965.65	1400.84	1524.28	1647.44	1666.58	1446.73	1530.52	1299.78	1142.3	2608.11	1467.2	1299.78	1691.91	1725.42	1425.22	1200.64	1394.2	1813.16	1611.74	1304.54
MAGEB4	MAGEB4	3777.43	4925.26	2629.51	3941.62	2536.21	2704.71	3004.47	2657.22	2344.49	2521.15	3182.86	2589.76	2511.8	3731.38	5124.61	4298.8	12994.5	3658.93	4068.34	3053.57	4971.89	1965.65	16009.3	2759.86	3710.47	2821.63	2750.26	2029.16	2409.63	5397.91	3226.24	1775.64	10354.8	2291.19	1890.82	1682.01	2396.16	4822.99	10354.8	4311.96
MAGEB5	MAGEB5	2132.53	2082.99	1733.49	1620.02	2030.26	1782.44	1535.51	1808.47	1436.06	2006.38	1567.49	1885.24	2222.44	1849.33	1721.35	1914.14	1686.45	2177.75	1322.03	2021.89	1918.08	1499.1	1720.39	1825.76	1839.71	1792.86	1609.26	1609.26	1631.79	2394.99	1573.14	1409.84	1696.69	2148.26	1374.26	1380.6	2165.62	1982.58	1703.72	1435.26
MAGEB6	MAGEB6	4298.8	5186.14	4640.85	2253.85	2487.61	2952.49	2758.61	2635.84	2131.79	2757.36	2530.37	2543.41	3050.54	2552.53	4222.48	3704.47	3561.76	4082.39	3186.45	2451.95	4218.44	2030.26	1899.58	2341.69	2600.76	2345.96	2635.84	1959.8	2300.07	3399.45	2762.55	1548.31	2805.38	2952.49	1688.56	1550.76	2595.56	3072.57	2673.76	2648.77
MAGEC1	MAGEC1	1988.45	2042.16	1482.7	1482.7	1602.12	1363.65	1456.42	1451.95	1477.35	1488.22	1548.74	1407.6	1546.62	1481.16	1787.78	1650.28	1837.89	1870.91	1487.42	1396.09	1860.73	1528.83	1681.56	1632.76	1614.2	1508.81	1487.75	1412.51	1357.5	2757.36	1634.28	1570.41	1654.44	1666.58	1365.75	1510.2	1489.09	2031.91	1468.78	1316.75
MAGEC2	MAGEC2	3277.49	3571	3478.61	2608.11	3104.95	2784.2	2431.1	2318.36	2484.99	3197.94	2659.1	3216.75	3415.04	2808.93	2938.07	3240.53	3536.86	3141.66	2353.35	3087.36	3325.38	2462.88	2637.81	2730.88	2467.29	2686.78	2566.74	2278.28	2818.22	4892.32	3409.6	2288.44	2550.38	3471.85	2618.86	2200.35	3455.93	3201.59	2854.12	2587.95
MAGEC3	MAGEC3	2351.72	2726.54	2107.65	2002.29	2451.95	1989.06	1888.09	1896.74	1766.78	2281.54	2120.78	2263.53	2582.88	2016.59	2175.34	2296.71	2572.6	2337.16	1575.88	2133.28	2348.1	1766.78	2061.55	1928.62	1879.38	1966.39	1927.86	1818.78	1963.56	3365.65	2057.04	2057.04	2127.3	2459.59	1941.95	1677.39	2735.64	2570.72	1923.03	1667.65
MAK	MAK	1399.75	1461.35	1602.59	1361.42	1378.95	1400.29	1488.69	1327.68	1512.21	1534.6	1326.38	1467.8	1413.29	1623.97	1632.22	1680.72	1505.14	1429.4	1724.84	1435.26	1518.86	2103.57	1579.58	1455.54	1548.74	1458.99	1539.81	1432.06	1658.42	1444.29	1584.22	1646.46	1551.78	1322.03	1480.59	1417.28	1449.41	1585.36	1579.58	1728.66
MAL	MAL	1309.25	816.312	2364.91	3246.82	2297.75	2377.46	2128.91	2216.35	2348.1	2088.07	2110.7	2454.03	2257.85	2218.03	2059.11	1980.34	2707.1	2328.06	2005.19	2195.3	1956.12	3233.03	3240.53	3184.41	1739.64	2283.71	1867.96	2517.09	3351.61	2406.68	2168.96	3891.45	2061.55	2525.25	3395.15	5349.94	2008.35	2307.31	2221.35	1922.6
MALL	MALL	3188.49	3739.81	6043	6327.46	5163	4426.43	2787.69	3805.86	3755.76	5308.25	3977.69	6598.77	5375.04	2941.22	2917.46	5245.55	4989.15	3597.16	2905.62	6446.04	3359.01	9142.11	7823.5	3683.3	2730.88	3805.86	2863.9	3435.96	7465.04	4479.01	3338.7	13351.5	2850.69	5765.66	7679.11	10211.8	4753.61	3453.45	2905.62	2963.4
MAP1S	MAP1S	1819.76	2660.96	1804.78	2132.53	1987.84	1922.17	1952.01	1708.96	2212.85	1914.67	2099.66	1998.44	2029.16	1750.6	2028.56	1696.33	1767.8	1898.16	1795.95	1636.26	2015.92	3284.68	4075.1	2595.56	2116.85	1738.14	2019.45	1894.83	2322.1	3492.42	1996.21	3284.68	2118.76	1987.84	2862.52	3370.95	1895.38	1656.14	1342.25	1993.2
MAP2K1	MAP2K1	3435.96	7323.95	3574.64	4465.31	2148.26	3818.57	4426.43	3015.99	2526.41	3023.03	3254.4	2392.75	2027.96	2313.82	4291.31	3955.55	2735.64	5470.98	8515.38	2314.88	5203.77	12025.1	2666.75	3409.6	3090.64	4358.64	3359.01	3389.49	2729.27	1957.59	2488.59	2340.69	2801.81	3683.3	2562.93	3092.66	25247.6	3172.12	2264.33	3122.39
MAP2K3	MAP2K3	4330.88	3522.36	5073.57	6088.61	3974.45	4892.32	3955.55	4033.61	3361.38	4218.44	6181.71	4753.61	3912.56	3395.15	9033.21	6284.64	5288.09	5397.91	4150.86	5024.12	4075.1	5140.57	3193.38	4635.14	42758.1	4380.77	4528.25	3974.45	4939.26	2492.69	4542.43	4247.31	4143.71	4187.45	25247.6	4012.5	3597.16	6411.48	4150.86	5960.9
MAP2K5	MAP2K5	1534.03	1686.45	1627.49	1718.45	1696.69	1953.25	1883.8	1711.1	3117.7	1691.53	2008.35	1827.01	1758.12	1696.69	1808.47	1752.62	1782.92	1592.96	2029.16	1495.36	1409.84	1629.5	1832.69	1611.74	1684.3	2006.38	1828.97	1532.19	2338.89	1848.33	1841.03	2639.9	1587.76	1585.36	2568.21	2675.86	1787.29	1672.11	1385.85	1880.47
MAP2K6	MAP2K6	4179.61	3074.34	3440.75	5039.68	2138.26	5194.96	3749.38	3166.97	2097.79	2883.49	7392.02	1952.79	2030.26	4020.82	4784.05	4095.64	2626.47	6470.22	7027.35	2379.24	2437.54	1388.92	1331.26	2376.39	3112.29	2296.71	4796.52	2914.28	1786.31	2064.44	2580.54	1930.45	4518.84	1974.35	1641.24	1435.26	2497.53	3161.76	2448.04	3000.75
MAP2K7	MAP2K7	1177.55	1226.11	1545.44	1301.61	1334.11	1436.06	1404.45	1230.74	1434.09	1277.46	1208.31	1467.2	1302.4	1522.57	1385.11	1396.58	1282.09	1452.42	1473.98	1194.14	1076.89	1319.26	1296.88	1542.1	1222.64	1311.22	1306.86	1211.72	1551.27	1281.1	1352.3	1762.35	1465.65	1457.35	1433.06	1916.25	1315.28	1434.09	1332.19	1609.26
MAP3K13	MAP3K13	1780.46	1944.19	1905.49	1702.67	2404.75	1870.91	1772.94	1773.38	1998.44	2041.55	1989.06	2277.19	2479.15	1683.3	2104.96	1837.35	1913.1	1755.72	2381.74	2285.95	1978.88	2380.49	2645.99	1854.42	1986.86	2038.33	2027.96	1671.01	1887.42	2616.89	1881.09	2433.14	1896.06	2077.53	2087.28	2279.31	2730.88	1683.8	1688.56	2172.46
MAP3K14	MAP3K14	1574.05	1518.86	1859.44	2177.02	1676.14	1799.92	1848.33	1582.21	1787.29	1734.75	1780.46	1841.65	1771.1	2141.05	1972.76	1854.42	1898.87	1992.51	1902.91	1726.61	1689.08	1459.5	1524.28	1454.46	1797.88	1906.13	1872.57	1717.15	2006.38	2842.47	2014.49	1793.92	1839.03	1911.03	1816.96	2123.47	1837.35	2177.02	2096.78	1892.16
MAP3K2	MAP3K2	1742.81	1828.97	1653.84	1720.87	1691.53	1468.78	1839.03	1607.96	1834.24	1710.04	1821.95	1677.93	1746.66	1613.22	1777.8	1707.06	1668.67	1598.66	1804.78	1557.2	1908.54	2177.75	2388.89	1643.28	1944.92	1821.25	1782.92	1469.28	1597.54	2637.81	1841.03	1978.88	1907.86	1560.92	1841.03	2121.53	1724.26	1605.21	1443.9	1720.87
MAP3K6	MAP3K6	1588.49	1903.61	1833.26	1691.91	1927.86	1826.65	1801.03	1730.56	2240.4	1771.1	2185.47	1833.84	1925.17	1736.26	2065.61	1721.35	1698.36	1629.84	2371.53	1718.45	1752.62	2597.69	2878.25	2129.71	1815.4	1836.81	2077.53	2056.06	1712.41	2131.15	1786.31	3177.19	1839.03	1681.1	3154.71	2845.68	2002.29	1459.5	1964.38	2338.31
MAP3K7	MAP3K7	1423.07	1375.49	1101.03	1113.45	1446.36	1358.23	1648.04	1448.36	1403.89	1465.17	1555.69	1374.88	1512.21	1451.95	1565.56	1505.55	1346.14	1334.11	1404.45	1474.85	1558.78	1088.1	1182.09	1119.85	1590.02	1477.35	1620.89	1027.58	1270.68	1762.79	1810.72	1179.55	1560.52	1452.97	1239.16	1325.09	1779.94	1549.96	1678.92	1581.84
MAP4	MAP4	4452.56	6798.36	7527.12	5515.32	3047.36	3298.45	5186.14	3785.69	7465.04	11207.5	14292.4	2966.35	3101.75	9903.56	9253.21	3899.91	2929.15	6345.52	5288.09	2273.6	13351.5	2897.39	4150.86	3891.45	4218.44	5470.98	5039.68	6847.46	16009.3	6411.48	5892.82	4111.61	8295.61	10732.1	3909.94	7209	5349.94	4330.88	3909.94	10354.8
MAP4K3	MAP4K3	1332.19	1269.51	1524.28	1955.54	1232.15	1517.42	1269.51	1251.99	1172.33	1184.6	1354.89	1223.64	1217.54	1420.36	1329.91	1252.78	1213.04	1436.84	1553.71	1274.1	1273.39	1511.22	1533.46	1605.21	1172.33	1393.65	1296.23	1426.78	1588.49	1200.64	1218.72	1711.1	1186.92	1228.39	1377.17	1599.69	1169.71	1345.48	1701.58	1465.65
MAP4K5	MAP4K5	1081.59	1187.92	1535.51	2011.91	1348.88	1578.66	1441.15	1259.76	1500.33	1237.46	1165.09	1444.69	1385.85	1392.42	1289.97	1287.94	1237.46	1433.58	1524.28	992.763	992.763	1551.78	1437.37	1781.21	1105.19	1186.92	1226.11	1995.6	1679.85	1034.44	1188.91	2765.14	1116.99	1447.1	2228.34	2601.9	1377.17	1269.51	1206.36	1471.41
MAPK1	MAPK1	2503.34	2967.54	2701	3693.57	2397.32	2678.65	5140.57	4689.55	6649.77	2568.21	3317.76	2239.29	2274.4	4259.56	3103.35	3000.75	2371.53	2800.39	4003.65	2755.43	3424.79	3980.94	5892.82	6598.77	7323.95	4542.43	6148.81	7027.35	3269.78	2424.14	3824.36	5863.4	2904.25	2946.76	4602.44	4493.7	6411.48	4629.44	5498.84	7124.01
MAPK10	MAPK10	1509.75	1482.7	2018.09	1896.06	2383.85	1867.46	1487.09	1726.61	1577.19	1989.67	1323.4	2049.76	2084.15	1757.01	1417.28	1665.28	1748.94	1606.22	1782.44	2262.07	1467.2	1784.3	1732.28	1704.15	1460.75	1513.4	1334.55	1798.33	1910.33	1490.85	1417.28	1929.65	1503.58	2156.38	1467.8	1726.02	2755.43	1697.5	1870.91	1579.58
MAPK11	MAPK11	1844.81	1628.76	1874.53	2353.35	1933.05	1590.02	3602.21	7323.95	5039.68	1784.3	1811.33	2148.26	1774.34	3249.04	2071.55	2004.47	1777.17	2136.25	2479.15	2622.91	1857.21	1821.25	2136.25	7323.95	6922.2	2386.91	23433	7465.04	1706.5	1186.92	1741.83	1742.81	12384.5	1939.06	2131.15	1958.7	6223.69	1886.4	3080.09	4939.26
MAPK12	MAPK12	12384.5	2203.74	1738.14	1510.2	1628.76	1867.46	4654.96	3948.61	4939.26	2001.59	11417.4	3496.32	1603.05	2342.69	2000.89	1978.88	1810.12	1933.53	1968.91	3359.01	2686.78	1510.2	1623.97	3941.62	5331.09	2048.81	2540.61	5024.12	1325.78	1727.46	1812.47	1056.16	2186.75	1748.36	1396.09	1396.09	2099.66	2731.78	16728.1	1819.26
MAPK13	MAPK13	2088.07	2018.77	2121.53	2268.03	5438.74	2207.75	3618.1	4629.44	4629.44	2033.24	2511.8	1864.96	5268.95	2412.31	2323.71	2400.59	2316.57	4056.06	2737.69	2454.03	2579.54	1562.85	1851.21	3229.62	5586.4	2939.65	3262.99	5106.61	1991.99	1976.06	2899.91	2015.25	4159.41	8191.65	2383.85	2459.59	2725.43	6115.05	6598.77	2372.46
MAPK14	MAPK14	1882.85	1827.01	2289.25	2167.43	2183.39	2431.1	2509.53	2285.95	2481.06	2139.43	2193.74	2061.55	1993.89	2124.81	2270.01	2345.22	2045.33	2796.72	2425.09	2134.31	1894.29	4121.73	2162.94	2441.46	2583.9	2243.59	2293.74	2673.76	2203.74	1538.9	2121.53	2325.06	2190.91	1958.7	2287.64	1988.45	2513.38	2124.81	2355.53	2604.65
MAPK3	MAPK3	7465.04	4150.86	2803.43	7606.82	2558.59	2963.4	4846.65	4218.44	5024.12	2514.91	4253.44	2673.76	2507.19	3586.38	5024.12	3909.94	2878.25	3435.96	3963.47	2717.59	3260.47	7258.06	6446.04	6692.1	6043	3161.76	5960.9	5765.66	4197.89	1989.67	3212.62	6979.73	3599.69	2595.56	7166.51	8515.38	2880.95	3043.9	2456.85	5795.46
MAPK6	MAPK6	2041.55	1806.75	2310.15	2097.28	2527.57	2400.59	1958.7	1851.21	1855.09	2234.95	1957.59	2240.4	2411.37	2448.94	2143.64	2614.47	2177.02	2326.55	1985.38	2483.14	1891.46	1526.71	1517.79	1823.78	1697.5	2176.29	2100.3	2128.11	2073.4	1738.56	2386.91	1701.1	2815.1	2353.35	1773.38	1627.49	2686.78	2326.55	2120.03	1942.42
MAPK7	MAPK7	3399.45	3315.38	2743.59	2584.93	2517.09	2416.85	3581.95	2535.16	3860.66	3453.45	4570.69	2319.78	2445.36	2753.38	5194.96	2654.23	2325.06	4452.56	4042.31	1980.86	4753.61	2945.62	3690.26	3127.46	3157.4	4796.52	4832.3	2561.06	3208.61	2378.35	3004.47	3731.38	3640.53	2678.65	16728.1	3591.21	2727.66	2642.65	4012.5	4958.55
MAPK8_tv1	MAPK8	2528.41	3056.43	2812	3752.57	2624.01	34554.6	3885.78	3298.45	3504.94	2470.12	2781.12	3066.01	2579.54	2818.22	2647.19	2979.04	2741.15	2897.39	3141.66	2480.11	2642.65	4732.98	4493.7	3281.25	3453.45	2856.82	2891.36	3860.66	10554.8	2137.26	2757.36	23433	2759.86	2416.85	3640.53	3997.96	2556.09	2543.41	5438.74	4187.45
MAPK8_tv2	MAPK8	2377.46	2801.81	2620.34	2951.09	2521.15	25247.6	3134.22	2714.36	2654.95	2355.53	2650.35	2887.2	2474.28	2539.51	2508.36	2774.84	2472.99	2576.88	3047.36	2494.88	2540.61	4832.3	4129.28	2668.69	2492.69	2379.24	2664.54	2784.2	9903.56	2086.09	2608.97	20031.3	2685.78	2285.17	3289.47	4095.64	2477.89	2398.24	4654.96	5124.61
MAPK9	MAPK9	1967.12	1918.94	2325.06	2556.09	1891.46	2305.61	3072.57	3124.43	21510.8	1948.21	2306.45	2359.53	1812.47	3650.54	23433	2743.59	1996.21	2959.97	2793.81	2297.75	1990.87	1913.1	1953.25	2659.1	3240.53	2399.16	6088.61	3628.51	2435.36	1432.06	2411.37	2611.74	2257.85	1780.46	2467.29	2631.43	1980.86	7465.04	3395.15	4129.28
MAPKAPK3	MAPKAPK3	2653.51	2497.53	3050.54	2923.26	2364.91	3066.01	3983.97	3384.69	5438.74	2489.57	5960.9	2203.74	2296.71	3313.54	13351.5	3182.86	3869.85	3174.66	3004.47	2956.45	4587.36	2034.28	1690.54	2257.85	3987.01	3098.29	3349.68	3704.47	2805.38	11207.5	3260.47	1754.69	5552.4	2069.78	2325.06	2286.79	2482.1	2960.94	3380.8	3885.78
MAPKAPK5	MAPKAPK5	5586.4	7209	2531.5	3376.91	2170.12	2424.14	3808.7	4003.65	2423.19	2070.39	3124.43	1954.95	2007.55	23433	2774.84	3166.97	5818.64	2647.19	8609.15	2250.55	2721.47	1949.4	2040.86	3052.06	2821.63	2914.28	2936.5	42758.1	2878.25	2211.03	2798.97	1896.74	2898.65	1902.21	2095.28	1944.19	2631.43	3033.43	5245.55	10038.2
MAPKSP1	LAMTOR3	2767.57	2345.22	3376.91	2681.95	3233.03	3329.32	2754.4	3229.62	2812	3455.93	3074.34	3704.47	3269.78	3062.57	3083.81	3338.7	3311.71	2933.16	2644.79	3578.28	2793.81	3226.24	2815.1	2465.89	2654.23	3349.68	3144.29	2514.91	3087.36	2348.1	3329.32	2686.78	3226.24	3482.32	3047.36	2945.62	3216.75	4237.48	2841.01	3154.71
MARK2	MARK2	1646.46	2237.64	1481.16	1667.11	1270.68	1531.6	1357.5	1245.19	1354.89	1341.4	1274.1	1426.78	1381.64	1354.89	1382.67	1474.85	1240.91	1589.53	2099.03	1164.1	1285.56	1609.26	1335.88	1909.78	1160.96	1425.64	1186.92	1632.22	1610.61	1360.16	1274.81	1642.76	1358.96	1400.84	1334.55	1556.12	1248.9	1408.46	1352.84	1148.51
MARK3	MARK3	1544.32	1620.45	1841.65	2457.94	1385.11	1761.56	1575.88	1417.28	1710.04	1397.61	1639.28	1549.16	1338.91	1642.24	1421.12	1546.62	1413.29	1659.34	1928.24	1200.64	1245.19	1876.81	1822.65	2507.19	1204.35	1675.04	1471.41	2122.5	1941.95	2586.44	1370.53	2565.26	1344.28	1451.47	1964.38	1736.85	1299.78	1566.94	1414.08	1557.2
MARK4	MARK4	1719.35	1538.26	1342.99	1586.65	1430.64	1584.22	1265.96	1634.28	1265.96	1407.6	1172.33	1568.05	1382.67	1194.14	1292.3	1153.97	1373.56	1378.95	1500.33	1793.92	1459.5	1738.56	1554.12	2182.86	1356.16	1237.46	1060.36	1573.59	1558.78	1350.25	1109.22	1377.17	1109.22	1463.57	1244.49	1459.5	1224.88	1081.59	1736.26	1450.98
MAST1	MAST1	1703.29	1694.33	1932.58	2545.24	1875.61	1738.14	1679.85	1717.15	1393.04	1731.61	1508.31	1659.34	1740.74	2053.46	1667.11	1935.98	1633.79	1780.46	2200.35	1870.39	1517.42	1621.33	1603.58	1581.46	1556.12	1543.04	1496.64	1932.58	1795.95	1485.41	1580.69	1500.33	1518.86	1855.09	1650.7	1348.88	1851.21	1949.4	2181.93	1905.49
MASTL	MASTL	1645.53	1833.84	1923.03	1494.06	2373.4	1918.08	1795.37	1874.08	2250.55	2047.01	2092.86	2191.9	2228.34	1668.67	1885.82	1957.59	1731.09	1560.92	2364.91	2121.53	1650.7	1715.19	1982.58	1535.97	1734.39	1736.85	2038.91	1828.06	1687.54	2443.5	1716.34	2550.38	1807.13	1970.89	2237.64	2187.38	2254.78	1608.62	1311.99	2086.09
MATK	MATK	2443.5	2617.88	3313.54	3446	2666.75	2812	2629.51	2080.74	3010.26	2750.26	3094.68	2952.49	2757.36	2675.86	2812	3279.37	2769.64	2777.97	3471.85	2556.09	2230.01	4925.26	3683.3	3915.19	2476.62	3007.25	7823.5	3365.65	3989.64	2040.16	2759.86	5065.14	2784.2	2756.39	5140.57	5039.68	2988.46	2774.84	3860.66	3656.04
MATN3	MATN3	6327.46	5724.09	21510.8	9033.21	18665.2	16009.3	4042.31	9033.21	4832.3	18665.2	10354.8	25247.6	21510.8	6181.71	9142.11	28924	18665.2	9498.05	3725.3	18665.2	7527.12	3403.59	3172.12	3963.47	3594.19	6979.73	7124.01	3755.76	12025.1	9033.21	6013.46	2527.57	5987.18	34554.6	12994.5	2653.51	34554.6	10038.2	4958.55	5203.77
MAX	MAX	2963.4	2870.99	3229.62	3166.97	4075.1	3265.31	4722.4	4654.96	5288.09	3166.97	3267.64	3667.3	4042.31	3591.21	2833.49	3586.38	3696.88	23433	3618.1	2952.49	3053.57	2160.46	2691.75	4136.84	4121.73	4159.41	7323.95	16009.3	3618.1	3454.69	3818.57	3527.25	3397.3	3586.38	3281.25	3238.25	3058.31	3025.9	3832.85	3948.61
MAZ	MAZ	2945.62	3409.6	2424.14	3120.36	2322.1	2383.85	2426.65	2015.25	3522.36	2265.14	2589.76	2369.46	2259.74	2189.91	4939.26	2297.75	2300.07	3043.9	2753.38	1892.85	2923.26	4187.45	4426.43	2830.47	2856.82	4187.45	6327.46	2335	2651.93	2528.41	2796.72	2489.57	2844.07	2263.53	2503.34	4370.41	2034.28	2239.84	2691.75	4570.69
MCM5	MCM5	1652.26	1497.46	1780.46	1414.08	1582.21	1869.88	1865.49	1589.53	1761.2	1868.45	1705.24	1634.28	1630.77	2059.78	2080.74	2055.07	1738.14	2002.29	1699.89	1600.17	1775.64	1178.55	1264.21	1097.17	1927.86	1969.49	1924.66	1319.26	1570.71	3020.98	2175.34	1310.17	2310.15	1761.91	1364.61	1661.58	1864.22	2363	1892.85	2028.56
MDM2	MDM2	2082.36	1836.81	1381.64	1253.56	1492.35	1489.5	1573.59	1568.05	1342.25	1628.76	1421.82	1559.68	1914.67	1526.71	1889.46	1701.1	1600.65	1974.35	1168.44	1741.83	1982.58	1346.14	1463.57	1538.9	1606.67	1537.03	1415.17	1359.56	1277.46	2464.5	1597.54	1097.17	1753.23	2036.9	1179.55	1285.56	1441.15	1726.02	1499.1	1188.91
ME2	ME2	1523.33	1350.25	1418.45	1697.5	1241.69	1274.1	1213.04	1291.03	1394.75	1200.64	1346.78	1215.35	1259.76	1407.6	1430.02	1289.97	1391	1423.62	1139.9	1245.89	1414.08	1494.44	1490.34	1707.06	1231.44	1256.65	1299.78	1541.54	1228.39	1357.5	1151.09	1385.11	1234.99	1371.05	1315.28	1329.91	1245.89	1520.78	1245.89	1129.81
MECP2	MECP2	1560.92	1374.26	1559.25	1637.4	1228.39	1604.11	1472.19	1369.8	1151.09	1448.89	1493.67	1244.49	1250.08	1855.09	1469.28	1503.01	1392.42	1583.22	1551.78	1361.42	1488.69	1323.4	1328.39	1318.05	1428.93	1408.46	1324.41	1376.01	1507.38	1392.42	1531.01	1365.75	1543.49	1356.16	1282.09	1228.39	1332.93	1843.96	1568.05	1456.89
MED16	MED16	1213.04	1440.17	964.788	1151.09	1316.75	1253.56	1379.78	1105.19	1271.85	1182.09	1310.17	1296.23	1202.85	1191.71	1208.31	1297.44	1284.64	1076.89	1538.9	1265.96	1337.65	2223.66	1417.28	1506.04	1426.21	1294.11	1306.86	1109.22	1294.11	1245.89	1177.55	1898.87	1093.66	1119.85	1874.08	1819.76	1386.52	1109.22	1163.11	1471.41
MED17	MED17	1136.88	1466.12	1034.44	1148.51	1235.96	1358.23	1484.89	1186.92	1481.97	1195.41	1381.12	1525.75	1230.74	1235.96	1281.1	1226.11	1269.51	1116.99	1546.62	1334.55	1271.85	1545.44	1461.35	1251.99	1332.19	1599.69	1394.75	1179.55	1457.35	1312.75	1475.47	2359.53	1164.1	1153.97	1712.41	1788.82	1575.49	1239.16	1027.58	1517.05
MED21	MED21	1683.3	1517.05	1635.4	2153.43	1822.65	1753.23	1698.36	2576.88	1884.52	1629.84	21510.8	1578.66	1699.33	1640.09	1605.21	1563.46	1598.1	1769.44	1819.26	2027.96	1553.71	2150.01	2079.53	2520.21	1587.76	1519.78	1567.49	2319.78	2157.7	1283.71	1611.17	2240.4	1654.44	1512.21	2171.65	1917.22	1555.26	1689.6	1738.56	1864.22
MED22	MED22	2165.62	2066.9	2049.29	3455.93	2545.24	2327.31	12025.1	3277.49	4528.25	2284.39	2527.57	3869.85	2650.35	6411.48	1830.58	1914.14	4330.88	1939.76	2103.57	3205.44	3933.07	2108.39	1834.64	2180.99	3298.45	9637.7	2270.72	3403.59	3150.19	1468.78	2221.35	1634.28	25247.6	6598.77	1762.79	1934	2445.36	2271.43	1904.09	1586.65
MED24	MED24	1265.09	1441.15	1214.19	1411.6	1463.1	1531.6	1440.17	1292.3	1638.86	1338.91	1346.78	1528.83	1330.59	1331.26	1298	1192.92	1403.09	1129.81	1579.12	1209.36	1362.49	2262.8	1511.22	1451.47	1353.74	1329.91	1378.95	1353.74	1807.51	1429.4	1594.58	2009.15	1153.97	1151.09	1887.42	2329.86	1530.52	1276.67	1149.8	1534.6
MED30	MED30	1423.07	1427.62	1334.55	979.388	1363.65	1302.4	1413.29	2002.29	1306.86	1476.1	1458.47	1380.6	1392.42	1259.76	1621.33	1486.51	1399.75	1404.45	1291.66	1608.29	1620.89	1544.7	1352.3	1167.17	2941.22	1628.76	1520.78	1139.9	1153.97	1494.44	1684.3	1318.05	7606.82	1313.52	1323.4	1300.81	1484.89	1495.36	1434.67	1652.58
MED4	MED4	2222.44	1865.49	2529.24	2391.74	2707.1	4629.44	2534.1	2805.38	2671.79	2308.18	2180.26	2284.39	2675.86	4282.35	2375.32	2534.1	2411.37	2616.89	2371.53	4784.05	10211.8	1882.85	1995.6	3707.47	2267.17	3333.88	2365.84	3303.44	2445.36	12384.5	2808.93	2681.95	2327.31	2887.2	2828.06	1861.84	2762.55	2739.94	2264.33	2327.31
MEF2A	MEF2A	3233.03	2094.44	2878.25	5245.55	3628.51	2557.34	3488.51	2467.29	3384.69	2902.88	3060.19	3359.01	3739.81	3303.44	3141.66	3094.68	3056.43	2660.96	2784.2	2657.22	11417.4	1748.36	1969.49	1983.85	2850.69	3343.66	2767.57	2501.53	2400.59	2894.62	8515.38	1942.89	4311.96	3015.99	2158.97	1962.74	2861.14	3793.09	3015.99	2703.53
MEF2C	MEF2C	4082.39	2364.91	3338.7	2164.2	4629.44	3798.65	3948.61	3683.3	3557.91	4020.82	3869.85	5106.61	4768.88	3539.34	3277.49	4218.44	4452.56	2757.36	2670.24	3926.89	3281.25	1888.75	2120.03	1788.28	3522.36	4197.89	3177.19	3015.99	3482.32	4095.64	3963.47	2608.11	3231.32	4208.8	2856.82	2584.93	3731.38	3327.35	2589.76	2825.11
MEIS2	MEIS2	7679.11	2735.64	2523.31	3007.25	2828.06	2681.95	13351.5	2593.8	3015.99	2497.53	2689.49	2689.49	2926.9	2473.63	2675.86	2593.8	2537.25	2675.86	2908.34	2271.43	2331.91	4989.15	3518.95	2574.55	2280.35	3376.91	2573.57	2589.76	3531.82	2000.89	2914.28	4208.8	2526.41	2487.61	3926.89	4689.55	2396.16	2820.11	2497.53	3457.62
MEIS3	MEIS3	2589.76	2097.28	3025.9	2477.89	3325.38	2820.11	2994.09	2162.94	2237.64	2966.35	1924.66	3233.03	3284.68	2318.36	2023.83	2595.56	2854.12	2323.71	2458.76	3482.32	1882.85	2369.46	1959.8	1490.85	2071	2041.55	2035.89	2908.34	2592.76	1711.1	1956.12	2062.53	1902.21	3172.12	2013.74	2088.07	4020.82	2281.54	2582.88	1939.76
MEOX2	MEOX2	1531.6	1561.39	1514.66	1438.4	1798.79	1538.26	1675.04	1619.59	1826.29	1671.01	1877.38	1695.35	1830.58	1608.62	1952.01	1561.85	1599.69	1543.94	1809.3	1576.27	1704.69	1711.1	1842.81	1406.17	1737.72	1671.01	1833.26	1595.2	1628.76	1746.12	1870.91	2154.84	1713.44	1558.31	1859.44	2115.65	1764.17	1543.94	1436.84	2021.89
METTL3	METTL3	4282.35	2967.54	2920.04	3212.62	2335.8	2480.11	4282.35	2296.71	2541.71	2452.99	3130.5	2472.99	2364.91	2462.88	2668.69	2723.45	2405.71	2637.81	5106.61	2757.36	2540.61	8370.2	3710.47	3455.93	2870.99	2833.49	2972.04	2464.5	4061.57	1903.61	2629.51	3361.38	5331.09	2825.11	2923.26	3112.29	2584.93	2727.66	3188.49	3416.93
MGC42105	NIM1K	1551.78	1401.56	1613.75	1678.92	1372.85	1596.21	1447.1	1454.46	1251.99	1470.2	1522.89	1242.47	1283.71	1845.72	1469.28	1638.45	1421.12	1645.53	1471.41	1444.69	1412.06	1291.03	1274.81	1472.65	1352.84	1430.64	1509.75	1759.49	1504.72	1428.46	1525.75	1538.9	1532.19	1473.11	1378.95	1319.26	1316.75	1913.1	1524.28	1573.14
MIF	MIF	3229.62	3815.06	5892.82	4647.91	7124.01	9253.21	6148.81	11719.9	5818.64	7767.44	5807.05	7767.44	7027.35	6148.81	3580.11	8049.85	6847.46	4706.84	4168.86	8515.38	5552.4	1623.12	1920.08	4305.38	10354.8	5065.14	6284.64	7392.02	2704.71	2449.85	3353.55	2007.55	5678.08	5552.4	3137.84	2554	3440.75	5024.12	4913.51	5082
MITF	MITF	1306.86	1107.21	1274.1	1247.72	1139.9	1115.22	1076.89	1081.59	1044.45	1149.8	1200.64	1142.3	1145.35	1489.5	1184.6	1156.1	1177.55	1280.11	1158.84	1248.9	1217.54	1109.22	1088.1	992.763	1133.17	1121.97	1119.85	1247.72	1070.72	1232.15	1300.81	1148.51	1475.47	1182.09	1004.49	949	1155.04	1370.53	1167.17	1162.04
MKNK1	MKNK1	3098.29	3581.95	3909.94	4247.31	4465.31	16728.1	3591.21	3333.88	4208.8	3440.75	4472.16	3696.88	4654.96	3376.91	3952.08	5106.61	3749.38	3565.6	3557.91	3343.66	3094.68	4438.85	4753.61	3244.6	3262.99	3793.09	3515.54	3696.88	4790.29	2727.66	4143.71	5470.98	3899.91	3578.28	4989.15	4813.69	3948.61	3992.26	4347.38	4654.96
MKNK2	MKNK2	5863.4	1967.72	2576.88	2463.69	2203.04	2756.39	2359.53	2109.12	2130.51	2317.47	2221.35	2168.96	2180.26	2396.16	2892.99	2637.81	2146.86	2941.22	1967.12	2087.28	2015.92	1793.39	1595.71	2278.28	1907.86	2194.52	2146.27	2177.02	2501.53	1872.57	2333.5	2047.01	2247.8	2183.91	1833.84	1981.72	2141.05	2461.51	2604.65	2093.6
MLANA	MLANA	5552.4	2917.46	3226.24	4136.84	3361.38	3488.51	2582.88	3749.38	2762.55	3731.38	2790.26	4121.73	3294.44	4218.44	2714.36	3087.36	3818.57	3353.55	2665.64	4168.86	2647.19	5024.12	5515.32	3424.79	2614.47	2659.1	6979.73	2681.95	3891.45	1841.65	2500.49	5665.09	3424.79	3435.96	3731.38	4867.99	2402.35	2434.66	2642.65	3141.66
MLF1	MLF1	2714.36	1642.24	1898.16	1720.87	1758.12	1892.16	2169.54	1862.44	1711.1	1898.16	1846.48	1655.59	1732.95	2473.63	2179.53	1867.96	1868.45	2100.3	1715.19	1819.76	2188	1356.16	1412.51	1515.23	1710.04	1805.31	1914.14	1624.36	1651.95	2631.43	2006.38	1460.75	2003.76	1768.89	1456.42	1304.54	1734.75	2691.75	1734.39	1812.47
MLH1	MLH1	2804.4	2334.25	2834.94	4286.83	3124.43	2959.01	2739.94	2103.57	2869.34	2704.71	3080.09	2328.06	2994.09	2926.9	2998.46	2872.64	2718.43	4197.89	3052.06	2086.09	2471.12	3130.5	3015.99	2923.26	2627.99	3030.53	4326.69	2753.38	4095.64	2426.65	3208.61	3536.86	2880.95	2464.5	3840.43	3565.6	2310.15	3235.97	3231.32	3122.39
MLKL	MLKL	670.737	866.8	979.388	2397.32	1119.85	1586.26	915.3	670.737	1543.49	670.737	670.737	1095.42	866.8	866.8	670.737	670.737	816.312	866.8	1004.49	301.875	670.737	2146.27	2068.38	1594.58	670.737	816.312	670.737	2381.74	1985.38	670.737	670.737	2609.82	670.737	1116.99	2212.85	1633.3	670.737	670.737	816.312	866.8
MLLT11	MLLT11	2468.2	2148.26	3501.7	3136.03	3496.32	3581.95	2834.94	2750.26	3154.71	3624.09	3150.19	3811.54	3508.19	3117.7	3130.5	3329.32	3471.85	3031.97	1732.95	3453.45	2392.75	2650.35	2941.22	2460.55	2298.91	3150.19	2968.72	2788.76	3739.81	4452.56	3384.69	4452.56	2959.01	3591.21	3974.45	3885.78	3415.04	2668.69	2295.87	2850.69
MLLT3	MLLT3	1434.09	1405.01	1095.42	1296.88	1488.22	1363.65	1409.33	1304.54	1371.58	1477.35	1377.17	1476.72	1398.16	1302.4	1210.41	1549.16	1276.67	1133.17	1613.75	1441.15	1379.78	1344.83	1385.85	1365.75	1412.51	1396.58	1351.76	1051.95	1442.28	1504.72	1461.95	1607.12	1316.75	1381.64	1438.4	1637.4	1516.42	1372.85	1703.72	1528.26
MLLT6	MLLT6	4208.8	5308.25	4612.66	6115.05	3415.04	4267.86	3876.56	2849.24	4410.66	3482.32	7209	3551.56	3361.38	3811.54	5922.29	6247.89	3793.09	7209	4913.51	3166.97	4796.52	5124.61	5552.4	3656.04	3409.6	4237.48	5470.98	2998.46	6649.77	5039.68	6494.4	11417.4	6979.73	3201.59	6570.04	9903.56	3628.51	4179.61	4322.5	7767.44
MLPH	MLPH	2433.14	17716.2	2614.47	3482.32	2277.19	2458.76	3020.98	1990.28	2747.62	2532.27	9033.21	2282.28	2337.72	2565.26	2529.24	2464.5	4958.55	2366.78	21510.8	1964.38	2200.35	4179.61	3974.45	3265.31	2285.95	3329.32	13761.4	2423.19	3305.88	2074.36	4291.31	3832.85	2483.14	2331.91	2972.04	3865.26	2180.99	2579.54	3482.32	3586.38
MLX	MLX	4155.14	2920.04	8726.26	3317.76	3229.62	3244.6	12384.5	3060.19	3948.61	3609.43	4347.38	3201.59	3181.3	4689.55	3933.07	2974.38	3431.43	4037.96	3454.69	2883.49	4570.69	4322.5	4939.26	3085.59	3899.91	8924.96	4452.56	2718.43	4535.34	3244.6	5331.09	4358.64	7124.01	3717.1	4330.88	5024.12	2901.39	3909.94	3968.96	4027.22
MMP11	MMP11	2265.14	2201.34	1542.57	1590.02	1715.19	1810.12	1715.19	1583.22	1606.22	1705.94	1369.8	1655.59	1916.25	1703.29	1721.35	1903.61	1623.97	2057.04	1148.51	1823.78	1999.61	1741.83	1704.15	1727.46	1523.78	1565.96	1430.02	1656.54	1767.8	2145.68	1694.33	1434.09	1632.76	1980.86	1393.65	1616.25	1823.21	1906.13	1405.01	1251.03
MMP14	MMP14	2023.83	2247.8	1825.24	1987.84	1857.21	1734.75	1517.79	1725.42	1732.95	1725.42	1786.8	1765.58	1848.33	1725.42	1836.23	1848.33	2093.6	2095.28	1391	1652.26	2064.44	1941.95	1970.89	2320.94	1739.64	1777.17	1734.75	1646.46	1896.74	2404.75	1499.54	2260.91	1689.6	2042.76	2051.28	1695.35	2016.59	2110.7	1729.13	1258.03
MMP2	MMP2	1927.86	1894.29	1941.95	1869.16	1874.08	2047.01	2372.46	1751.24	1830.58	2162.94	2231.51	1985.38	1950.32	2497.53	2462.19	2434.66	2257.85	2238.46	2265.72	1911.03	2005.19	1489.92	1612.7	1451.47	2227.09	2465.89	2275.79	1852.56	1966.39	5308.25	2831.98	1898.87	2558.59	2186.75	1750.6	2016.59	2107.65	2381.74	2561.06	2454.03
MMP24	MMP24	1655.04	1675.04	1602.59	1577.72	1701.1	1502.45	1416.31	1487.09	1353.29	1608.94	1416.79	1836.23	1836.81	1136.88	1375.49	1435.66	1633.79	1332.19	1107.21	1627.49	1638.86	1944.19	1751.24	1322.03	1565.56	1247.72	1483.42	1477.35	1359.56	1980.34	1466.12	1393.04	1581.84	1729.6	1448.36	1785.94	2120.03	1294.85	1410.36	1287.26
MNAT1	MNAT1	2845.68	2285.95	2374.36	7903.16	2499.45	2363.96	1965.65	2100.3	2068.38	2424.14	1771.8	2414.51	2509.53	2063.48	1948.81	1744.94	2248.41	2209.94	2591.71	2880.95	2527.57	2423.19	2349.88	3000.75	3308.31	2053.46	1976.06	2402.35	2592.76	1400.84	2249.79	1948.21	2677.26	2572.6	1947.05	1873.57	2545.24	1736.26	4075.1	3989.64
MNDA	MNDA	1473.98	1334.55	1351.01	1417.28	1320.69	1253.56	1404.45	1256.65	1312.75	1341.4	1287.26	1326.97	1278.25	1564.61	1344.28	1467.2	1359.56	1311.99	1244.49	1291.66	1350.25	1455	1418.45	1308.33	1407.6	1449.41	1447.1	1196.67	1377.8	1393.65	1523.33	1188.91	1376.01	1358.23	1242.47	1397.06	1302.4	1487.09	1348.14	1378.95
MOBKL2A	MOB3A	16009.3	3475.23	4579.07	4311.96	4347.38	12025.1	3141.66	4846.65	3101.75	4939.26	4218.44	5892.82	4291.31	3267.64	3821.47	5818.64	5163	20031.3	4012.5	4958.55	3728.34	3591.21	4208.8	3529.54	4242.39	4939.26	3690.26	3037.93	4753.61	4276.16	8809.24	3824.36	5124.61	5665.09	3725.3	4542.43	2972.04	12384.5	9253.21	4111.61
MORC1	MORC1	2471.12	2501.53	1656.54	1615.5	1833.84	1684.3	1928.62	1647.44	1545.72	1868.45	1993.2	2059.11	1914.67	1874.53	2034.28	2110.7	2072.1	1937.62	1814.75	1801.03	2363	2721.47	2737.69	1993.2	2324.39	1940.45	1839.71	1520.28	1756.37	2277.19	1992.51	1597.54	2157.7	2095.28	1798.33	1876.24	1835.14	2171.65	1946.35	1801.03
MPP1	MPP1	3785.69	4136.84	2709.21	3067.51	2461.51	2627.99	2433.14	2528.41	2464.5	2605.95	2952.49	2431.1	2523.31	2511.8	3315.38	3072.57	2815.1	3098.29	3628.51	2684.79	4276.16	2644.79	2718.43	3195.66	3527.25	2641.28	2999.61	2436.05	2742.36	3047.36	3193.38	2195.3	2693.05	2462.88	2394.99	2239.29	2845.68	3104.95	3262.99	3101.75
MPP3	MPP3	2345.22	2425.09	2096.03	2335	1943.54	2010.97	2000.25	2027.96	1976.06	2020	2151.99	1844.39	1977.39	2235.61	2216.35	2272.11	2164.91	2255.7	1997.63	1921.28	2301.53	1959.8	1878.91	2501.53	2093.6	2042.76	2042.76	2288.44	2035.08	2880.95	2093.6	1728.66	2038.33	2035.08	1841.03	1612.7	2132.53	2334.25	2366.78	1873.57
MPP5	MPP5	3384.69	4082.39	2718.43	2423.19	3037.93	2605.95	2306.45	2390.72	2529.24	3014.07	2288.44	2521.15	3007.25	2659.1	3080.09	2631.43	2756.39	2825.11	3042.49	3120.36	7209	2255.7	2240.4	4305.38	2516	2737.69	2399.88	2505.26	2350.8	2946.76	2426.65	2399.16	2274.4	2584.93	2198.18	1735.21	2721.47	2493.78	4722.4	2582.21
MPZL2	MPZL2	3471.85	3635.5	6922.2	3759.64	6979.73	6363.57	2659.1	4832.3	2701	7465.04	4208.8	8191.65	7392.02	3098.29	2899.91	7679.11	8103.35	4509.44	2605.95	6922.2	3974.45	5039.68	4330.88	2568.21	2945.62	3409.6	3208.61	3172.12	3955.55	4179.61	3974.45	3591.21	2946.76	7823.5	5065.14	3824.36	8515.38	3664.56	2994.09	2751.82
MRPL45	MRPL45	3527.25	2793.81	2826.59	3329.32	2284.39	2920.04	4159.41	3359.01	3496.32	2984.5	2914.28	2177.75	2271.43	2725.43	10643.5	2658.16	2351.72	3343.66	3522.36	3146.93	3370.95	3815.06	2759.86	25247.6	3656.04	2863.9	9142.11	4061.57	4136.84	2121.53	2674.81	3014.07	2614.47	2552.53	2533.04	3635.5	3094.68	5140.57	20031.3	3395.15
MRPL55	MRPL55	1786.31	1872.08	1585.36	1978.13	1388.92	1528.26	1479.33	1426.21	1559.25	1419.03	1567.49	1587.04	1394.75	1674.55	1624.36	1612.22	1710.57	1778.92	1564.08	1534.6	1701.1	2035.89	1896.74	2059.78	1499.54	1472.19	1402.29	1737.72	1655.04	1763.67	1487.75	1633.3	1604.11	1648.64	1619.59	1624.74	1380.6	1715.19	1855.09	1455
MRPS26	MRPS26	1396.09	1531.01	1356.16	1329.91	1282.09	1335.88	1299.78	1160.96	1378.95	1306.86	1182.09	1217.54	1177.55	1514.03	1246.81	1448.36	1247.72	1321.36	1717.8	1326.38	1311.22	1734.03	1786.8	1495.36	1407.6	1287.26	1318.05	1395.42	2048.81	1326.97	1221.64	1518.86	1234.99	1291.03	1432.06	1352.84	1177.55	1283.71	1597.54	1484.89
MRPS30	MRPS30	1749.51	1865.49	1499.93	1799.36	1656.54	1382.67	1643.28	1428.93	1652.26	1525.27	1655.04	1696.33	1571.76	1247.72	1494.9	1586.65	1761.2	1658.42	1607.96	1477.99	1752.62	2528.41	2425.09	2020	1805.84	1531.01	1558.31	1583.22	1771.1	1852.56	1558.78	1694.33	1667.11	1556.12	1970.89	2243.59	1569.81	1547.24	1459.5	1754.26
MRT4	MRTO4	2330.89	2720.38	2635.84	4033.61	2394.99	2781.12	2949.7	2489.57	2833.49	2180.99	2730.88	2660.96	2352.54	2383.85	2502.43	2810.46	2513.38	2972.04	2336.6	2051.76	2200.35	4867.99	4259.56	3667.3	2516	3240.53	2872.64	2938.07	3602.21	1995.6	3023.03	3974.45	3231.32	2179.53	3446	4612.66	2482.1	2914.28	2845.68	2735.64
MSC	MSC	1805.31	1541.54	1493.67	1491.36	1308.33	1624.74	1438.9	1417.28	1400.84	1457.35	1474.85	1302.4	1377.8	1773.86	1713.94	1636.83	1344.83	1701.58	1520.78	1385.85	1562.85	1343.72	1377.8	1540.99	1404.45	1495.36	1421.12	1495.36	1488.69	2247.8	1649.85	1306.86	1608.29	1575.1	1273.39	1354.89	1320.69	1852.56	1989.67	1446.36
MSH2	MSH2	1855.09	1705.24	1850.4	2339.79	1694.33	1924.15	1930.05	1979.83	1689.6	2048.81	2107.65	1682.01	1594.04	2130.51	2271.43	2112.18	1935.98	2141.05	2112.78	1735.67	2011.44	1376.54	1287.26	1510.71	2059.11	1963.56	2047.01	2009.15	1813.16	2596.62	2196.32	1878.91	4768.88	3370.95	1693.79	1323.4	1711.76	2471.12	2087.28	2243.59
MSLN	MSLN	1735.67	1771.8	1438.9	1599.17	1671.01	1459.5	1592.96	1621.33	1456.42	1649.85	1523.78	1714.44	1710.04	1158.84	1456.42	1652.58	1697.06	1512.21	1232.15	1591.39	1664.85	2138.26	2053.46	1604.11	1718.9	1381.64	1509.75	1661.58	1359.56	2251.48	1529.42	1683.3	1636.26	1810.12	1659.83	1905.49	1727.46	1316.75	1535.51	1435.26
MSN	MSN	2400.59	1808.47	1845.27	1738.56	4479.01	2214.45	3031.97	6692.1	3749.38	2394.99	1708.15	2721.47	4542.43	2114.45	4033.61	2159.72	2082.36	1942.89	1918.94	2774.84	3675.65	915.3	1101.03	5665.09	5552.4	2156.38	1919.51	8726.26	1389.5	1654.44	8103.35	866.8	2365.84	2289.25	1202.85	1034.44	1706.5	2255.7	2883.49	2222.44
MST4	STK26	3014.07	2956.45	2913.15	3262.99	3069	2808.93	2511.8	2582.88	2719.28	2747.62	2412.31	3069	2976.72	2202.34	3067.51	2236.26	2891.36	2899.91	2998.46	2233.6	3602.21	5765.66	6181.71	3271.93	2489.57	3120.36	3166.97	2513.38	2825.11	1834.24	2342.69	3869.85	1961.6	2863.9	3389.49	4075.1	3205.44	1985.38	2556.09	3018.94
MTCP1	MTCP1	2088.07	1918.94	2411.37	2459.59	2168.19	2469.11	3435.96	3926.89	3053.57	2399.16	2631.43	2709.21	2011.91	5470.98	2691.75	2633.25	2189.91	2763.84	2659.1	2644.79	2464.5	1828.52	1669.75	2493.78	4143.71	2595.56	3089	3937.35	2345.96	2179.53	2702.35	1996.83	2558.59	2225.34	1902.91	2091.41	2283.03	2525.25	2796.72	2781.12
MTERF	MTERF1	1177.55	1228.39	1306.1	1020.52	1375.49	1223.64	1255.85	1097.17	1278.25	1303.08	1076.89	1245.89	1274.1	1589.01	1332.19	1341.4	1184.6	1167.17	1081.59	1076.89	1299.78	2336.6	1295.59	1267.97	1338.91	1196.67	1277.46	1121.97	1309.25	1206.36	1281.1	1351.76	1314.29	1162.04	1301.61	1202.85	1302.4	1348.88	1119.85	1318.66
MTMR2	MTMR2	4276.16	6148.81	4020.82	5841.02	6692.1	4330.88	3933.07	3101.75	5724.09	3205.44	4925.26	3333.88	6363.57	3948.61	5507.08	4880.16	3798.65	6013.46	5515.32	2988.46	3565.6	4939.26	3811.54	5163	3515.54	4322.5	6740.77	3818.57	5124.61	4587.36	10987.3	4579.07	3941.62	3240.53	4784.05	5795.46	2959.01	5039.68	4939.26	5454.86
MTO1	MTO1	1456.42	1431.35	1183.34	1592.96	1215.35	1333.67	1303.75	1202.85	1308.33	1295.59	1129.81	1283.71	1244.49	1494.06	1321.36	1232.15	1280.11	1360.16	1595.2	1251.99	1373.56	1680.72	1600.65	1503.58	1369.8	1219.9	1235.96	1395.42	1541.54	1414.08	1243.48	1580.69	1274.1	1219.9	1221.64	1451.47	1285.56	1362.49	1587.04	1405.59
MUSK	MUSK	1755.72	2361.05	1919.51	2845.68	1791.58	1540.99	1873.06	1616.25	2107.65	1720.87	2001.59	1939.06	1930.45	1595.2	1738.14	1750.06	1806.75	1810.72	2023.83	1579.58	1874.99	4971.89	4347.38	2762.55	1918.08	1975.21	1842.23	2200.35	2214.45	2507.19	1755.21	3926.89	2035.89	1933.05	2960.94	3899.91	1849.86	1548.31	1327.68	2051.28
MUTYH	MUTYH	1417.28	1477.35	1504.72	1385.85	1715.19	1690.54	1799.36	1732.95	1759.1	1676.14	1757.01	1663.89	1721.35	1531.6	1649.85	1517.05	1649.24	1506.53	1543.49	1524.79	1628.12	1489.92	1639.28	1214.19	1591.39	1695.35	1836.81	1280.11	1603.58	1629.13	1753.84	2034.28	1594.58	1565.96	1736.85	1757.57	1681.1	1617.35	1531.01	1788.28
MX1	MX1	2791.76	2737.69	2960.94	2005.19	3640.53	3418.82	2157.7	4237.48	4612.66	8103.35	2549.18	4226.51	3581.95	1915.2	2721.47	2920.04	3465.54	2481.06	4612.66	4259.56	3083.81	1767.8	1780.46	2471.12	2576.88	2233.6	2633.25	2684.79	2202.34	1570.41	2000.89	1844.39	3551.56	3628.51	1807.13	1799.92	2392.75	2258.79	2615.68	2820.11
MX2	MX2	1387.19	1333.67	1331.26	1196.67	1136.88	1065.41	1319.97	1153.97	1213.04	1303.08	1194.14	1273.39	1287.26	1264.21	1260.86	1323.4	1187.92	1238.31	1914.14	1545.72	1346.14	1507.84	1585.36	1375.49	1441.15	1505.14	1273.39	1004.49	1126.08	1436.06	1327.68	1388.35	1294.11	1101.03	1274.81	1447.1	1314.29	1366.46	1936.69	1540.4
MYBL2	MYBL2	1625.33	1346.14	1475.47	1472.19	1318.05	1567.49	1552.53	1446.73	1458.47	1501.64	1348.88	1382.67	1451.47	1853.75	1818.78	1596.88	1342.25	1732.95	1493.67	1463.1	1485.92	1206.36	1241.69	1369.8	1314.29	1560.92	1577.19	1617.35	1514.66	1855.71	1732.28	1228.39	1648.04	1548.31	1213.04	1314.29	1343.72	1747.2	1555.26	1522.57
MYC	MYC	1731.61	1698.78	1871.49	1488.69	2185.47	2100.3	1808.47	1918.94	1999.61	2171.65	2188	2314.88	2369.46	1995.6	2028.56	2239.29	1842.81	1765.58	1972.12	2535.16	1714.44	1549.16	1675.59	1421.12	1802.96	1832.69	2062.53	1705.59	1804.78	2826.59	2053.46	2049.76	1932.1	2150.01	1869.88	1707.06	2302.99	1935.28	1722.39	2170.12
MYCBP	MYCBP	2124.81	2160.46	3527.25	2099.03	5219.11	8370.2	7258.06	12608	8515.38	5552.4	2607.03	6740.77	5203.77	4579.07	2523.31	4426.43	4867.99	2475.45	2507.19	5552.4	3067.51	1718.45	2055.07	8924.96	12384.5	3353.55	2246.07	9732.58	1828.97	1466.12	2231.51	2170.12	2157.7	4706.84	2597.69	1929.65	2675.86	2923.26	2067.64	2107.65
MYCBPAP	MYCBPAP	1504.72	1756.37	1560.92	1944.92	1508.81	1531.6	1701.58	1277.46	1658.42	1400.29	1361.96	1498.66	1444.29	1482.7	1350.25	1456.89	1418.45	1440.17	1948.21	1369.08	1512.81	2750.26	1660.95	1761.56	1655.04	1894.29	1483.42	1367.17	1973.4	1430.64	1467.8	2077.53	1399.75	1208.31	1924.15	1860.21	1476.1	1443.9	1289.97	1811.33
MYCL1	MYCL	1903.61	1739.64	2433.14	2073.4	3087.36	2404.75	2124.81	2270.72	2045.33	2905.62	2364.91	3137.84	3150.19	2568.21	2165.62	2861.14	2621.81	2118.76	2338.89	3545.47	1911.74	2931.4	1892.85	2165.62	1980.34	2314.88	2136.25	2064.44	2146.86	1517.05	2137.26	2225.34	1934	2767.57	2527.57	2138.84	3368.3	2177.02	2399.16	2399.16
MYCN	MYCN	1781.95	1979.35	1800.47	1293.21	2047.01	1662.02	1777.8	1775.64	1655.04	1834.24	1755.21	1890.82	1939.06	1346.78	1773.86	1696.33	1705.94	1635.4	1686.45	1962.74	1828.97	2118.76	2086.09	1397.06	1861.25	1582.21	1761.2	1650.7	1417.86	3303.44	1570.71	1992.51	1753.23	1861.25	1746.12	1746.66	1783.61	1388.35	1452.42	1643.28
MYD88	MYD88	1410.36	1286.41	1435.26	1153.97	1406.17	1381.64	1596.21	1331.26	1303.75	1616.8	1546.62	1354.89	1367.17	1909.78	1540.4	1727.46	1425.64	1466.66	1642.24	1558.31	1550.76	1274.81	1136.88	1051.95	1673.58	1678.92	1652.58	1223.64	1111.34	2020.55	1774.34	1081.59	1797.88	1578.66	1310.7	1297.44	1472.19	1731.61	1774.99	1673.58
MYF6	MYF6	1729.13	1723.49	1800.47	1551.78	2240.4	1826.65	1903.61	1834.24	2074.36	1993.2	2168.19	2161.04	2223.66	1920.67	2111.44	1933.53	1935.98	1884.52	2016.59	1922.6	2218.79	1607.96	1867.96	1372.85	1914.14	2022.86	2162.94	1731.61	1855.71	2320.94	2361.05	2183.91	2010.06	1924.15	1917.22	2020.55	2168.19	1969.49	1763.67	2003.03
MYNN	MYNN	1065.41	1027.58	1151.09	1324.41	1133.17	1115.22	1034.44	1136.88	1113.45	1088.1	992.763	1051.95	1027.58	1179.55	979.388	1020.52	1034.44	1178.55	1097.17	1232.15	1093.66	1124.03	1166.13	1081.59	1119.85	964.788	1084.84	1188.91	1093.66	1116.99	1088.1	1145.35	1172.33	1184.6	1200.64	1027.58	1034.44	1274.1	1219.9	1076.89
MYOG	MYOG	4143.71	4654.96	4247.31	3933.07	3840.43	3518.95	3101.75	2798.97	3098.29	5024.12	3713.79	4012.5	4061.57	4629.44	4082.39	4654.96	4159.41	4291.31	4602.44	3739.81	3832.85	2777.97	2645.99	2707.1	3010.26	3455.93	3376.91	3134.22	4732.98	3446	10732.1	2902.88	3609.43	4033.61	3865.26	3320.15	4187.45	4121.73	4179.61	3609.43
MYOZ2	MYOZ2	1632.22	1667.65	1873.06	2218.03	1590.02	1626.26	1406.17	1472.19	1617.35	1446.36	1581.08	1534.6	1534.03	1665.28	1677.93	1709.5	1613.75	1613.75	1518.86	1586.26	1579.58	1993.2	1864.96	2216.35	1421.82	1620.45	1467.8	1918.94	1649.85	1316.75	1362.49	1841.65	1350.25	1646.95	1852.56	1545.72	1494.06	1688.05	1366.46	1458.99
MYST2	KAT7	1245.89	1241.69	1156.1	1240.04	1319.26	1268.74	1253.56	1309.25	1145.35	1247.72	1027.58	1206.36	1151.09	1378.95	1081.59	1160.96	1153.97	1167.17	1156.1	1449.41	1195.41	1256.65	1244.49	1165.09	1208.31	1070.72	1051.95	1415.17	1280.11	1165.09	1300.81	1174.96	1303.75	1403.89	1174.96	1076.89	1207.34	1311.22	1226.11	1256.65
NAB1	NAB1	1278.25	1209.36	1387.19	1584.79	1179.55	1314.78	1447.1	1637.4	1240.91	1323.4	1065.41	1232.15	1136.88	1428.93	1286.41	1119.85	1278.25	1306.1	1254.31	1323.4	1177.55	1317.4	1280.11	1129.81	1240.04	1129.81	1261.96	1640.09	1224.88	1215.35	1431.35	1156.1	1206.36	1348.88	1320.69	1194.14	1230.74	1416.79	1143.83	1210.41
NAE1	NAE1	2059.78	2280.35	2053.46	2028.56	2237.64	1725.42	2188	1849.33	1914.14	2205.82	1940.45	2448.94	2306.45	2104.96	1862.96	2234.95	2097.28	2161.62	2331.91	2043.75	1910.33	2793.81	2762.55	2429.69	2031.09	2146.86	7258.06	1915.2	2988.46	1835.65	2161.62	1932.1	2053.46	2306.45	2302.99	3047.36	2183.39	2183.91	2300.07	2151
NAGK	NAGK	6363.57	3090.64	2856.82	2569.47	2618.86	2633.25	2894.62	3014.07	2861.14	2923.26	3365.65	2767.57	2569.47	2631.43	3061.38	3033.43	2461.51	3363.51	2432.12	2744.81	3226.24	2191.9	2383.85	1956.12	2988.46	2874.14	3294.44	1965.01	2336.6	4722.4	3053.57	2475.45	3446	2753.38	2431.1	2267.17	2525.25	2570.72	2960.94	2856.82
NAP1L1	NAP1L1	1620.89	1851.21	2727.66	2345.96	1999.61	2133.28	2096.03	2255.7	2300.07	1705.94	1602.59	1868.45	1730.56	2381.74	1874.08	1663.35	1732.95	1775.64	1977.39	1825.24	1644.97	2707.1	2547.99	2944.47	1953.25	2101.88	2218.03	2797.85	2631.43	1502.45	2137.26	2402.35	1737.29	1885.24	2337.16	2796.72	1772.5	1700.49	9375.11	1759.49
NAP1L3	NAP1L3	8103.35	25247.6	4913.51	51946.7	5665.09	7996.35	2885.34	2747.62	2863.9	4796.52	4380.77	4298.8	5691.07	16009.3	3298.45	3578.28	4714.62	8295.61	23433	7823.5	5586.4	17716.2	51946.7	2277.19	3208.61	12384.5	5349.94	51946.7	8515.38	14292.4	5438.74	12608	10125	4479.01	23433	25247.6	12025.1	3210.62	2461.51	2369.46
NAP1L4	NAP1L4	2141.66	2227.09	7258.06	14292.4	5586.4	3759.64	4438.85	4370.41	2233.6	4330.88	2168.19	4925.26	5245.55	3885.78	2258.79	2658.16	3545.47	3363.51	1644.97	4276.16	2454.03	2335	2404.75	1254.31	3531.82	2721.47	2342.69	1816.05	1948.21	2128.91	2110.7	2472.99	2058.44	4410.66	2497.53	2153.43	2691.75	1966.39	1570.71	1739.1
NCK1	NCK1	3403.59	4784.05	2942.85	2487.61	1828.52	2675.86	3094.68	2863.9	3628.51	2257.85	2344.49	2326.55	2087.28	2684.79	3305.88	2738.81	2307.31	11207.5	5863.4	2209.94	2939.65	1725.42	1538.9	2101.09	3387.09	2854.12	2647.19	2699.65	1994.74	2417.64	4587.36	1522.89	2747.62	3289.47	1557.2	1543.94	6148.81	11417.4	1048.2	2469.11
NCOA4	NCOA4	1326.97	1590.51	1585.36	1426.78	2168.19	1873.06	1444.29	1707.06	2093.6	1777.17	1921.72	1970.89	2067.64	1623.12	1677.93	1731.61	1646.46	1409.33	1933.05	2127.3	1388.35	2061.55	2176.29	1806.75	1469.78	1588.49	1911.74	2119.39	1777.8	2010.06	2293.74	2925.08	1424.81	1676.14	2255.7	2479.15	2326.55	1353.29	2441.46	2006.96
NCOA5	NCOA5	2658.16	2972.04	3197.94	3181.3	4150.86	4050.54	3389.49	5039.68	3087.36	3992.26	2589.76	5498.84	3853.91	2681.95	3284.68	3885.78	4347.38	3101.75	2891.36	5633.07	3098.29	2681.95	2767.57	4226.51	3793.09	5245.55	2791.76	4380.77	2297.75	2217.19	2365.84	2082.36	2443.5	4218.44	2517.09	2931.4	2414.51	3311.71	3454.69	4587.36
NDE1	NDE1	18665.2	8295.61	5818.64	8726.26	3899.91	6798.36	21510.8	3759.64	14758.9	4452.56	20031.3	4042.31	3766.5	51946.7	4635.14	4594.9	3926.89	6847.46	8191.65	4218.44	12994.5	2250.55	2902.88	5331.09	3403.59	9375.11	10211.8	5268.95	8924.96	1887.42	3755.76	4143.71	5678.08	6115.05	6494.4	5665.09	4259.56	6446.04	5960.9	5633.07
NDRG1	NDRG1	4259.56	4075.1	4282.35	5140.57	3739.81	4197.89	4410.66	3941.62	3656.04	3824.36	3948.61	3899.91	3683.3	3146.93	4542.43	4570.69	3909.94	3963.47	4570.69	4143.71	4168.86	15474.7	4479.01	3974.45	3333.88	3777.43	3980.94	3478.61	4279.26	2338.31	3749.38	3739.81	3909.94	3454.69	3987.01	3777.43	2920.04	4159.41	3365.65	4892.32
NDRG2	NDRG2	2781.12	3083.81	3955.55	3438.36	4168.86	6494.4	3338.7	3056.43	3987.01	3926.89	3365.65	3798.65	3948.61	2966.35	2944.47	3683.3	3710.47	2874.14	3260.47	3933.07	2845.68	4846.65	5024.12	3415.04	3166.97	3056.43	3094.68	3208.61	3840.43	2960.94	3166.97	4913.51	3210.62	4939.26	5106.61	5124.61	4509.44	2684.79	1488.69	4050.54
NDUFAB1	NDUFAB1	2040.16	1869.88	2035.08	6411.48	1952.01	2178.64	2342.69	2762.55	2397.32	2009.15	2156.38	2202.34	1972.12	1739.64	3941.62	1970.89	2137.26	2052.86	1629.5	2146.86	1939.06	2494.88	2211.03	3303.44	2079.53	2236.95	2000.25	2872.64	2069.78	1558.31	6798.36	1806.75	1844.39	2007.55	2032.58	2171.65	2071	2040.16	2234.95	1741.83
NDUFV3	NDUFV3	2306.45	2039.54	2271.43	2562.93	2134.31	2219.56	2285.17	1818.78	2255.7	2492.69	2113.91	2133.28	2086.09	3704.47	2345.96	2186.11	2335	2357.6	2174.4	1664.85	2122.5	2850.69	2207.75	2058.44	1992.51	2878.25	2281.54	2160.46	2785.41	2239.29	2742.36	2533.04	2412.31	2162.94	2259.74	2812	1948.21	2409.63	2601.9	2283.03
NEDD9	NEDD9	1975.21	2798.97	2209.94	2984.5	2257.85	2499.45	2218.03	2156.38	2684.79	2005.19	3052.06	2247.8	2065.61	2644.79	3353.55	2091.41	2678.65	2292.46	3137.84	1686.01	2051.76	2956.45	4640.85	2163.57	1852.56	2750.26	2942.85	2541.71	3254.4	2023.83	2660.96	3303.44	2170.89	1881.09	3015.99	12608	1887.42	1990.87	2680.3	2177.02
NEK11	NEK11	2156.38	2026.54	2129.71	2157.04	1956.12	2140.24	1962.17	1850.4	2122.5	1967.12	2011.44	1972.12	2018.09	2403.55	2334.25	2443.5	2007.55	2421.11	2313.04	1954.33	2038.33	1726.61	1759.89	2161.62	1761.91	2157.7	2003.76	2045.33	2224.5	2265.14	2448.04	1748.36	2075.46	2105.46	1758.12	1615.5	2011.91	2486.3	2216.35	2232.56
NEK3	NEK3	5795.46	2157.04	2474.28	3014.07	2048.81	2388.89	2318.36	1948.21	2297.23	2146.86	2400.59	2038.33	2025.82	2369.46	2381.74	2342.69	2262.07	2584.93	2327.31	1896.74	2059.11	2467.29	2373.4	2897.39	1800.47	2392.75	2313.82	2450.9	2872.64	1958.7	2538.38	6013.46	2243.59	2101.88	2539.51	2302.99	1990.28	2769.64	2410.43	2689.49
NEK7	NEK7	2253.13	2421.11	2533.04	2774.84	2433.14	2660.96	2361.05	2335.8	2801.81	2274.4	2963.4	2291.19	2170.12	2043.75	2561.06	2280.94	2222.44	2197.35	3271.93	2426.65	2313.82	2519.26	3037.93	2607.03	2520.21	2255.7	2771.71	2331.91	2962.17	2739.94	2598.65	4095.64	2534.1	1911.03	3208.61	3759.64	2168.19	2083.61	2920.04	3710.47
NEUROD1	NEUROD1	6922.2	3141.66	13351.5	4370.41	5268.95	8609.15	4528.25	6284.64	6327.46	5724.09	3412.32	6692.1	5724.09	3291.96	4607.55	4768.88	5375.04	3281.25	2805.38	5065.14	2863.9	3551.56	5288.09	5818.64	5288.09	3675.65	2699.65	6327.46	4501.57	2137.26	3624.09	5818.64	2446.7	9253.21	4722.4	4654.96	5268.95	9375.11	3488.51	2880.95
NEUROD4	NEUROD4	2642.65	2474.28	2145.68	2660.03	2142.26	2156.38	2016.59	1927.86	2100.3	1974.35	2402.35	2214.45	2243.59	2162.28	2240.4	2258.79	2148.26	2514.91	2160.46	2345.96	2114.45	2742.36	2626.47	3216.75	1787.29	2375.32	2017.34	2257.85	2805.38	2101.88	2109.12	2133.79	1887.42	2266.31	2289.25	2636.82	2088.07	2300.07	2841.01	2124.81
NF2	NF2	1759.49	1675.04	1259.76	1487.09	1292.3	1643.28	1710.57	1478.64	1415.17	1472.65	1326.38	1350.25	1509.75	1767.8	1661.58	1672.11	1474.85	1842.23	1371.58	1377.8	1929.14	1338.91	1065.41	1305.34	1327.68	1515.8	1487.75	1518.86	1797.88	1712.41	1687.54	1352.84	1594.58	1468.29	1253.56	1398.16	1318.66	1630.77	1427.62	1506.53
NFATC4	NFATC4	2452.99	2595.56	2168.96	2542.56	1789.36	2007.55	2010.97	1813.84	2092.12	1810.12	2020	1895.38	1864.22	2287.64	2136.25	2134.31	2210.48	2278.28	2084.69	1740.19	2193.74	2704.71	2680.3	2601.9	1832.07	2154.84	1959.25	2140.24	2319.78	2448.04	2283.71	2361.05	2048.81	1991.46	2381.74	2582.88	1874.99	2221.35	2313.04	2080.13
NFE2	NFE2	3418.82	3857.29	4168.86	4168.86	3948.61	4012.5	3154.71	3004.47	3333.88	3749.38	4050.54	3759.64	4140.27	3876.56	5818.64	4784.05	3667.3	4465.31	3565.6	3731.38	3415.04	3101.75	3080.09	3557.91	2765.14	3759.64	3578.28	3557.91	4654.96	2550.38	4159.41	2887.2	3915.19	4143.71	3581.95	3166.97	4706.84	4479.01	3289.47	3453.45
NFE2L2	NFE2L2	1850.4	1625.91	1885.24	1616.25	1932.1	1766.78	1855.09	1712.41	1957.59	1968.33	1782.44	1976.06	1905.49	2338.89	1980.34	2131.15	1727.04	1829.78	1842.23	1751.24	1673.58	2202.34	1850.4	1623.97	1697.5	2180.26	1886.4	1658.42	1864.96	1555.26	2247.8	1710.04	1872.57	1996.83	1888.75	1923.03	1968.33	1966.39	2090.69	1886.91
NFIA	NFIA	1656.54	1881.63	1745.53	1833.84	1811.33	1971.51	2005.19	1874.99	2680.3	1792.22	2200.35	1828.06	1804.17	1732.95	2117.81	2057.04	1734.03	2109.91	2541.71	1613.75	4612.66	2128.11	2146.86	1960.7	2011.91	2031.91	1978.13	1842.81	2021.89	2037.32	2031.91	2984.5	1909.22	1701.1	2388.89	2497.53	1864.22	1707.06	2027.96	2164.91
NFIB	NFIB	1403.89	1355.53	1197.63	1101.03	1354.89	1205.36	1505.55	1436.06	1337.65	1415.74	1455.54	1360.16	1436.84	1269.51	1490.85	1409.33	1321.36	1321.36	1360.16	1433.58	1434.67	1217.54	1219.9	1016.71	1543.04	1403.89	1639.68	1101.03	1163.11	1634.28	1512.81	1387.19	1420.36	1287.26	1351.76	1468.78	1467.2	1455.54	1672.11	1756.37
NFIL3	NFIL3	1342.25	1182.09	1214.19	1070.72	1253.56	1146.93	1379.78	1315.28	1120.91	1351.76	1289.97	1253.56	1335.88	1554.12	1492.35	1354.89	1213.04	1310.17	1332.93	1326.38	1360.16	1119.85	1198.59	915.3	1411.6	1314.29	1235.96	1088.1	1004.49	1553.29	1392.42	1109.22	1519.78	1299.78	1101.03	1245.19	1302.4	1646.46	1599.17	1488.22
NFKBIA	NFKBIA	2523.31	2033.24	2561.06	2620.34	2312.25	2520.21	2845.68	2041.55	2390.72	2537.25	2807.15	2381.74	2342.69	2702.35	2802.62	2654.23	2467.29	2341.69	2681.95	2004.47	2406.68	1658.42	1708.96	1655.59	2678.65	2905.62	2875.65	2112.18	2480.11	3120.36	3777.43	2278.28	3066.01	2936.5	2186.75	2406.68	2357.6	3193.38	3047.36	2902.88
NFX1	NFX1	1507.38	1611.74	1323.91	2277.73	1391	1400.29	1477.35	1344.83	1519.78	1427.62	1301.61	1346.14	1258.03	1647.44	1469.28	1560.92	1386.52	1493.67	1834.24	1371.58	1466.12	1926.58	1945.65	1872.57	1441.15	1380.6	1452.42	1799.92	1549.16	1285.56	1394.75	1749.51	1446.36	1472.19	1533.46	1562.85	1309.25	1519.78	1512.81	2274.4
NFYA	NFYA	1744.49	1668.67	2152.71	1447.73	1836.23	1814.29	2287.64	2019.45	2079.53	1904.58	2153.43	1744.05	1816.51	1706.5	1844.39	1696.33	1581.08	1693.79	2086.09	1826.65	1840.4	1359.56	1525.75	1344.83	2108.39	1727.46	2180.26	1642.24	1605.21	3014.07	1986.12	1751.24	2190.91	1583.22	1685.56	1565.15	1927.86	1923.03	1591.39	1968.91
NFYB	NFYB	2434.66	2191.9	3635.5	9637.7	4003.65	3333.88	2236.26	2579.54	2421.11	3541.81	2355.53	3818.57	3912.56	2481.06	2725.43	3120.36	3361.38	2944.47	2399.16	4061.57	2098.41	2484.99	2124.81	2626.47	1892.85	2589.76	3821.47	2781.12	3030.53	2110.7	2381.74	2483.14	2183.39	3876.56	2627.99	2283.03	3755.76	2801.81	1907.86	2177.02
NHLH1	NHLH1	2494.88	2188.96	2121.53	2113.38	2124.81	2211.94	2049.29	2502.43	2025.1	2070.39	2301.53	2221.35	2021.89	2018.09	2250.55	2312.25	2118.76	2530.37	2455.76	2342.69	2274.4	1722.39	1646.46	2320.94	2083.61	2153.43	2069.07	2062.53	2375.32	2185.47	2296.71	1873.06	2225.34	2300.07	1788.82	1718.9	1902.21	2295.87	2998.46	2622.91
NICN1	NICN1	2670.24	2184.69	3033.43	2654.95	3384.69	3177.19	2225.34	2364.91	2304.76	3177.19	2280.94	3365.65	3465.54	2524.28	2583.9	2966.35	3083.81	2800.39	2284.39	3818.57	2250.55	2016.59	1860.73	2552.53	1904.09	2414.51	2120.03	2499.45	2850.69	2164.2	2432.12	2270.72	2469.11	3320.15	2252.41	2148.26	4121.73	2457.94	2402.35	2262.8
NKX2-5	NKX2-5	1210.41	1129.81	1284.64	1494.06	1165.09	1256.65	1153.97	1216.44	1065.41	1158.84	1253.56	1095.42	1126.08	1574.58	1314.29	1126.08	1158.84	1220.77	1151.09	1169.71	1172.33	1172.33	1160.96	1314.78	1111.34	1201.74	1156.1	1389.5	1331.72	1251.99	1252.78	1242.47	1241.69	1239.16	1156.1	1287.26	1151.09	1488.69	1188.91	1151.09
NLK	NLK	2704.71	2785.41	3298.45	3389.49	2412.31	2839.55	2213.65	3415.04	2371.53	2161.62	2746.22	2351.72	2326.55	2582.88	4557.24	2678.65	2418.43	3201.59	3087.36	3440.75	3023.03	34554.6	2556.09	4012.5	3199.76	3229.62	2595.56	2547.99	2968.72	1677.93	2917.46	25247.6	5922.29	2130.51	4563.96	2791.76	2116.85	2465.89	3588.79	6115.05
NLRP2	NLRP2	1686.45	1588.49	2053.46	1789.36	2051.28	1755.21	1591.39	1750.6	1645.53	1860.73	1571.76	1974.35	1976.06	1748.36	1661.58	1719.35	1708.15	1601.39	1412.51	1813.16	1419.03	1779.41	1678.92	1680.72	1460.75	1592.4	1514.03	1822.65	1917.22	1591.89	1506.95	1682.01	1575.1	1914.14	1731.61	1651.95	2112.18	1675.59	1648.64	1482.7
NLRP4	NLRP4	2036.9	2142.26	1704.15	1918.08	1742.81	1517.42	1604.66	1489.92	1405.59	1598.1	1626.26	1860.21	1718.45	1710.57	1595.2	1865.49	1866.74	2107.65	1590.51	1525.75	2009.15	1814.75	2164.91	1818.78	1753.23	1526.23	1595.2	1551.78	1509.3	2093.6	1551.78	1663.35	1691.91	1737.72	1865.49	2915.87	1684.3	1869.88	1906.78	1542.57
NME4	NME4	3216.75	3338.7	4231.99	3836.64	5765.66	4913.51	2774.84	5331.09	3488.51	5375.04	3005.86	7027.35	5586.4	2777.97	2629.51	4528.25	5765.66	3363.51	2441.46	6327.46	3635.5	4395.38	3545.47	4432.64	2771.71	3018.94	2451.95	3785.69	3025.9	3561.76	2301.53	3424.79	2400.59	5438.74	3828.61	3541.81	4168.86	3277.49	2363	2670.24
NME5	NME5	2938.07	2028.56	1910.33	1750.92	2095.28	1835.65	1795.37	4147.29	1820.25	2075.46	1558.31	1980.86	2010.97	1656.54	2163.57	1553.29	1752.62	1691.53	2946.76	2531.5	1581.46	1554.12	1565.15	1518.86	1920.08	1768.89	1732.28	2128.11	1773.38	1174.96	1560.11	1639.28	8924.96	1952.79	2869.34	1590.95	2312.25	1751.93	2035.08	5065.14
NME6	NME6	2243.59	2259.74	2368.12	2074.91	2626.47	1925.88	2066.9	2084.69	2164.2	2463.69	2124.81	2686.78	2641.28	2269.02	2328.06	2537.25	2476.62	2412.31	2227.71	2311.2	2291.19	2735.64	2635.84	2239.84	2185.47	2303.88	2249.03	2164.2	3117.7	2011.91	2280.35	1967.12	2407.76	2537.25	2373.4	2523.31	3235.97	2338.89	2310.15	2212.85
NME7	NME7	7606.82	3035.68	2315.72	2705.91	3395.15	2322.1	2344.49	2960.94	9637.7	2152.71	2393.87	2062.53	3172.12	2284.39	2805.38	2314.88	2331.91	2620.34	2650.35	2777.97	3492.42	2134.31	2094.44	2826.59	3223.52	2221.89	4016.66	2803.43	2584.93	2650.35	2572.6	1741.83	2587.95	2145.68	8049.85	1995.6	2153.43	2545.24	2325.81	2914.28
NMRAL1	NMRAL1	2509.53	3124.43	2125.99	2093.6	2492.69	2153.43	2162.94	2908.34	2035.08	2415.68	2483.14	2659.1	2621.81	1856.34	2127.3	2470.12	2307.31	1925.88	2763.84	2938.07	2618.86	3047.36	2836.4	2025.1	2464.5	2077.53	2399.88	1872.08	1954.95	2512.59	2805.38	1964.38	3014.07	2529.24	2146.86	2119.39	3076.1	2037.32	2231.51	2375.32
NOL4	NOL4	5892.82	4291.31	6541.3	17716.2	4913.51	4322.5	3418.82	3536.86	3915.19	5331.09	7679.11	6411.48	6115.05	10732.1	6922.2	9732.58	6284.64	10554.8	3640.53	4528.25	4008.07	11417.4	4061.57	3353.55	3060.19	42758.1	3571	3139.75	4635.14	8370.2	6043	3618.1	10987.3	6284.64	6247.89	3664.56	7027.35	3522.36	21510.8	3536.86
NPM1	NPM1	2412.31	2535.16	3333.88	2630.47	5633.07	4237.48	2917.46	4426.43	2109.12	3403.59	2437.54	4689.55	5922.29	2755.43	2583.9	4111.61	3805.86	2654.23	1800.47	4395.38	5024.12	2537.25	2689.49	2099.03	2378.35	2565.26	2202.34	2635.84	1989.67	2270.01	3551.56	2414.51	2617.88	5106.61	2249.03	2472.99	3122.39	2574.55	2132.53	1873.57
NPY5R	NPY5R	2721.47	2948.23	2243.59	2507.19	1943.54	2165.62	2154.13	1802.34	1874.08	2099.03	1979.35	2121.53	2312.25	2167.43	2237.64	2642.65	2049.76	2658.16	1889.46	1992.51	2377.46	2657.22	2791.76	3188.49	1828.97	2390.72	1941.95	2284.39	2329.86	4570.69	2180.99	2010.97	2283.03	2535.16	2337.16	2228.34	2029.16	2671.79	2075.46	1914.67
NR0B2	NR0B2	1440.17	1256.65	1515.8	1570.41	1258.03	1499.1	1371.58	1412.06	1273.39	1413.29	1384.38	1348.88	1296.88	1565.96	1402.29	1462.53	1487.75	1421.12	1447.1	1571	1395.42	1251.99	1255.05	1431.35	1333.67	1369.08	1330.59	1515.8	1489.5	1483.42	1449.41	1398.16	1378.38	1493.67	1498.06	1221.64	1382.67	1692.3	1768.89	1502.04
NR1D2	NR1D2	3262.99	4218.44	4276.16	3818.57	3881.17	3891.45	2959.97	2653.51	3267.64	3675.65	4197.89	4033.61	3963.47	3284.68	3548.52	4247.31	3885.78	4111.61	3818.57	3067.51	3899.91	5375.04	5219.11	3281.25	2841.01	3876.56	3327.35	2742.36	4311.96	3798.65	4714.62	4187.45	3650.54	3891.45	4395.38	4218.44	4493.7	3156.06	3351.61	4253.44
NR1H2	NR1H2	3184.41	8809.24	2155.61	1990.28	1836.23	2404.75	2289.25	2509.53	8103.35	2110.7	17716.2	1820.25	2035.89	2686.78	7903.16	3431.43	2239.84	13761.4	7679.11	2160.46	34554.6	1645.53	1629.5	2266.31	2059.11	6181.71	3197.94	1718.9	10987.3	1991.46	2934.93	1371.58	2554	1888.75	1419.6	2265.14	1800.47	9142.11	2484.99	2863.9
NR1I2	NR1I2	1259.76	1482.7	1174.96	866.8	1156.1	992.763	1065.41	964.788	1070.72	1012.89	1012.89	1139.9	1119.85	1187.92	1020.52	1093.66	964.788	915.3	1928.24	1545.72	1334.11	2402.35	1595.71	1734.75	1414.62	1179.55	979.388	915.3	1261.96	964.788	1215.35	1210.41	1012.89	915.3	1210.41	1163.11	964.788	1088.1	1638.45	1628.12
NR2C1	NR2C1	1487.42	1438.4	1668.67	1651.95	1703.72	1711.1	1685.56	1532.19	1747.2	1889.46	1571.76	1755.72	1561.85	1974.35	1717.8	1854.42	1556.12	1631.35	1519.78	1572.45	1630.77	1980.86	1667.65	1544.7	1646.46	1814.29	1662.02	1571	1882.51	1532.19	1921.28	1738.14	1620.45	1687.54	1933.53	1752.62	1744.94	1672.11	1618.74	1759.49
NR2C2	NR2C2	1675.04	1885.24	1848.83	1662.46	2268.03	1900.19	1748.36	1816.51	1996.83	1978.88	2006.38	2036.9	2148.26	1545.44	1849.86	1698.36	1816.96	1603.58	2088.07	2123.47	1821.25	1972.12	2414.51	1797.53	1930.05	1635.83	2075.46	1659.83	2043.26	2762.55	1878.91	2455.76	1813.84	1856.78	2107.65	2237.64	2031.91	1497.05	1894.83	1999.61
NR2E1	NR2E1	1070.72	1012.89	915.3	964.788	816.312	866.8	816.312	979.388	816.312	915.3	816.312	816.312	816.312	1034.44	964.788	866.8	866.8	964.788	1168.44	1274.1	1044.45	1027.58	1027.58	866.8	1142.3	866.8	866.8	670.737	866.8	949	964.788	816.312	949	816.312	816.312	816.312	866.8	1060.36	1234.03	1124.03
NR2E3	NR2E3	4629.44	3435.96	6327.46	3356.28	8809.24	8295.61	3462.43	7767.44	3504.94	8867.1	3428.11	9375.11	8726.26	2960.94	4330.88	8609.15	7823.5	7323.95	3015.03	11207.5	16009.3	3134.22	2539.51	3025.9	3621.09	3134.22	2664.54	3361.38	2998.46	2223.66	2611.74	2334.25	2463.69	7767.44	3315.38	2154.84	6181.71	4375.59	3446	3435.96
NR3C1	NR3C1	1753.84	1463.1	1570.41	1446.36	1689.08	1664.42	1708.15	1488.22	1543.49	1805.84	1502.04	1501.64	1566.94	1882.85	1767.8	1682.01	1595.71	1556.66	1722.94	1648.04	1607.96	1333.67	1338.28	1143.83	1601.39	1729.6	1761.2	1711.1	1491.36	1729.6	1965.65	1335.88	1790.72	1581.46	1494.44	1498.66	1699.33	2064.44	1980.86	1758.12
NR4A1	NR4A1	3069	3112.29	4046.43	3157.4	3260.47	3449.72	3254.4	2494.88	3395.15	3389.49	4298.8	3640.53	3586.38	4050.54	4395.38	3974.45	3661.81	3974.45	3124.43	3000.75	3287.07	3037.93	3267.64	2360.29	2976.72	4095.64	5005.85	2565.26	3755.76	4654.96	5498.84	3395.15	4267.86	3755.76	3635.5	3459.31	3501.7	3860.66	4753.61	3824.36
NR4A2	NR4A2	1673.58	1409.33	1690.54	1540.4	1619.16	1768.89	1754.26	1543.49	1544.7	1742.81	1795.37	1503.01	1465.17	2040.16	1782.92	1816.51	1684.3	1888.75	1706.5	1688.56	1681.56	1213.04	1156.1	1218.72	1575.1	1694.33	1764.67	1699.89	1541.54	1646.95	1916.25	1294.11	1951.24	1727.46	1447.1	1196.67	1578.66	2249.03	1828.06	1634.84
NR6A1	NR6A1	1878.91	1996.83	1825.24	1958.7	2203.04	2040.86	2055.07	1848.33	2387.9	2056.06	2239.84	2035.89	2049.29	1929.14	2216.35	1930.05	1948.21	1853.16	2564.09	1918.94	2003.76	2182.86	2309.16	1702.67	1992.51	1991.46	2377.46	1877.38	2323.71	2878.25	2266.31	2697.2	2202.34	1909.22	2484.99	2371.53	1983.85	1855.71	1675.59	2363
NRAS	NRAS	2297.75	1604.66	1782.44	1333.67	1766.78	1848.33	2123.47	3154.71	1591.39	2059.78	2168.19	1660.33	1574.58	2131.79	2698.43	2082.99	2104.96	2308.18	1730.56	2433.14	2105.95	964.788	1012.89	1121.97	2214.45	1734.03	2210.48	1600.17	1213.04	1767.8	2096.78	1213.04	2177.75	1575.88	1051.95	1012.89	1714.81	2847.8	1899.58	2088.07
NRBF2	NRBF2	5308.25	4989.15	4813.69	3710.47	4259.56	4187.45	4768.88	3955.55	12608	4143.71	6798.36	4832.3	4282.35	4276.16	6247.89	5219.11	4612.66	3980.94	5498.84	4136.84	9033.21	2765.14	2483.14	13761.4	3363.51	3977.69	5515.32	3359.01	10211.8	3424.79	3591.21	2767.57	6115.05	4722.4	2531.5	2771.71	3284.68	10211.8	6798.36	4452.56
NRBP2	NRBP2	2507.19	2785.41	2643.72	2477.89	3359.01	2358.56	2243.59	2249.03	2263.53	3229.62	2462.88	3254.4	3303.44	2176.29	2449.85	2561.99	2894.62	2055.07	2139.43	3226.24	2637.81	3387.09	3403.59	2022.86	2364.91	2289.25	2388.89	2185.47	2059.78	4509.44	2227.71	2277.19	2375.32	3333.88	2553.26	2576.88	4298.8	2128.91	2065.61	2195.3
NRF1	NRF1	2000.89	1907.86	2228.34	1935.28	2739.94	2236.95	2300.07	2193.74	2429.69	2371.53	2357.6	2550.38	2595.56	2194.52	2454.89	2095.28	2357.6	2033.24	2371.53	2304.76	2319.78	1847.78	2102.72	1689.08	2142.26	2388.89	2470.12	2243.59	2277.19	2664.54	2998.46	2653.51	2440.25	2373.4	2404.75	2293.74	2601.9	2188	2079.53	2530.37
NRIP1	NRIP1	1226.11	1020.52	1328.39	1538.9	1012.89	1354.89	1210.41	1139.9	1204.35	1168.44	1240.91	1166.13	1165.09	1441.15	1397.06	1182.09	1119.85	1285.56	1305.34	1133.17	1143.83	1259.76	1294.11	1465.17	1081.59	1217.54	1158.84	1288.62	1465.65	1329.91	1229.56	1400.84	1263.09	1285.56	1250.08	1306.86	1129.81	1395.42	979.388	1220.77
NRIP3	NRIP3	3291.96	4689.55	3515.54	3693.57	2917.46	3152.45	4640.85	4179.61	4452.56	3333.88	3653.29	3656.04	2836.4	3683.3	5308.25	3785.69	3459.31	3635.5	4395.38	6181.71	4192.67	4493.7	5140.57	4753.61	4913.51	14292.4	3030.53	5219.11	3401.52	3233.03	3403.59	4012.5	4187.45	3777.43	3435.96	4395.38	2542.56	3640.53	4579.07	4347.38
NSBP1	HMGN5	3205.44	1785.56	3190.93	3671.47	1849.33	4020.82	4813.69	2410.43	2959.01	3127.46	6088.61	1905.49	1804.17	2269.02	4465.31	3478.61	2348.1	5633.07	1881.63	1746.66	1864.96	1615.5	1688.56	2503.34	2138.84	2926.9	2281.54	3098.29	2024.46	1749.51	2531.5	2104.27	2526.41	1650.7	3588.79	1543.04	2277.19	3205.44	1857.21	2497.53
NSF	NSF	1723.49	1890.17	1865.49	3365.65	1816.96	2062.04	2052.86	2049.76	2249.03	1911.74	2071	2051.28	1786.31	1841.65	1898.16	1987.84	1828.97	2180.99	2272.8	1757.57	2308.18	2066.26	1983.85	1877.38	2036.9	3992.26	2470.12	1845.72	2550.38	1596.21	2812	2561.06	2120.78	1769.99	2443.5	2959.97	1828.52	1902.91	1557.2	3235.97
NTRK3_ext	NTRK3	2918.75	3233.03	3899.91	2750.26	4846.65	3389.49	2704.71	3037.93	3541.81	4722.4	2923.26	4706.84	4832.3	2464.5	2467.29	4187.45	4673.29	3000.75	2467.29	5203.77	3193.38	2920.04	2631.43	2435.36	3315.38	3050.54	2626.47	3117.7	2934.93	3725.3	2735.64	1866.01	2742.36	4587.36	2812	2295.03	5863.4	3343.66	2959.01	2800.39
NUAK2	NUAK2	2319.07	1999.61	1692.78	1729.6	1551.78	1885.24	1978.88	1579.58	1718.45	1631.35	1594.04	1480.01	1732.95	1867.46	1925.88	1820.25	1602.12	1923.03	1726.61	2205.82	1887.42	1659.34	1520.78	1695.84	1510.2	1660.95	1685.56	1501.64	1853.75	1744.05	1968.91	1553.29	1864.96	1626.26	1361.42	1589.53	1461.95	1933.53	1645.99	1807.51
NUBP2	NUBP2	4570.69	4033.61	11207.5	5941.59	13761.4	12608	3482.32	9142.11	4291.31	14292.4	6327.46	17716.2	13351.5	3832.85	3693.57	15474.7	12608	5438.74	4298.8	14758.9	5232.33	7606.82	6411.48	3545.47	3508.19	4768.88	4179.61	3989.64	7075.68	4291.31	4322.5	7606.82	3933.07	11207.5	9375.11	6798.36	9253.21	5818.64	3683.3	5397.91
NUCB1	NUCB1	2847.8	2744.81	2406.68	2443.5	2717.59	2545.24	2470.12	2920.04	2302.99	2714.36	2684.79	3098.29	2684.79	3987.01	2741.15	2583.9	3172.12	2856.82	2476.62	2920.04	2786.62	3349.68	3471.85	2425.87	2643.72	2839.55	2486.3	2116.85	2750.26	2472.99	2803.43	2459.59	2648.77	2798.97	2668.69	2861.14	2233.6	2657.22	2650.35	2601.9
NUDT2	NUDT2	8609.15	1522.89	1690.54	1402.29	1708.96	1725.42	2834.94	3869.85	2642.65	1837.35	1816.05	1600.65	1573.14	1491.36	1519.78	1517.05	1472.19	1592.96	1923.03	2143.64	1576.66	1371.58	1513.4	1839.03	2650.35	1635.83	2051.28	3618.1	3832.85	1528.83	1757.57	1771.1	1804.78	1323.91	1735.67	1638.86	2521.15	1510.2	2056.06	1954.95
NUF2	NUF2	2272.8	2731.78	1751.93	1783.61	1636.26	1662.02	1739.64	1612.7	1622.16	1626.26	1896.74	1539.36	1736.85	1649.85	1882.51	1826.65	1973.88	2234.95	1424.22	1440.17	2289.25	1591.39	1980.86	1944.92	1771.8	1714.44	1751.93	1615.88	1593.51	3921.04	1859.44	1720.39	2025.82	1922.6	1661.58	1835.14	1679.36	2243.59	1705.94	1394.2
NUP50	NUP50	1298	1493.67	1276.67	1265.09	1406.17	1201.74	1274.81	1311.22	1419.6	1441.15	1548.74	1324.41	1465.17	1151.09	1350.25	1334.55	1204.35	1190.31	1803.58	1428.46	1409.84	1406.17	1608.62	1353.29	1583.72	1230.74	1567.49	1160.96	1409.84	1927.86	1374.88	1816.96	1412.06	1158.84	1542.1	1620.02	1450.49	1163.11	1577.72	1720.87
NXF2	NXF2	2570.72	3188.49	1879.38	1999.61	1922.6	1746.12	1787.29	1669.75	1698.78	1856.78	2148.26	1842.81	1970.89	1953.71	1933.05	2418.43	2281.54	2545.24	1600.17	1701.58	2709.21	1905.03	2150.01	2158.97	2054.27	1979.35	1764.67	1704.15	1842.81	3289.47	1849.86	1914.14	2153.43	2218.79	1913.62	2629.51	2162.28	2523.31	2035.08	1563.46
NXF2B	NXF2B	2231.51	2400.59	1868.45	1545.72	2006.38	1499.1	1638.45	1626.6	1364.61	1947.05	1877.38	2342.69	2361.05	1840.4	1929.65	2173.83	2262.07	2124.81	1571.38	1999.61	2232.56	1694.33	1703.29	1666.58	2097.79	1608.94	1652.58	1667.11	1384.38	2626.47	1607.54	1385.11	2005.19	2280.35	1484.89	1873.57	2537.25	2087.28	1976.06	1579.58
OAS2	OAS2	3749.38	3586.38	7027.35	4689.55	6363.57	4958.55	2599.61	3418.82	3440.75	5515.32	4082.39	6115.05	6284.64	2866.44	3056.43	5633.07	6247.89	3683.3	2742.36	7027.35	3343.66	4208.8	3618.1	3802.26	2482.1	3188.49	3023.03	3320.15	4689.55	3409.6	2801.81	3226.24	2771.71	7027.35	5288.09	2891.36	7996.35	3108	3053.57	3098.29
ODC1	ODC1	2500.49	2445.36	4187.45	3609.43	4892.32	4579.07	3909.94	5124.61	5203.77	4612.66	3289.47	5124.61	4722.4	21510.8	4147.29	4358.64	4370.41	3605.82	2936.5	4465.31	3166.97	7465.04	2908.34	3144.29	3690.26	4732.98	3821.47	4311.96	3409.6	2030.26	42758.1	2363	4452.56	4528.25	3015.99	2709.21	2936.5	4958.55	2825.11	51946.7
ODF1	ODF1	2421.11	2374.36	2791.76	2199.68	3926.89	2751.82	1962.17	2237.64	1623.12	3840.43	2337.72	3805.86	4082.39	2429.69	2410.43	3353.55	3759.64	2891.36	1634.28	3370.95	2404.75	1827.01	1721.35	1678.47	2211.03	1973.4	2252.41	1772.5	1942.89	2489.57	1882.51	1455	2390.72	3725.3	2020.55	1922.17	5515.32	2428.17	1972.12	1689.6
ODF2	ODF2	1961.6	2195.3	1498.06	1631.35	1630.19	1512.21	1826.65	1575.1	1642.76	1677.39	1861.25	1626.6	1673.09	1446.73	1677.93	1774.34	1575.88	1575.49	1668.67	1356.83	1872.08	2962.17	2850.69	1850.81	2036.9	1806.75	1722.39	1539.81	1419.6	2552.53	1632.22	1904.58	1896.06	1670.38	1723.88	1915.2	1695.35	1485.41	1615.5	1726.02
ODF3	ODF3	2058.44	2380.49	1919.51	1527.7	2229.18	1715.19	1774.99	1843.96	1579.58	2160.46	2168.19	2576.88	2574.55	1819.26	2030.26	2249.03	2234.95	1862.44	1786.31	2338.89	2272.8	2709.21	2171.65	1611.74	2124.14	1789.36	1769.44	1828.97	1608.29	2424.14	1831.01	1855.09	2115.65	2519.26	1953.71	2307.31	2894.62	1892.85	2124.81	1983.21
ODF4	ODF4	2914.28	2556.09	10211.8	3836.64	8726.26	7392.02	2337.72	5470.98	2759.86	9498.05	4136.84	13761.4	9903.56	2554	2277.19	7903.16	9253.21	2581.55	2301.53	7527.12	2998.46	5245.55	3725.3	2587.95	3755.76	3064.29	2642.65	3201.59	4612.66	3876.56	2167.43	3496.32	2195.3	10554.8	7606.82	4714.62	12384.5	3226.24	2433.9	2201.34
OGG1	OGG1	3717.1	3690.26	5863.4	6013.46	4784.05	5140.57	4358.64	3667.3	4282.35	4629.44	6494.4	5268.95	4813.69	3618.1	5219.11	6979.73	5724.09	5257.25	4347.38	9903.56	4237.48	4426.43	3749.38	3885.78	3578.28	4629.44	4784.05	3683.3	6922.2	4282.35	5795.46	6115.05	5106.61	4913.51	7166.51	6284.64	5163	4768.88	4813.69	5922.29
OIP5	OIP5	4465.31	5397.91	6847.46	3926.89	5470.98	5124.61	3177.19	4579.07	2944.47	5665.09	4472.16	5818.64	6148.81	3496.32	4222.48	6363.57	6446.04	5031.9	3508.19	5082	5163	3294.44	3303.44	3586.38	3146.93	3811.54	3675.65	2946.76	4247.31	3650.54	3811.54	3656.04	3148.56	6327.46	4143.71	2912.03	4913.51	6692.1	3580.11	3926.89
OLIG3	OLIG3	1738.56	1696.33	1576.27	1623.55	1873.06	1686.99	1816.96	1786.31	1772.5	1765.58	1793.39	1831.45	1973.4	1582.21	1713.94	1498.66	1664.42	1596.88	1377.8	1626.6	1781.21	1898.16	1972.12	1522.57	1879.38	1689.6	1844.39	1454.46	1734.39	2399.16	1862.96	1872.08	1850.4	1766.78	1752.62	1739.1	1961.6	1505.14	1338.28	1494.9
OSBPL9	OSBPL9	2287.64	2624.01	2227.09	2160.46	2164.91	2096.03	2325.06	1959.8	2418.43	1965.65	1884.52	2084.69	2033.24	2173.83	2154.13	1814.29	2059.78	2066.26	2469.11	1813.16	2363	2869.34	2694.35	2350.8	2211.03	2266.31	2120.03	2078.53	2699.65	2341.69	2513.38	2039.54	2168.96	2097.79	2080.74	2156.38	1939.06	2136.25	2514.14	2092.12
OTOA	OTOA	2381.74	2849.24	2013.74	1790.72	1719.35	1831.01	2023.83	1622.64	1811.33	2011.91	2140.24	1951.24	1832.07	2208.84	2301.53	2368.12	2182.86	2862.52	1939.06	1608.29	2611.74	2555.04	2668.69	2155.61	2295.03	2027.96	2086.68	1844.81	1848.33	3594.19	2325.06	2080.74	2693.05	2019.45	1882.17	2274.4	1866.74	2597.69	2287.64	1894.83
OVOL1	OVOL1	1244.49	1583.72	1391	1265.09	1438.9	1416.31	1263.09	1403.09	1604.11	1348.88	1729.13	1396.09	1532.19	1167.17	1527.21	1422.51	1329.15	1266.97	1652.26	1411.6	1538.26	1868.45	1973.88	1685.56	1640.09	1351.76	1693.79	1258.03	1443.9	1996.83	1463.1	2075.46	1507.38	1261.96	1777.8	1842.23	1512.21	1120.91	1264.21	1568.05
OXSR1	OXSR1	2804.4	2642.65	2633.25	2725.43	2296.71	2419.77	2938.07	2637.81	2667.72	2920.04	2939.65	2224.5	2329.86	2379.24	3035.68	2730.88	2493.78	2808.93	3208.61	2257.85	3618.1	3254.4	3188.49	2657.22	2923.26	3941.62	6181.71	2434.66	2959.01	2410.43	3216.75	3325.38	13761.4	2025.82	3124.43	3101.75	3329.32	2576.88	3184.41	3755.76
P4HB	P4HB	1271.85	1305.34	1206.36	1276.67	1188.91	1156.1	1133.17	1680.34	1247.72	1155.04	1230.74	1172.33	1121.97	1231.44	1199.61	1200.64	1232.15	1167.17	992.763	1081.59	1097.17	1367.17	1326.38	1288.62	1253.56	1027.58	1171.02	1332.93	1311.22	1273.39	1073.81	1314.29	1316.75	1065.41	1172.33	1310.17	1164.1	1393.65	1136.88	979.388
PABPC1	PABPC1	1470.2	1714.44	1728.66	2049.76	1392.42	1768.89	1736.85	1557.2	1722.39	1453.53	1447.73	1650.28	1429.4	1791.58	1581.46	1689.08	1451.47	1548.74	1591.39	1139.9	1385.85	3229.62	3060.19	2381.74	1506.53	1630.77	1558.31	1928.62	2071.55	1184.6	1612.7	2221.89	1524.28	1476.1	2217.19	2668.69	1651.95	1651.33	1842.23	1714.81
PACSIN3	PACSIN3	1811.9	1959.8	2326.55	2145.68	6284.64	2960.94	5552.4	51946.7	4465.31	20031.3	2328.06	2875.65	5765.66	2791.76	2250.55	2314.88	2313.82	3031.97	2289.25	2949.7	2419.77	2492.69	2629.51	4111.61	6148.81	2842.47	2672.78	4426.43	2103.57	2633.25	2458.76	2942.85	2336.6	2737.69	3249.04	4380.77	2138.84	1745.53	2281.54	2595.56
PAGE1	PAGE1	4493.7	3401.52	3060.19	4116.67	2845.68	3527.25	3343.66	3112.29	3025.9	2819.17	2796.72	2621.81	2659.1	6043	18665.2	2941.22	2704.71	3399.45	3454.69	2831.98	3197.94	2732.68	5203.77	2252.41	3030.53	7392.02	3234.5	2271.43	2695.78	4012.5	4179.61	6247.89	3193.38	2784.2	2660.96	2798.97	5331.09	5005.85	3226.24	5245.55
PAGE2B	PAGE2B	1965.01	3428.11	1177.55	992.763	1113.45	915.3	1184.6	2302.99	1081.59	1402.29	1088.1	1299.78	1342.25	3435.96	1562.85	1240.04	1699.89	1620.89	4311.96	2230.01	12025.1	1278.25	1550.76	1451.47	1598.66	1505.14	1186.92	1364.61	1034.44	3208.61	1576.66	915.3	1397.61	1339.73	949	1044.45	1097.17	1463.1	1352.84	1184.6
PAGE5	PAGE5	1832.69	1811.33	1236.71	1335.21	2854.12	949	1410.36	3459.31	1405.59	1518.33	1561.39	1698.78	2714.36	7527.12	10643.5	1474.85	2275.79	1417.86	1338.28	2409.63	3536.86	25247.6	2036.9	1325.09	2537.25	10354.8	1526.71	1342.25	1179.55	42758.1	3843.7	1056.16	1794.36	1466.12	1305.34	1517.42	1463.57	1526.71	1502.04	2566.74
PAK2	PAK2	6649.77	4913.51	2798.97	2691.75	1831.45	6088.61	5219.11	4082.39	7606.82	2591.71	2949.7	1856.78	1692.3	2150.01	6411.48	2948.23	2179.53	5124.61	5005.85	2423.19	2174.4	1312.75	1470.62	3933.07	5863.4	4311.96	6798.36	4579.07	2168.19	1726.61	1826.29	1702.06	2400.59	1672.6	1543.94	1350.25	2317.47	2869.34	1939.06	12608
PAK4	PAK4	3177.19	3876.56	3294.44	42758.1	2410.43	3440.75	4925.26	3635.5	4358.64	3226.24	6922.2	2601.9	2397.32	2878.25	4174.24	3757.7	2645.99	5665.09	4989.15	2805.38	6247.89	2489.57	2988.46	3759.64	4479.01	5498.84	21510.8	4259.56	3305.88	4330.88	10211.8	3359.01	4121.73	2521.15	3205.44	4111.61	2650.35	4939.26	15474.7	4168.86
PAK6	PAK6	1870.91	1914.67	1992.51	3161.76	1862.96	2030.26	1937.16	1747.2	1965.01	3060.19	1930.45	1910.33	1832.07	1787.78	1797.53	2146.27	1864.96	1976.72	1964.38	1667.65	1691.91	2753.38	2446.7	2338.89	1795.95	2068.38	1913.1	1972.12	2552.53	1828.97	2112.18	1922.17	1747.2	1797.88	2356.56	2119.39	1785.56	1714.44	1911.03	1833.84
PAK7	PAK5	1394.75	1273.39	1444.69	1184.6	1280.11	1322.03	1356.16	1235.96	1226.11	1397.61	1223.64	1425.22	1375.49	1719.35	1321.36	1528.26	1295.59	1442.28	1220.77	1418.45	1342.25	1446.36	1387.77	1358.96	1435.66	1455.54	1449.95	1234.03	1524.79	1395.42	1543.94	1133.17	1348.88	1456.42	1255.05	1511.22	1448.36	1419.6	1616.25	1304.54
PANK3	PANK3	1676.14	10554.8	1885.24	1665.28	1765.58	1841.03	2033.76	2609.82	2228.34	1673.58	2146.27	1768.34	1746.66	1905.49	1968.33	3139.75	1688.05	1905.49	12025.1	2406.68	28924	2375.32	2686.78	2344.49	2711.62	2141.05	2096.78	2591.71	1568.05	2035.89	1648.64	2545.24	1882.85	1514.66	2100.3	2157.7	1854.42	1456.42	2925.08	2285.17
PAPSS2	PAPSS2	4640.85	8726.26	7392.02	11417.4	3329.32	4813.69	5892.82	3370.95	5633.07	3602.21	51946.7	3262.99	3359.01	5082	6847.46	6541.3	3656.04	6692.1	8295.61	3424.79	6598.77	3565.6	4722.4	6043	4602.44	4075.1	4913.51	3926.89	3591.21	4311.96	7465.04	3260.47	8370.2	3025.9	3030.53	3725.3	3004.47	6541.3	11207.5	7823.5
PASD1	PASD1	2151	2094.44	1587.76	1515.8	1474.85	1549.96	1667.65	1458.47	1497.05	1662.46	1748.36	1571	1607.96	1576.66	1814.75	1833.26	1861.84	2021.22	1384.38	1358.96	2353.35	1517.42	1697.06	1409.84	1826.65	1573.14	1719.35	1511.22	1497.46	3403.59	1818.3	1488.69	2086.09	1715.19	1569.2	1857.21	1623.12	2105.95	1585.81	1381.12
PATZ1	PATZ1	1299.78	1139.9	1378.95	1245.89	1285.56	1226.11	1208.31	1294.11	1126.08	1277.46	1265.09	1186.92	1237.46	1556.66	1434.67	1285.56	1256.65	1423.62	1224.88	1380.6	1351.76	979.388	949	1113.45	1274.81	1291.66	1533.46	1163.11	1088.1	1702.06	1292.3	1159.9	1440.17	1303.75	1044.45	979.388	1184.6	1535.06	1439.54	1273.39
PAX3	PAX3	2637.81	2831.98	2060.66	1836.23	2072.1	1954.95	2045.33	1840.4	1836.81	2267.17	2379.24	2448.94	2487.61	2086.09	2223.66	2487.61	2200.35	2115.65	1858.66	2053.46	2715.97	2576.88	3134.22	1913.1	2402.35	2134.31	2051.28	1937.62	1816.05	4247.31	2119.39	1969.49	2474.28	2721.47	1968.33	2252.41	2136.25	2064.44	2008.35	2069.07
PAX5	PAX5	2464.5	2756.39	2069.07	1929.65	2020.55	1761.56	2159.72	1759.49	2120.03	2061.55	2607.03	2092.12	2161.62	2194.52	2358.56	2335	1946.35	2253.85	1989.67	1721.35	2351.72	2605.95	3518.95	2114.45	2263.53	2292.46	2157.04	1902.21	2026.54	3840.43	2142.26	3117.7	2489.57	2031.91	2671.79	2952.49	2042.76	1858.66	2145.68	1987.35
PAX8	PAX8	1576.66	1513.4	1767.29	2020.55	1591.39	1999.03	1845.72	1573.14	1738.56	1594.58	1660.33	1526.71	1628.76	2252.41	2006.38	1892.85	1616.25	2182.86	1748.36	1509.3	1426.78	1524.28	1488.69	2186.11	2638.86	1722.39	1652.58	2015.25	2224.5	1681.56	1947.05	2073.4	4913.51	1688.56	1609.26	1634.28	1478.64	1834.64	1481.57	1675.59
PBX1	PBX1	1673.58	1051.95	1218.72	1188.91	1207.34	1265.09	1142.3	1264.21	1136.88	1121.97	1142.3	1109.22	1133.17	1267.97	1286.41	1012.89	1065.41	1327.68	1012.89	1116.99	1143.83	1116.99	1051.95	1188.91	1121.97	1109.22	1215.35	1273.39	1199.61	1294.85	1148.51	1202.85	1159.9	1167.17	1109.22	1109.22	1101.03	1166.13	1109.22	1088.1
PBX3	PBX3	1443.9	1455.54	1363.07	1214.19	1506.95	1562.35	1481.57	1710.04	1583.22	1640.09	1637.4	1478.64	1544.32	1363.07	1583.22	1441.15	1379.78	1142.3	1780.46	1649.85	1531.01	1380.6	1465.17	1235.96	1728.66	1370.53	1782.92	1169.71	1244.49	2326.55	1587.76	1543.94	1659.34	1358.23	1476.1	1513.4	1578.66	1400.29	1562.85	1835.14
PC	PC	1316.75	1081.59	1245.19	1382.67	1129.81	1265.09	1020.52	1327.68	1163.11	1076.89	1194.14	1133.17	1148.51	1328.39	1191.71	1034.44	1060.36	1196.67	1182.09	1217.54	1267.97	1202.85	1208.31	1361.42	1039.44	1105.19	1235.96	1300.81	1081.59	1306.86	1129.81	1264.21	1116.99	1162.04	1138.39	1188.91	1060.36	1256.65	1340.55	1124.03
PCBD	PCBD1	1818.3	1685.56	3146.93	2141.05	6649.77	5308.25	3821.47	10211.8	4298.8	6598.77	2120.78	7209	6247.89	2459.59	1450.98	3710.47	5268.95	1674.55	2400.59	6847.46	2761.21	1638.86	1615.88	3696.88	7209	2694.35	1996.83	5818.64	1672.11	1076.89	1708.56	1876.24	1742.81	5163	2188	1499.54	2678.65	2514.91	2413.41	1920.08
PCBP2	PCBP2	2819.17	6013.46	2509.53	2742.36	2116.85	2244.83	2813.55	2631.43	2686.78	2357.6	2905.62	2349.88	2025.82	2027.25	2660.96	2475.45	2289.25	2671.79	5922.29	2281.54	2673.76	3704.47	3361.38	2837.97	2826.59	4426.43	2779.55	2597.69	2702.35	1784.93	8924.96	3415.04	2819.17	2061.55	3024.46	3440.75	3465.54	2862.52	2917.46	3233.03
PCGF2	PCGF2	2275.79	2345.22	4410.66	2471.12	5106.61	3885.78	2617.88	3208.61	3062.57	4743.29	3403.59	5203.77	4913.51	2709.21	2611.74	4330.88	4479.01	2373.4	3496.32	5498.84	2357.6	2373.4	2218.79	2298.91	4020.82	2529.24	2833.49	3424.79	2714.36	2304.76	2370.49	3267.64	2347.03	4958.55	3541.81	2839.55	7767.44	2539.51	1838.46	2830.47
PCK2	PCK2	1885.24	1805.84	2093.6	1898.87	1723.49	1993.89	2025.1	1798.79	2007.55	1999.61	2027.96	1780.46	1604.11	1996.83	2074.91	2066.9	1851.21	1873.06	2203.04	1737.29	1953.71	1968.91	1802.96	1795.95	1973.4	2112.18	2010.06	1836.81	2037.32	1913.1	2200.35	2188	2157.7	1784.3	1913.62	1968.33	1825.24	2079.53	2389.81	2405.71
PCTK1	CDK16	6769.57	6847.46	4846.65	6247.89	3602.21	4465.31	9498.05	4298.8	5515.32	5498.84	6979.73	3541.81	3531.82	4347.38	5665.09	5795.46	3832.85	10987.3	6327.46	3471.85	9903.56	7392.02	18665.2	5065.14	4370.41	9253.21	20031.3	4330.88	6798.36	4061.57	6979.73	6798.36	9498.05	3696.88	6363.57	5863.4	3759.64	5795.46	10987.3	16009.3
PCTK2	CDK17	1737.29	1581.08	1696.33	1862.44	1473.11	1967.72	1732.95	1522.25	1715.19	1565.15	1639.28	1481.97	1515.8	1915.2	1862.96	1726.61	1571	1952.79	1771.1	1530.03	1664.85	1484.89	1530.03	1831.45	1504.15	1741.83	1659.34	1441.15	1799.92	1737.29	1759.1	1478.64	1662.91	1614.65	1504.72	1444.29	1477.35	1992.51	1881.09	1774.34
PCTK3	CDK18	1623.55	1427.62	1635.4	1893.57	1574.05	1750.6	1548.74	1517.42	1691.03	1444.29	1575.88	1434.67	1465.17	1558.31	1674.06	1507.84	1564.08	1666.58	1650.28	1520.78	1402.29	1622.16	1627.49	2118.76	1267.97	1484.89	1487.75	1860.73	1961.6	1719.35	1571.76	1945.65	1378.38	1508.31	1571	1737.72	1394.2	1539.36	1570.71	1534.6
PDCD2L	PDCD2L	5124.61	10354.8	3710.47	3518.95	2786.62	3303.44	3212.62	2883.49	4078.74	3220.8	3977.69	2845.68	2777.97	3235.97	4197.89	3811.54	3197.94	8515.38	10211.8	2934.93	4479.01	4218.44	5665.09	3755.76	3478.61	3696.88	3899.91	3260.47	3235.97	3181.3	5724.09	3696.88	3881.17	3083.81	3267.64	4082.39	2931.4	3983.97	4784.05	9498.05
PDCD5	PDCD5	3056.43	1509.3	2493.78	1710.57	1353.29	7027.35	2019.45	2938.07	1806.75	1636.26	1584.22	1270.68	1358.96	3597.16	1609.94	1714.81	1460.75	1842.23	1178.55	2113.38	4958.55	1363.65	1487.42	1969.49	25247.6	1920.67	1639.68	2610.78	1481.57	1453.53	2523.31	1250.08	1545.07	1599.69	1360.16	1312.75	1378.95	1926.58	1432.56	1230.74
PDCD6	PDCD6	1278.25	1255.05	1384.38	1700.49	1169.71	1283.71	1097.17	2581.55	1142.3	1211.72	1333.67	1145.35	1093.66	1323.91	1105.19	1165.09	1259.76	1364.61	1300.81	1724.84	1156.1	1322.03	1407.6	1609.26	1516.42	1268.74	1235.96	1506.95	1329.15	1081.59	1097.17	1360.16	1101.03	1329.91	1354.89	1240.91	1093.66	1436.84	1466.12	1206.36
PDCL3	PDCL3	3992.26	9637.7	3329.32	3108	3076.1	28924	4612.66	4208.8	16728.1	13761.4	10554.8	3409.6	3094.68	3580.11	4121.73	2695.78	2883.49	3488.51	9903.56	3418.82	6327.46	4143.71	8295.61	28924	9142.11	3403.59	12994.5	5515.32	5470.98	3060.19	7323.95	2593.8	16009.3	3992.26	3080.09	3793.09	2550.38	3112.29	12608	16728.1
PDE4A	PDE4A	3679.47	5665.09	3731.38	6692.1	3240.53	3667.3	2878.25	2377.46	3696.88	2801.81	3551.56	3112.29	3141.66	2739.94	4479.01	2758.61	3249.04	3586.38	6411.48	2750.26	2486.3	5863.4	5960.9	4971.89	2473.63	3311.71	3766.5	3545.47	6223.69	3501.7	3287.07	8515.38	2803.43	3023.03	5863.4	5922.29	3277.49	3000.75	2784.2	3172.12
PDGFB	PDGFB	915.3	1300.29	1160.96	2887.2	1376.54	1826.65	1317.4	1255.05	1935.28	1119.85	1397.06	1492.35	1523.78	992.763	1127.94	1070.72	1396.09	992.763	1754.26	1065.41	915.3	3080.09	1902.21	2313.82	964.788	1146.93	1208.31	2043.26	1976.06	1012.89	1012.89	3515.54	979.388	1412.51	2541.71	3220.8	1221.64	979.388	1177.55	1502.04
PDGFRA	PDGFRA	1378.95	1569.2	1442.28	2046.17	1412.51	1786.31	1407.6	1377.17	1566.94	1372.85	1198.59	1497.46	1371.58	1305.34	1224.88	1220.77	1586.26	1198.59	2026.54	1616.25	1318.66	1933.05	1759.1	1928.62	1325.09	1258.03	1314.29	1698.36	1724.26	1391	1191.71	1790.72	1247.72	1649.85	1926.58	1608.62	1410.36	1429.4	1560.92	1643.28
PDGFRA_ext	PDGFRA	2211.03	2370.49	2251.48	1961.6	2660.03	1844.39	1959.8	2047.01	1790.72	2386.91	2075.46	2963.4	2739.94	1764.67	2011.44	2239.29	2502.43	2095.28	1797.17	2665.64	2168.96	2570.72	2394.99	2121.53	2080.74	1996.83	1968.33	2109.12	1858.66	2673.76	2086.09	2012.83	2062.53	2684.79	2142.26	1988.45	2981.77	2037.32	2295.87	2164.91
PDGFRB	PDGFRB	1362.49	1571.76	1704.15	2781.12	1655.04	1790.04	1526.71	1591.89	1896.74	1424.81	1393.04	1576.66	1410.36	1520.78	1266.97	1365.75	1554.12	1628.12	2265.72	1532.19	1191.71	2525.25	2334.25	1869.88	1243.48	1438.9	1246.81	2030.26	2657.22	1305.34	1384.38	3212.62	1300.29	1588.49	2702.35	2364.91	1466.12	1559.68	1709.5	1781.21
PDGFRB_ext	PDGFRB	2212.85	2337.72	2335.8	2110.7	2704.71	1849.86	1916.25	2025.1	2040.16	2467.29	1991.46	2998.46	2788.76	1862.44	1976.06	2223.66	2543.41	1869.88	1855.09	3007.25	2171.65	2618.86	2605.95	1914.14	2104.27	1952.79	1897.45	2086.09	2328.06	2481.06	2021.89	1874.53	2087.28	2828.06	2329.86	2377.46	2784.2	2052.86	1215.35	2020.55
PDGFRL	PDGFRL	1568.62	1353.29	1253.56	1475.47	1296.88	1390.25	1263.09	1300.29	1315.28	1242.47	1460.75	1340.55	1274.1	1228.39	1508.81	1321.36	1435.26	1568.62	1093.66	1258.03	1393.65	1434.09	1258.03	1732.95	1250.08	1215.35	1179.55	1422.51	1414.08	1742.81	1258.03	1404.45	1321.36	1477.35	1405.01	1496.64	1182.09	1435.66	1371.05	1138.39
PDIK1L	PDIK1L	1565.56	1315.28	1478.64	1376.54	1459.5	1546.62	1437.9	1450.49	1402.29	1484.89	1382.67	1507.38	1467.8	1491.36	1641.74	1692.78	1375.49	1626.6	1258.03	1594.58	1452.42	1186.92	1213.04	1283.71	1257.34	1325.78	1356.83	1505.14	1392.42	1741.83	1673.58	1129.81	1496.64	1503.01	1160.96	1239.16	1494.06	1708.15	1430.64	1499.93
PDK1	PDK1	1975.21	2001.59	1885.24	2203.74	2183.39	1991.46	1927.22	2268.03	1913.1	1882.85	1982.58	1752.62	1957.59	1755.72	2498.49	1858.66	1918.94	1999.03	2535.16	2164.2	1833.26	1716.34	1473.11	3766.5	2005.19	1794.36	2093.6	2072.1	2010.97	1459.5	1782.92	1986.12	1887.42	1913.1	2142.26	1548.31	1798.79	1799.92	2171.65	2459.59
PDK2	PDK2	2918.75	2875.65	4587.36	5005.85	4370.41	4208.8	3161.76	3179.24	3933.07	4291.31	4509.44	4629.44	4410.66	3233.03	3873.21	4259.56	4150.86	3333.88	3478.61	4237.48	3043.9	4629.44	5863.4	3529.54	3007.25	3609.43	3832.85	3311.71	4557.24	4150.86	3574.64	6223.69	3527.25	4237.48	6570.04	7258.06	5203.77	3041.07	2956.45	4298.8
PDK3	PDK3	1489.5	1574.58	1716.74	1495.36	1778.92	1702.06	1699.89	1835.65	1952.79	1816.05	1851.21	1652.58	1739.1	1668.67	1777.8	1672.11	1564.08	1565.96	1993.89	1785.56	1607.96	1647.44	1809.3	1579.12	1732.95	1669.75	1983.85	1709.5	1674.06	2326.55	1837.35	2416.85	1704.15	1544.7	2063.48	1972.12	1787.29	1421.12	1504.72	2104.96
PDK4	PDK4	3661.81	3628.51	4602.44	5586.4	4012.5	4479.01	3527.25	3661.81	3591.21	4276.16	4226.51	4276.16	3992.26	3656.04	3602.21	4796.52	4259.56	4418.54	3915.19	5124.61	3522.36	3941.62	3478.61	5795.46	3134.22	4438.85	3529.54	3581.95	4832.3	2556.09	6541.3	4298.8	3341.18	4050.54	4706.84	4846.65	4570.69	4187.45	3475.23	5106.61
PDPK1	PDPK1	3303.44	3389.49	3169.55	3184.41	3696.88	3104.95	34554.6	3233.03	4557.24	2719.28	3899.91	2467.29	3618.1	2858.98	3485.42	2735.64	2530.37	2933.16	3876.56	2397.32	3333.88	3881.17	3941.62	4768.88	3696.88	4784.05	3798.65	4298.8	3157.4	3462.43	3661.81	7996.35	7767.44	3062.57	4813.69	4925.26	3618.1	2406.68	2704.71	3933.07
PDXK	PDXK	1456.42	1394.75	1547.24	1742.32	1448.36	1622.64	1326.97	1586.26	1292.3	1374.88	1398.16	1449.41	1438.9	1679.36	1461.95	1446.73	1419.6	1541.54	1493.67	1641.24	1456.42	1436.84	1467.8	1757.01	1298	1526.23	1398.96	1606.67	1589.53	1397.06	1497.46	1574.05	1414.08	1534.6	1423.62	1542.1	1369.08	1583.72	1795.95	1493.67
PEBP1	PEBP1	1625.33	1418.45	1206.36	1156.1	1160.96	1020.52	1219.9	2484.99	1131.49	1361.42	1455.54	1258.03	1200.64	1586.26	1321.36	1394.2	1516.42	1589.53	964.788	2263.53	1726.61	1247.72	1306.1	1027.58	1487.09	1230.74	1330.59	1136.88	915.3	1872.57	1300.81	1168.44	1458.99	1432.56	1167.17	1424.81	1337.65	1546	1159.9	949
PECI	ECI2	2624.01	2218.79	1998.44	2753.38	2112.18	2178.64	2143.64	2550.38	2285.95	1860.73	2239.84	1937.62	2099.03	1432.06	2085.39	1884.52	1849.33	3987.01	3235.97	2065.03	1689.08	2371.53	2266.31	2686.78	2095.28	1933.05	2372.46	2610.78	2565.26	1487.75	1882.51	3031.97	2230.76	1967.12	2786.62	2934.93	2457.94	1876.81	6692.1	2785.41
PELO	PELO	5268.95	4358.64	4796.52	5203.77	4410.66	5515.32	6363.57	5922.29	5163	5163	4971.89	4237.48	4438.85	34554.6	7767.44	5186.14	3974.45	4020.82	4892.32	15474.7	4147.29	3504.94	4612.66	6148.81	4509.44	4813.69	7679.11	4493.7	5039.68	4187.45	5586.4	5691.07	6922.2	4082.39	4673.29	16009.3	3683.3	4452.56	5765.66	5724.09
PFKFB3	PFKFB3	8726.26	8370.2	5665.09	9375.11	3150.19	5863.4	6798.36	4768.88	6043	5349.94	8809.24	3785.69	3083.81	5140.57	7823.5	9375.11	4237.48	9375.11	6979.73	3766.5	9637.7	3948.61	5268.95	8515.38	7767.44	7823.5	8809.24	5892.82	7767.44	5203.77	6922.2	3066.01	7903.16	3536.86	3955.55	3609.43	3586.38	5308.25	6979.73	12384.5
PFKFB4	PFKFB4	6847.46	7996.35	4465.31	4557.24	2941.22	4518.84	6446.04	6202.7	7996.35	4121.73	5765.66	3298.45	2963.4	4311.96	4635.14	4347.38	3308.31	6115.05	6541.3	3832.85	7903.16	4640.85	7166.51	34554.6	11207.5	7258.06	5498.84	7124.01	3853.91	9142.11	6345.52	4965.22	6541.3	3146.93	5245.55	4939.26	3545.47	3327.35	5024.12	8809.24
PFKP	PFKP	5331.09	4971.89	2784.2	2714.36	2188	2627.99	2545.24	2145.68	2546.61	2666.75	4629.44	2363	2345.96	2931.4	4208.8	3690.26	2966.35	3581.95	2849.24	2265.14	4706.84	2633.25	3033.43	3359.01	2739.94	2637.81	5186.14	2345.96	2779.55	5515.32	3389.49	1918.94	3325.38	2647.19	2525.25	2369.46	2197.35	4012.5	3454.69	3891.45
PFN2	PFN2	1740.19	1888.75	2184.69	2297.75	2105.95	2118.76	1904.58	1882.85	1945.65	2092.12	1738.14	2230.01	2131.79	2277.73	1849.86	2082.99	1969.49	1901.51	2359.53	2019.45	1744.94	3060.19	2601.9	2558.59	1807.51	2035.08	1890.17	2173.26	2719.28	1507.38	1987.84	2234.95	1744.94	2110.7	2406.68	2879.6	2246.94	1930.45	2413.41	2134.31
PHB2	PHB2	1354.89	1213.04	1167.17	1354.31	1223.64	1246.81	1081.59	1232.15	1239.16	1109.22	1340.55	1163.11	1174.96	1160.96	1206.36	1270.68	1432.56	1325.09	915.3	1113.45	1208.31	1285.56	1196.67	1378.95	1136.88	1174.96	1107.21	1380.6	1210.41	1440.17	1173.64	1253.56	1129.81	1194.14	1206.36	1388.35	1142.3	1292.3	1121.97	1034.44
PHF1	PHF1	1012.89	1487.75	1339.73	1274.1	1485.92	1314.78	1271.85	1356.83	1705.94	1282.9	1701.58	1409.33	1458.47	1076.89	1556.12	1205.36	1332.93	1145.35	1731.61	1316.75	1454.46	1856.34	2003.76	1658.88	1453.99	1230.74	1539.81	1452.42	1298	1680.34	1252.78	2319.78	1376.01	1200.64	1945.65	1890.17	1414.62	1020.52	1952.79	1764.17
PHF11	PHF11	1761.2	1844.81	2867.89	2015.25	3353.55	2441.46	1636.83	2000.25	1685.56	2894.62	1639.28	3166.97	3325.38	2075.46	1586.26	6798.36	2521.15	1721.35	1509.75	3281.25	1732.95	2105.95	2063.48	1925.17	1650.7	1799.36	1761.2	2074.36	2120.78	1497.05	1616.25	1791.58	1659.34	3076.1	1906.78	1928.24	4654.96	1802.96	1985.38	1592.4
PHF17	JADE1	1828.97	1855.09	1851.21	1858.66	1792.86	1587.04	1750.92	1624.74	1636.26	1882.17	1565.56	1964.38	1926.58	1900.19	1580.69	1793.92	1690.07	1643.28	2133.28	2100.3	1755.21	2171.65	1957.59	1803.58	1891.46	1934	1786.8	1538.9	1852.56	1814.75	2203.74	1699.33	1670.38	1816.96	1589.53	1645.99	2084.69	1693.26	1973.4	1826.29
PHF7	PHF7	1959.25	2182.86	2297.75	2282.28	2162.28	2232.56	2033.76	1951.24	2158.97	2117.81	2431.1	2347.03	2266.31	2531.5	2258.79	2497.53	2058.44	2064.44	2621.81	2197.35	2041.55	3496.32	3226.24	2721.47	1965.01	2268.03	2158.97	2392.75	2554	1618.74	2644.79	2409.63	2217.19	2322.1	2550.38	3287.07	2435.36	2211.94	3284.68	2785.41
PHIP	PHIP	1658.42	1615.5	1462.53	1450.98	1300.29	1327.68	1350.25	1309.25	1242.47	1333.67	1545.07	1247.72	1261.96	1698.78	1514.03	1691.03	1452.97	1703.29	1456.42	1353.74	1686.45	1308.33	1416.31	1444.69	1421.82	1496.64	1387.77	1352.84	1371.58	1946.35	1510.2	1258.03	1564.08	1494.44	1228.39	1255.05	1346.78	1794.79	1768.89	1476.1
PHKG1	PHKG1	1815.4	2188.96	2512.59	2287.64	3025.9	2659.1	1881.09	2036.9	2022.86	2739.94	2348.1	3025.9	3090.64	1971.51	1773.86	2188.96	2596.62	1738.56	2709.21	3177.19	1860.73	3531.82	1936.69	2484.99	1876.81	2207.75	2108.39	2056.06	2308.18	1661.58	1832.69	2493.78	1792.22	2866.44	2883.49	2777.97	4291.31	2616.89	1794.36	2475.45
PHKG2	PHKG2	1724.84	1691.91	1815.4	1620.02	2101.88	1977.39	2131.79	1924.15	1852.56	1997.63	1807.13	2128.91	2183.39	1941.95	1748.94	1991.99	1855.09	1685.56	1977.39	2193.74	1717.15	2221.35	2065.61	1821.25	1788.28	2035.08	1919.51	1584.22	2029.71	1498.66	1953.71	2371.53	1879.85	2016.59	2068.38	1918.94	2280.35	1827.01	1778.92	2145.68
PHLDA1	PHLDA1	12994.5	2831.98	1924.15	7124.01	3749.38	1944.92	4121.73	1977.39	2222.44	1775.64	2036.9	1781.95	3725.3	1945.65	2311.2	1843.39	2322.91	2689.49	2902.88	1835.14	2218.79	3926.89	2979.04	3365.65	2761.21	2221.89	1910.33	9253.21	3320.15	14758.9	2301.53	1909.78	2494.88	1874.08	3353.55	2338.31	2418.43	2092.12	2376.39	2433.14
PHLDA2	PHLDA2	2460.55	2198.18	2763.84	2892.99	2988.46	2948.23	2624.01	2461.51	2593.8	2657.22	2371.53	2960.94	3072.57	2541.71	2566.74	2875.65	2689.49	3000.75	2270.72	2761.21	2179.53	2383.85	2073.4	3023.03	2172.46	2621.81	2281.54	2771.71	3014.07	10354.8	2711.62	2815.1	2605.95	2861.14	2509.53	2755.43	2657.22	2601.9	2861.14	2547.99
PHTF1	PHTF1	1221.64	1239.16	1004.49	1027.58	1081.59	1044.45	1239.16	1068.07	1153.97	1205.36	1060.36	1126.08	1167.17	1389.5	1155.04	1205.36	1133.17	1012.89	1568.05	1307.59	1168.44	1419.6	1256.65	1337.65	1306.86	1211.72	1113.45	866.8	1206.36	1382.16	1450.49	1142.3	1081.59	964.788	1226.11	1179.55	1195.41	1223.64	1461.95	1436.84
PIAS2	PIAS2	1920.08	1663.89	2211.94	2122.5	1895.38	2079.53	3325.38	1970.89	1853.75	2016.59	2058.44	1782.92	1804.17	2576.88	2597.69	2283.03	1983.21	2147.56	2128.91	1831.45	1996.21	1369.08	1391.71	1586.65	1886.91	2236.95	2146.27	2183.91	2035.08	1849.86	2541.71	1582.21	2267.17	2130.51	1759.49	1455	1920.08	2618.86	2397.32	2192.82
PIK3C3	PIK3C3	1888.75	1804.78	1865.49	1656.95	1896.74	2028.56	2200.35	1784.3	2333.5	1986.86	2437.54	1872.57	1958.7	2223.66	2306.45	2021.22	1940.45	1867.46	2156.38	1687.54	2024.46	1697.94	2040.86	1522.57	2092.12	2396.16	2237.64	1732.95	2191.9	3083.81	2605.95	2429.69	2392.75	1904.58	2223.66	2227.09	1922.17	2066.9	2027.96	2281.54
PIK3R1	PIK3R1	4438.85	1985.38	2192.82	2082.99	2262.07	2308.18	4867.99	2379.24	2737.69	2310.15	2621.81	2227.09	2047.01	2433.14	2790.26	2337.16	2016.59	12994.5	2325.06	2030.26	2308.18	2212.85	1987.84	2143.64	2945.62	2821.63	2756.39	2469.11	2475.45	2123.47	2650.35	1826.65	3683.3	1927.86	2277.73	2059.78	2083.61	2513.38	2283.71	2653.51
PIM1	PIM1	1679.36	1986.86	2042.76	2150.01	1888.09	2100.3	2206.79	1876.24	2462.88	1767.8	2270.72	1957.59	1868.45	1918.94	2150.01	1740.19	1861.84	1773.38	2744.81	1677.93	1526.23	3056.43	3811.54	1299.78	1711.1	1957.59	1954.33	2136.25	2753.38	1837.35	1902.91	5498.84	1786.31	1567.49	3453.45	3717.1	1828.52	1595.2	2204.78	2648.77
PIM2	PIM2	2084.69	2186.75	2328.06	2793.81	2069.78	2104.96	1907.32	2065.61	2153.43	1787.78	2301.53	1802.96	1825.24	1924.15	1958.7	2002.29	1965.01	2285.95	2781.12	1879.85	1823.21	2883.49	2430.39	4020.82	1862.96	2644.79	1980.86	2262.07	2457.94	1560.92	3926.89	3025.9	1672.11	1752.62	2798.97	2131.79	1781.95	1750.6	2558.59	2629.51
PIN1	PIN1	3226.24	3229.62	3137.84	3298.45	2389.81	2998.46	3267.64	3172.12	3130.5	2753.38	5065.14	2318.36	2268.03	3635.5	3860.66	3721.2	2915.87	3545.47	3244.6	2549.18	3349.68	2101.88	2351.72	2489.57	3045.63	3083.81	3717.1	2963.4	3249.04	3853.91	3628.51	2777.97	3731.38	2412.31	3056.43	2355.53	2377.46	3955.55	3650.54	3818.57
PIP	PIP	1923.03	1921.28	1686.01	1356.83	2648.77	1995.6	1607.54	2112.18	1305.34	2313.82	1740.19	2757.36	2784.2	1425.64	1321.36	1659.83	1820.25	1200.64	1274.81	2793.81	1852.56	2949.7	3053.57	1740.74	1866.01	1721.35	1430.02	1472.19	1412.51	2721.47	1305.34	1934.64	1499.1	2739.94	1472.19	1623.12	2781.12	1203.6	1294.11	1239.16
PIP4K2B	PIP4K2B	4075.1	4012.5	2523.31	1996.83	2589.76	2503.34	2568.21	2058.44	2154.84	2526.41	2263.53	2464.5	3004.47	2561.99	2698.43	3043.9	2434.66	3322.76	2217.19	3072.57	3594.19	2074.36	2028.56	2371.53	2069.78	2412.31	2830.47	2019.45	2334.25	5024.12	2771.71	1850.4	2519.26	2959.01	2169.54	1904.09	2875.65	2875.65	2230.01	2241.69
PIP4K2C	PIP4K2C	3488.51	3992.26	6979.73	5349.94	5691.07	5005.85	3076.1	3690.26	4033.61	5922.29	4989.15	6327.46	5665.09	3675.65	3395.15	5665.09	5515.32	4358.64	3052.06	8191.65	4121.73	9375.11	8370.2	4095.64	3069	4583.22	3921.04	4892.32	5386.48	3311.71	3885.78	7209	7465.04	6411.48	8049.85	6649.77	7903.16	3359.01	3341.18	3869.85
PIP5K1B	PIP5K1B	964.788	1681.1	1325.78	1947.05	1577.19	1311.22	866.8	1250.08	2138.26	949	1807.13	1726.61	1622.64	816.312	1182.09	949	1566.94	1051.95	1369.08	1027.58	1004.49	3963.47	3370.95	2383.85	1020.52	1020.52	1200.64	1754.69	1621.33	1504.72	816.312	7027.35	1004.49	1027.58	3802.26	5082	1311.22	915.3	1267.97	1557.2
PIR	PIR	6181.71	1388.35	3545.47	1558.31	1278.25	1141.1	2867.89	4330.88	2609.82	1436.06	1303.75	1270.68	1265.96	1731.61	1533.46	1215.35	1145.35	1920.08	2049.76	2270.01	1571	1133.17	1678.92	2048.81	4208.8	1861.25	1878.91	4197.89	1027.58	1158.84	1415.74	1012.89	2633.25	1216.44	1449.41	1177.55	1530.52	1537.03	1387.19	1699.33
PITRM1	PITRM1	1525.75	1730.56	1845.27	1995.6	2109.91	1896.74	1758.12	1724.26	2010.97	1862.96	1795.37	2287.64	2143.64	1289.97	1578.66	1699.89	1754.69	1687.54	2073.88	2018.09	1653.84	3271.93	2503.34	2225.34	1682.01	1987.35	1699.89	1816.96	2247.8	1602.12	1825.24	2828.06	1612.7	1895.38	2489.57	3064.29	2365.84	1406.17	1774.99	2221.35
PITX2	PITX2	1724.84	1544.32	1733.49	1698.78	1682.01	1620.45	1656.54	1713.44	1614.65	1575.1	1587.04	1621.74	1695.35	1816.96	1990.28	1652.58	1765.12	1619.59	1311.22	1710.04	1652.26	1433.06	1469.78	1649.85	1426.21	1612.7	1631.35	1607.96	1606.22	1788.82	1691.53	1602.12	1820.25	1759.1	1630.19	1539.81	1525.75	1832.69	1781.95	1452.97
PIWIL2	PIWIL2	2379.24	3005.86	1537.61	1713.44	1497.05	1428.93	1528.26	1499.54	1664.42	1549.16	2042.76	1505.55	1590.51	1789.36	1889.46	2030.26	1979.83	2265.14	1414.62	1205.36	2243.59	1682.01	2123.47	1993.2	1874.53	1547.78	1613.75	1631.35	1455.98	2521.15	1656.95	1724.26	2006.38	1758.12	1719.35	1801.03	1597.54	2334.25	1802.34	1431.35
PKDCC	PKDCC	3333.88	3658.93	4528.25	3260.47	5375.04	4654.96	2492.69	3134.22	2568.21	5288.09	3220.8	5470.98	5470.98	2889.28	3244.6	4557.24	5039.68	2525.25	2797.85	5724.09	3686.78	5795.46	4557.24	2431.1	2812	2861.14	2885.34	2866.44	2798.97	4768.88	2582.88	2875.65	2797.85	5268.95	4121.73	3361.38	6446.04	2887.2	2621.81	2790.26
PKLR	PKLR	2887.2	2483.14	3541.81	2762.55	4542.43	4380.77	4493.7	7903.16	6088.61	4989.15	3618.1	5163	4395.38	4370.41	2797.85	3992.26	4542.43	3240.53	2863.9	4867.99	4880.16	1497.05	1870.91	3004.47	5724.09	8515.38	3078.09	6223.69	2626.47	3992.26	2988.46	2246.07	3298.45	4465.31	2593.8	2179.53	3150.19	3824.36	3033.43	2934.93
PKM2	PKM	1860.21	1640.09	1710.57	1600.65	1259.76	1738.14	1869.16	2454.03	1676.14	1641.24	1675.04	1573.14	1489.09	1947.05	1913.62	1875.61	1481.16	1898.16	1777.17	1942.89	1831.45	1280.11	1283.71	1626.26	1884.52	1616.8	1907.86	2187.38	1620.02	1581.46	1757.57	1276.67	1872.57	1621.33	1280.11	1382.16	1491.86	1807.51	1777.17	1959.25
PKMYT1	PKMYT1	2392.75	2610.78	2306.45	2154.84	2648.77	1911.74	2265.14	2162.94	2197.35	2550.38	2709.21	2637.81	2717.59	2035.08	2377.46	2405.71	2449.85	2278.28	2715.97	2665.64	2481.06	2516	2845.68	2230.76	2392.75	2469.11	2524.28	2010.97	2725.43	2654.95	2533.04	2786.62	2431.1	3244.6	2441.46	2673.76	3015.99	2127.3	2277.19	2931.4
PKNOX1	PKNOX1	10354.8	5031.9	8191.65	11207.5	10211.8	7606.82	11207.5	10038.2	6598.77	9637.7	6692.1	11719.9	10987.3	5024.12	10211.8	12994.5	11719.9	6649.77	4579.07	11719.9	8191.65	4347.38	3992.26	6327.46	6247.89	5818.64	4472.16	8103.35	5515.32	4706.84	5349.94	3755.76	20031.3	9637.7	7823.5	4136.84	10211.8	8370.2	25247.6	4689.55
PLAC1	PLAC1	2000.89	2342.69	1914.67	1350.25	2830.47	2047.01	1744.94	2075.46	1540.4	2639.9	1952.01	2784.2	2944.47	1424.81	1748.94	2034.28	2349.88	1817.63	1684.3	3399.45	2442.48	2314.88	2412.31	1623.97	2303.88	1553.29	1726.02	1578.66	1336.76	6247.89	1521.51	1848.33	1812.47	2545.24	1669.75	1705.94	2968.72	1522.89	1680.34	1654.44
PLAGL2	PLAGL2	1188.91	1438.4	1044.45	1255.05	1388.92	1201.74	1387.77	1325.78	1632.22	1291.03	1642.76	1533.46	1487.75	1156.1	1260.86	1360.79	1314.78	1233.09	2041.55	1298	1299.78	1559.25	1853.75	1393.65	1449.41	1289.97	1440.66	1331.26	1570.71	1514.03	1208.31	2581.55	1290.5	1186.92	2029.16	2609.82	1481.16	1183.34	1389.5	1711.1
PLD2	PLD2	1410.36	1310.7	1255.85	1423.07	1476.72	1376.54	1539.36	1312.75	1444.69	1499.54	1452.42	1419.03	1405.01	1811.33	1336.76	1581.46	1426.78	1491.86	1646.46	1566.94	1433.06	1991.46	1259.76	1256.65	1491.86	1674.06	1517.42	1020.52	1323.4	1668.67	1679.85	1288.62	1632.76	1406.89	1324.41	1403.89	1441.15	1651.33	1510.71	1645.53
PLEKHA5	PLEKHA5	2815.1	2941.22	3395.15	2452.99	4208.8	2929.15	2311.2	2443.5	2647.19	3759.64	2966.35	4259.56	4276.16	4867.99	2445.36	3921.04	6088.61	2565.26	1929.65	3329.32	3811.54	2717.59	2094.44	1564.08	2398.24	2353.35	2816.66	2224.5	2157.7	3184.41	2444.43	1589.53	2621.81	4347.38	2328.06	1974.35	5633.07	2721.47	2473.63	2360.29
PLK1	PLK1	6692.1	6979.73	5960.9	10732.1	3624.09	5024.12	4698.19	2737.69	4673.29	4322.5	8924.96	3891.45	3690.26	14758.9	6798.36	7823.5	4753.61	8609.15	6223.69	3618.1	7258.06	8726.26	12608	5268.95	3777.43	5586.4	5863.4	3233.03	7566.98	11719.9	7527.12	13761.4	7258.06	3557.91	8191.65	10554.8	3840.43	5515.32	5552.4	9637.7
PLK2	PLK2	979.388	1158.84	866.8	1200.64	1116.99	1177.55	1283.71	992.763	1417.86	1020.52	1210.41	1237.46	1310.7	949	1166.13	1044.45	1027.58	949	1202.85	1039.44	979.388	1329.91	1381.12	1223.64	1051.95	949	1126.08	964.788	1295.59	1070.72	1081.59	1892.85	964.788	1020.52	1624.74	1699.89	1328.39	1004.49	992.763	1215.35
PLK4	PLK4	1388.92	1261.96	1454.46	1478.64	1493.67	1538.26	1234.99	1352.3	1381.64	1322.03	1434.09	1378.95	1407.6	1535.97	1465.65	1641.24	1377.17	1491.86	1294.85	1448.36	1328.39	1253.56	1271.85	1376.54	1156.1	1382.67	1257.34	1527.21	1405.01	1449.41	1339.73	1369.08	1296.23	1395.42	1208.31	1369.08	1460.12	1624.36	1299.78	1331.26
PLUNC	BPIFA1	2053.46	1939.06	1877.38	2364.91	1702.06	1965.01	1907.32	2120.03	2064.44	1739.64	1828.97	1737.72	1806.75	1990.87	2131.15	1894.83	1999.61	2134.31	1555.69	1821.25	1830.58	2528.41	2159.72	3010.26	1721.35	1959.8	1711.76	2197.35	2412.31	1632.22	1959.25	2087.28	1784.93	1853.75	2073.4	2109.12	1541.54	1980.86	1844.81	1621.33
PMEL	PMEL	1761.91	1876.81	1520.28	1178.55	1711.76	1133.17	1251.03	1467.5	1340.55	1590.95	1684.3	1856.78	1587.76	1294.11	1667.11	1202.85	1495.36	1438.4	1076.89	1397.06	1610.61	3759.64	2398.24	2254.78	2128.91	1359.56	1194.14	1356.16	1365.75	1343.72	1136.88	1705.94	1409.33	1953.71	1392.42	2842.47	2003.76	1183.34	1183.34	1174.96
PMF1	PMF1	1991.99	1458.99	1511.22	2064.44	2345.96	1877.38	2348.1	3007.25	2546.61	1761.91	1485.41	1718.45	2045.33	2071	1600.65	1607.12	1628.76	1583.22	1913.1	2207.75	1759.49	1885.24	1910.33	2196.32	2654.23	3260.47	1693.79	3578.28	1920.67	1406.17	1765.12	1796.56	1784.93	1785.56	1832.69	1475.47	1742.32	1771.1	2767.57	1734.75
PMVK	PMVK	4528.25	4438.85	5268.95	4395.38	4438.85	5484.91	3440.75	5515.32	2894.62	5960.9	4958.55	6284.64	5024.12	3739.81	4673.29	7527.12	6181.71	6148.81	3683.3	5922.29	4880.16	2878.25	2747.62	3281.25	3223.52	3824.36	3909.94	3157.4	4111.61	5082	4197.89	3184.41	4095.64	5470.98	3661.81	3468.69	3527.25	5665.09	4395.38	4370.41
PNPT1	PNPT1	1986.12	1972.12	1710.57	1928.62	1478.64	1569.81	1970.89	2359.53	1888.75	1534.6	1571.76	1689.08	1478.64	1907.86	1605.21	1890.17	1797.17	1746.66	1632.22	1704.69	1752.62	1970.89	1934	2036.9	3254.4	1701.58	1636.83	2737.69	1539.81	1986.12	1560.92	1717.15	1639.28	1633.3	1573.14	1688.56	1561.39	1850.81	1878.91	1435.26
POLR2I	POLR2I	2856.82	2842.47	3656.04	3571	3188.49	3873.21	3229.62	3909.94	3033.43	3536.86	3389.49	3488.51	3060.19	3087.36	3671.47	4033.61	3527.25	3591.21	3311.71	3710.47	3101.75	3399.45	2954.47	3137.84	2866.44	2931.4	3418.82	3353.55	4042.31	1937.16	3320.15	3545.47	3094.68	3459.31	3899.91	3137.84	3172.12	3220.8	3041.07	3909.94
POTEE	POTEE	2093.6	2430.39	1626.6	1565.15	1652.58	1581.08	1696.69	1497.46	1582.21	1685.56	1850.4	1736.26	1584.22	1820.25	1797.53	1851.21	1876.24	1929.65	1544.7	1476.1	2061.55	2451.95	2697.2	1676.14	2142.26	1796.56	1775.64	1530.03	1618.74	2618.86	1822.65	1788.28	1987.35	1723.88	1725.42	1750.06	1578.66	1845.27	1864.96	1444.29
POTEH	POTEH	1642.24	1816.05	1562.85	2007.55	1633.3	1746.12	1651.95	1790.72	1804.78	1518.33	1740.19	1749.51	1643.28	1310.17	1553.71	1396.58	1801.03	1647.44	1325.78	1503.58	1514.66	3216.75	2894.62	1951.24	1701.1	1456.89	1563.46	2119.39	2061.55	1663.89	1597.54	2330.89	1617.35	1767.8	2297.23	2521.15	1507.38	1316.75	1738.56	1783.61
POU2AF1	POU2AF1	4136.84	5331.09	5438.74	5795.46	4673.29	4867.99	4033.61	4197.89	4136.84	4542.43	5586.4	4732.98	4570.69	4892.32	5724.09	6446.04	4587.36	5586.4	5960.9	3909.94	5124.61	8103.35	4832.3	4237.48	3731.38	4867.99	8726.26	4410.66	5552.4	2966.35	5065.14	5633.07	4330.88	4689.55	5349.94	6922.2	4784.05	3963.47	5203.77	5515.32
POU2F2	POU2F2	2398.24	3052.06	1776.41	1675.04	1495.36	1947.63	2021.22	1952.79	1757.01	1929.14	2209.94	1619.59	1720.39	2121.53	2315.72	2207.75	1882.85	2483.14	2657.22	1666.58	3177.19	1402.29	1446.36	1447.1	1705.94	1840.4	1909.22	1449.41	1698.78	1621.74	2349.88	1487.75	2073.4	1592.4	1283.71	1382.16	1607.12	2944.47	1179.55	1949.4
POU5F1	POU5F1	1473.98	1573.14	1561.85	1575.1	1684.3	1649.24	1612.22	1673.09	1884.52	1611.74	1916.25	1633.3	1605.72	1461.95	1592.96	1648.04	1516.42	1553.29	2025.1	1543.04	1501.64	1900.81	1737.72	1909.78	1670.38	1531.01	1811.9	1714.44	1612.7	1811.9	1653.84	2523.31	1594.58	1387.19	2101.88	2218.03	1654.44	1395.42	1325.78	2080.13
PPARD	PPARD	1843.39	1879.38	2769.64	2173.26	3298.45	2759.86	2366.78	2113.38	2481.06	3137.84	2727.66	3260.47	3522.36	2354.44	2336.6	2529.24	2847.8	2170.89	2126.64	3459.31	2002.29	1758.61	1872.08	1443.9	2116.85	4179.61	2647.19	2087.28	2484.99	3921.04	2707.1	2870.99	2484.99	3161.76	2776.41	2433.9	4208.8	2274.4	2164.2	2509.53
PPARG	PPARG	1602.12	1565.15	1854.42	2312.25	1675.04	1873.06	1948.21	1679.36	2022.86	1711.76	1769.99	1729.6	1712.41	2024.46	1811.33	1704.69	1717.8	1849.33	1885.24	1470.62	1535.51	1751.24	1754.69	2049.76	1575.1	1748.36	1882.85	1874.08	2265.14	1793.39	1930.45	2243.59	1713.44	1717.15	2136.25	2336.6	1633.3	1907.86	1924.66	1914.67
PPIC	PPIC	1937.62	1832.07	1513.4	1629.84	1561.39	1410.36	1719.35	1735.67	1391	1682.01	1680.34	1539.36	1620.45	1861.25	1731.09	1897.45	1812.47	1894.83	1434.09	1701.58	1879.38	1614.65	1793.92	1467.2	1630.19	1528.83	1520.78	1444.69	1306.86	2499.45	1632.22	1556.66	1877.38	1868.45	1554.12	1874.99	1611.74	2068.38	1578.66	1304.54
PPID	PPID	2029.71	1677.93	2266.31	3076.1	2053.46	2112.18	2089.78	2421.11	2272.8	2659.1	12384.5	1953.71	1953.71	2836.4	2521.15	1758.12	1804.17	1638.45	1843.96	3955.55	3108	1405.01	1633.79	2146.27	2863.9	17716.2	3060.19	2048.81	6115.05	3389.49	5691.07	1699.33	4267.86	1726.61	1676.14	1768.34	2235.61	2347.03	7606.82	2082.99
PPM1A	PPM1A	1549.16	1447.1	1432.56	1406.17	1481.97	1481.57	1467.2	2150.01	1615.88	1458.47	1449.41	1331.26	1364.61	1500.33	2331.91	1532.83	1502.45	1839.03	1619.59	1853.16	1660.95	1158.84	1177.55	1279.18	1556.12	6922.2	1609.26	1793.92	1388.35	1571.76	1624.36	1139.9	1620.45	1505.55	1308.33	1250.08	2342.69	1730.56	1425.22	1646.95
PPP1CB	PPP1CB	1936.69	2374.36	2057.04	2461.51	2139.43	1918.08	2104.96	1872.57	1923.59	1937.62	2212.85	2250.55	2241.69	1771.1	1970.89	1952.01	1968.33	2267.17	1689.6	1882.17	2138.26	5633.07	4095.64	2157.7	2054.27	2003.03	1852.56	1953.25	2342.69	1948.21	1989.06	2897.39	1923.59	2439.04	2584.93	2870.99	2057.04	1741.28	1657.69	1712.92
PPP1R14A	PPP1R14A	3329.32	3289.47	2998.46	3317.76	2326.55	2872.64	3365.65	2793.81	4722.4	2777.97	4722.4	2441.46	2239.29	4155.14	3580.11	3325.38	2584.93	3824.36	2252.41	3137.84	3161.76	2230.01	2377.46	2146.27	2786.62	2767.57	3152.45	2114.45	2362.03	4732.98	6223.69	2068.38	5386.48	2401.47	1898.16	2223.66	2306.45	3188.49	3311.71	3085.59
PPP1R2P9	PPP1R2C	3853.91	3508.19	5498.84	2805.38	2863.9	2542.56	3325.38	2861.14	17716.2	2988.46	2959.01	2671.79	2747.62	9732.58	3327.35	2702.35	2645.99	2923.26	3062.57	4768.88	3696.88	3435.96	3246.82	3177.19	3749.38	2675.86	3007.25	5186.14	2866.44	2731.78	3161.76	2118.76	3154.71	2697.2	2365.84	7323.95	3177.19	2521.15	9732.58	3031.97
PPP2CB	PPP2CB	2146.86	2318.36	2319.78	2880.95	2481.06	2337.72	1968.33	1939.06	2222.44	2195.3	2163.57	2457.94	2678.65	1912.42	2502.43	1965.01	2337.72	2445.36	1772.5	2392.75	1897.45	2677.26	2774.84	3322.76	1657.69	1807.51	1767.8	2357.6	2744.81	2048.81	1913.62	2694.35	1842.23	2568.21	2635.84	2926.9	2665.64	2095.28	1974.35	1847.24
PPP2R1A	PPP2R1A	3696.88	42758.1	3805.86	2046.17	2635.84	2408.84	2479.15	2849.24	2314.88	2647.19	2751.82	2241.69	2635.84	3717.1	3840.43	2685.78	2463.69	5140.57	34554.6	3376.91	3527.25	1917.22	2125.99	2360.29	2963.4	3574.64	4426.43	2757.36	2449.85	1888.75	3150.19	2307.31	6223.69	2617.88	1861.25	2300.07	2912.03	3853.91	3759.64	3471.85
PPP2R1B	PPP2R1B	3948.61	3941.62	5073.57	2967.54	5065.14	4150.86	2642.65	3030.53	3146.93	4784.05	3488.51	4784.05	4753.61	3030.53	3320.15	3749.38	4380.77	2750.26	4380.77	5245.55	2684.79	3015.03	3315.38	2473.63	2456.85	3080.09	3876.56	2976.72	3609.43	6446.04	3070.79	4168.86	2929.15	4452.56	4050.54	3349.68	5665.09	2674.81	2753.38	3117.7
PPP2R2B	PPP2R2B	1668.16	1473.11	1416.31	1487.09	1488.22	1592.96	1585.81	1594.58	1474.85	1450.98	1496.64	1446.73	1419.03	1531.6	1713.94	1639.28	1457.35	1857.21	1530.03	1562.85	1578.19	1269.51	1350.25	1424.81	1378.95	1712.92	1593.51	1498.66	1423.07	2501.53	1614.2	1208.31	1681.56	1481.16	1177.55	1206.36	1403.09	1826.29	1692.3	1692.3
PPP2R2C	PPP2R2C	1590.95	1631.79	1835.65	1492.35	1814.75	1776.41	1851.21	1702.06	2019.45	1839.71	2064.44	1677.93	1835.14	1787.78	1986.12	1684.3	1663.35	1681.1	1934.64	1748.94	1771.8	1481.16	1588.49	1488.69	1856.78	1682.66	2154.84	1837.89	1714.44	3322.76	2090.69	2104.27	2066.26	1697.94	1818.78	1827.01	1882.51	1647.44	1627.04	2154.84
PPP2R4	PTPA	6494.4	4813.69	1594.89	1434.09	3869.85	1693.79	2808.93	4095.64	2988.46	2001.59	23433	1423.62	3635.5	2291.19	1761.2	1407.6	1312.75	1487.42	7258.06	2394.99	1717.15	1399.75	1449.41	1941.2	3933.07	1826.29	3696.88	4370.41	2127.3	2934.93	1736.85	1325.09	1730.56	1551.78	1462.53	1276.67	1833.26	1841.65	6327.46	2387.9
PPP2R5A	PPP2R5A	3249.04	2348.1	2512.59	2419.77	2264.33	2654.23	3384.69	2009.15	3005.86	2915.87	3083.81	2297.75	2270.01	2647.19	3042.49	2574.55	3244.6	2725.43	2880.95	2069.07	2828.06	2654.95	3216.75	2298.91	2583.9	3108	2878.25	2205.82	3004.47	7392.02	3435.96	3056.43	3308.31	2492.69	2996.28	3501.7	2249.03	2952.49	2598.65	2891.36
PPP2R5C	PPP2R5C	3409.6	1837.89	2074.91	2036.39	2055.07	2218.03	6327.46	2202.34	2222.44	2237.64	2262.07	1993.89	1988.45	2673.76	2536.21	2320.94	2205.82	2313.82	2171.65	1904.58	2325.06	1990.28	1877.38	1835.14	1923.03	2514.91	2464.5	2002.29	2517.09	2049.76	2905.62	1877.38	2500.49	2146.86	2319.78	2031.91	1953.71	2712.99	2138.26	2240.4
PPP3CA	PPP3CA	6411.48	2316.57	2654.23	2791.76	2633.25	6013.46	16009.3	3184.41	3683.3	2734.16	3018.94	2591.71	2542.56	3060.19	2683.37	2690.62	2866.44	3017.46	2550.38	2608.11	2592.76	2021.89	2281.54	3254.4	3216.75	8809.24	2821.63	3948.61	3098.29	3157.4	3233.03	2819.17	3881.17	2617.88	3056.43	2593.8	2491.13	3664.56	2931.4	2948.23
PPP3CC	PPP3CC	2042.76	2092.12	2100.3	2138.26	2104.96	2073.4	2556.09	1882.17	2526.41	2150.01	2667.72	2110.7	2230.01	2162.28	2216.35	2197.35	2108.39	2138.26	2018.77	1774.34	2033.24	2168.96	2572.6	1991.46	2182.86	2433.14	2500.49	1939.06	2433.14	3298.45	2566.74	3199.76	2433.9	2035.08	2842.47	3060.19	2179.53	2329.86	2107.65	2526.41
PPP3R1	PPP3R1	1690.54	1535.06	1843.39	1825.24	1600.17	2001.59	2149.14	2599.61	1933.05	1720.87	2314.88	1494.9	1557.2	1941.95	2283.03	1863.47	1895.38	2380.49	1495.36	1868.45	1961.6	1208.31	1148.51	1264.21	2067.64	1757.01	2409.63	1581.84	2113.91	2258.79	1803.58	1504.72	1926.58	1813.84	1523.78	1252.78	1608.94	1978.13	1801.03	1709.5
PPP4C	PPP4C	2208.84	2146.86	2170.12	1685.56	2711.62	1877.38	1856.34	1956.12	1781.95	2293.74	1707.06	2836.4	2750.26	1989.06	1905.49	2109.12	2557.34	1901.51	1727.46	3050.54	2132.53	2543.41	2514.91	2033.76	1996.83	1852.56	1882.85	1791.58	2037.32	1918.94	1898.16	1520.78	1991.46	2589.76	1886.4	1668.67	3161.76	2074.36	2105.95	1937.62
PPP4R1	PPP4R1	2007.55	2554	2643.72	2162.28	3090.64	2322.1	2026.54	1974.35	2399.88	2248.41	2448.94	2597.69	3025.9	1857.94	2358.56	2017.34	2310.15	1775.64	3104.95	2819.17	2174.4	3395.15	3294.44	2469.11	2426.65	2084.69	2316.57	2562.93	2597.69	3240.53	2289.25	5082	2057.04	2366.78	3308.31	3172.12	3220.8	2077.53	2719.28	2248.41
PQBP1	PQBP1	3757.7	2645.99	3581.95	3624.09	1973.88	4179.61	5633.07	3047.36	2854.12	3208.61	5331.09	2171.65	1979.83	2858.98	5960.9	4208.8	3023.03	16728.1	3609.43	2139.43	2521.15	3909.94	2345.96	2946.76	4136.84	2608.11	2725.43	3690.26	2642.65	1813.84	2727.66	1986.12	3025.9	1820.25	2344.49	1977.39	2529.24	4168.86	2796.72	2747.62
PRAME	PRAME	2009.15	2097.28	1769.44	1579.58	1747.2	1543.04	1624.74	1518.86	1319.26	1718.9	1594.04	1961.6	1779.41	1694.33	1703.29	1899.58	2037.74	1827.54	1586.26	1777.17	1962.74	1764.67	1788.28	1608.29	1888.75	1596.21	1678.47	1384.38	1364.13	2345.96	1626.26	1337.65	1989.06	1836.81	1409.84	1806.75	1882.51	1970.89	1916.25	1606.67
PRC1	PRC1	7027.35	4557.24	4298.8	7209	3571	3873.21	4075.1	3284.68	6223.69	3597.16	4913.51	4020.82	3496.32	3508.19	10038.2	4370.41	3876.56	5863.4	4432.64	3154.71	4305.38	12384.5	10732.1	7209	3661.81	6847.46	4579.07	3869.85	7679.11	3744.59	7679.11	14292.4	6598.77	4298.8	8370.2	12994.5	3053.57	3365.65	6494.4	5691.07
PRCC	PRCC	1940.45	1813.84	2604.65	2537.25	2366.78	2347.03	2304.76	1922.6	2329.86	2123.47	4143.71	2135.28	2173.26	2901.39	2553.26	2310.15	2225.34	2455.76	2148.26	1799.92	2135.28	1635.4	1610.61	1830.58	2253.13	2481.06	2247.8	2149.14	2624.01	3042.49	2670.24	2237.64	2426.65	2371.53	2233.6	1847.24	1974.35	2465.89	2483.14	2047.01
PRDM4	PRDM4	1555.26	1469.28	1604.66	1794.36	1762.79	1629.84	1569.2	1565.96	1531.01	1715.19	1389.5	1751.24	1716.34	1739.64	1562.85	1578.66	1594.58	1622.16	1898.16	1772.5	1542.1	1565.96	1617.35	1332.93	1561.85	1450.49	1596.88	1730.56	1557.2	1455.54	1673.58	1549.16	1721.35	1879.85	1582.21	1311.22	1697.5	1814.75	1591.39	1807.51
PRDX1	PRDX1	2941.22	3226.24	3628.51	1673.09	5818.64	4846.65	2249.03	5140.57	1489.92	5586.4	2233.6	6649.77	5219.11	6247.89	1867.46	4168.86	4247.31	2252.41	2513.38	7124.01	4640.85	2297.23	2454.03	1663.35	2833.49	2757.36	2432.12	2038.91	1673.09	2124.81	2234.28	1468.78	2629.51	4438.85	1530.03	2009.15	2598.65	2527.57	4143.71	2116.85
PRDX6	PRDX6	1600.17	1750.6	4218.44	1664.42	2359.53	2411.37	5288.09	8515.38	5586.4	3094.68	2553.26	2793.81	2160.46	4322.5	2194.52	2036.9	2145.68	2188.96	2289.25	3267.64	2790.26	1169.71	1428.46	4042.31	8609.15	2517.09	2222.44	6922.2	12384.5	1935.28	2038.33	1470.2	3515.54	2408.84	1674.06	1532.19	1972.76	3435.96	1787.78	1882.85
PRELID1	PRELID1	1843.39	2037.32	1568.05	2170.12	1920.08	1535.97	1841.03	1758.12	1818.78	1760.54	1993.2	1912.42	1896.74	1575.88	1683.3	1686.99	1656.95	1799.36	1793.39	1816.05	1843.39	2874.14	2616.89	1857.21	1930.05	1773.86	1848.83	1788.28	1718.45	2233.6	1734.03	2253.85	1995.6	1846.48	2002.29	2182.86	2049.76	1658.42	1602.12	1716.74
PRKAA1	PRKAA1	1688.56	1614.65	1696.33	1869.16	1681.1	1795.95	1565.96	1501.64	1713.94	1537.61	1691.91	1563.46	1645.53	1591.39	1639.68	1831.01	1584.22	1842.23	1237.46	1432.06	1523.78	1789.36	1583.22	2293.74	1481.16	1656.14	1430.02	1768.34	1974.35	2131.15	1942.89	1890.17	1541.54	1680.34	1628.12	1931.28	1519.32	1728.06	1361.42	1417.86
PRKAA2	PRKAA2	1993.89	1932.58	2434.66	3043.9	2469.11	3963.47	1954.33	2034.28	2359.53	2074.36	2250.55	2412.31	2414.51	2199	2265.14	2191.9	2283.71	2173.26	2421.11	2819.17	1867.46	2499.45	2479.15	3080.09	2009.15	2197.35	2112.18	2445.36	2908.34	1643.28	2073.4	3080.09	1913.1	2902.88	2761.21	2748.94	2460.55	2081.55	1851.21	2509.53
PRKACA	PRKACA	2902.88	2914.28	2374.36	2195.3	2241.69	2205.82	2473.63	2079.53	2375.32	2431.1	2801.81	2118.76	2234.95	2297.75	2899.91	2353.35	2099.03	2311.2	2347.03	1886.4	3235.97	3148.56	3565.6	1982.58	2597.69	2659.1	2659.1	1923.03	2109.12	7527.12	2744.81	2833.49	3119.03	2565.26	2591.71	2717.59	2158.97	2432.12	2407.76	2536.21
PRKACB	PRKACB	1206.36	1174.96	1462.53	1845.27	1348.88	1390.25	1234.99	1172.33	1367.17	1191.71	1239.16	1265.96	1109.22	1548.74	1146.93	1172.33	1142.3	1240.91	1370.53	1179.55	1070.72	1398.16	1329.91	1449.41	1101.03	1184.6	1136.88	1621.33	1517.05	1153.97	1179.55	1726.02	1271.85	1372.85	1526.71	1265.96	1207.34	1457.91	1269.51	1261.96
PRKACG	PRKACG	1088.1	1034.44	1309.25	1731.61	1324.41	1363.65	1343.72	1318.05	1461.95	1227.25	1412.06	1361.42	1242.47	1446.73	1266.97	1135.03	1359.56	1288.62	1436.84	1277.46	1081.59	1320.69	1432.06	1649.85	1012.89	1335.88	1220.77	1493.67	1695.35	1182.09	1223.64	1772.94	1227.25	1353.74	1896.74	2145.68	1363.65	1333.67	1324.41	1299.78
PRKAG3	PRKAG3	1534.03	1636.83	1668.67	1606.22	1841.65	1697.94	1537.61	1607.12	1828.97	1794.79	1755.21	1823.21	1881.09	1397.06	1634.84	1563.46	1631.79	1571.38	2002.29	1956.12	1605.72	1977.39	2252.41	1856.34	1864.96	1468.29	1848.83	1623.12	1939.06	2381.74	1689.6	2624.01	1667.11	1662.46	1911.03	2190.91	1816.96	1391	1565.56	1976.72
PRKAR1A	PRKAR1A	3455.93	1998.44	3205.44	2036.39	7823.5	3638.01	2434.66	5082	2603.35	4061.57	2798.97	5219.11	7465.04	10554.8	2626.47	3415.04	4143.71	2842.47	1977.39	4689.55	6411.48	16728.1	2410.43	1903.61	12025.1	25247.6	17716.2	3262.99	25247.6	5691.07	2327.31	1426.21	3353.55	3818.57	1509.3	1374.26	2788.76	51946.7	2267.17	2379.24
PRKCB	PRKCB	1285.56	1293.21	1535.51	1849.33	1326.38	1491.36	1394.2	1651.33	1267.97	1297.44	1299.78	1256.65	1245.89	1625.33	1300.81	1287.94	1311.22	1385.85	1444.69	1405.59	1240.91	1425.64	1333.67	1500.33	1206.36	1295.59	1458.99	1549.16	1635.83	1217.54	1294.85	1576.27	1290.5	1382.67	1608.62	1473.11	1280.11	1475.47	1542.1	1476.1
PRKCH	PRKCH	1488.69	1371.58	1718.9	2143.64	1571.38	1681.56	1555.26	1890.17	1598.1	1422.51	1442.28	1489.5	1409.33	1519.78	1469.28	1307.59	1455.98	1537.61	1557.76	1662.46	12608	1542.1	1531.6	2033.76	1278.25	1434.09	1579.12	2375.32	1873.57	1179.55	1443.09	2030.26	1465.65	1487.09	1708.15	1540.99	1374.88	1435.66	1408.46	1681.56
PRKCI	PRKCI	2425.09	2105.95	2342.69	2757.36	1935.28	2283.03	2136.25	2324.39	1983.85	2092.12	2311.2	1810.72	1744.05	2228.34	2540.61	2320.94	2051.28	2404.75	2471.12	1969.49	2474.28	1774.34	1571.76	2337.72	2270.72	2124.14	2460.55	2370.49	2024.46	1714.44	2348.1	1933.05	2327.31	1821.25	1784.3	1561.85	1860.73	2473.63	2541.71	3146.93
PRKCZ	PRKCZ	3240.53	3005.86	3873.21	5941.59	2533.04	3899.91	3675.65	3465.54	4016.66	6363.57	3805.86	3840.43	2514.91	4168.86	3438.36	3983.97	2897.39	4056.06	4111.61	2695.78	3501.7	3308.31	3154.71	5470.98	5163	3545.47	3808.7	4155.14	28924	4846.65	3522.36	28924	3832.85	2574.55	3320.15	3766.5	2960.94	12994.5	13351.5	5765.66
PRKD2	PRKD2	6284.64	5552.4	4557.24	3581.95	3704.47	4410.66	5024.12	4784.05	5470.98	4640.85	4673.29	4187.45	4168.86	3755.76	5039.68	6327.46	4640.85	6740.77	4187.45	4298.8	6148.81	4050.54	3496.32	4370.41	4395.38	4140.27	5140.57	4347.38	4279.26	2735.64	4673.29	3308.31	5082	4311.96	3370.95	3384.69	3635.5	5960.9	8726.26	4925.26
PRKD3	PRKD3	1382.67	1436.45	1759.1	2221.35	1978.88	1851.89	1635.4	1714.81	1797.88	1648.64	1472.65	1941.2	1893.57	1724.26	1524.28	1662.02	1637.4	1728.66	1685.56	1877.38	1291.03	1693.26	1798.33	1643.28	1330.59	2090.69	1579.12	1956.12	2092.86	1364.61	1619.59	2431.1	6088.61	1731.61	2514.91	2341.69	2029.16	1542.1	1599.17	1837.89
PRKRA	PRKRA	3053.57	6088.61	3325.38	7392.02	3440.75	3308.31	3650.54	3624.09	2976.72	3062.57	9637.7	3731.38	3501.7	3025.9	3618.1	6181.71	3496.32	4640.85	6115.05	3320.15	3454.69	2333.5	2651.93	3166.97	3320.15	3482.32	3110.14	3025.9	5780.56	2963.4	3581.95	2146.27	6247.89	3117.7	3197.94	2364.91	2941.22	4796.52	3915.19	3675.65
PRKX	PRKX	2460.55	2454.89	2707.1	2375.32	2709.21	2631.43	2383.85	2222.44	2494.88	2689.49	2576.88	2699.65	2742.36	2514.91	2571.66	2771.71	2635.84	2449.85	2897.39	2539.51	2277.19	2259.74	2131.79	2084.69	2366.78	2793.81	2647.19	2230.01	2785.41	2263.53	2872.64	2499.45	2598.65	2531.5	2796.72	2714.36	3122.39	2448.04	3359.01	3031.97
PRL	PRL	1681.1	1616.25	1668.67	1499.93	1587.04	1442.28	1432.06	1870.91	1357.5	1548.31	1419.6	1689.08	1570.41	1528.83	1440.66	1467.2	1638.45	1735.21	1215.35	1933.05	1744.05	1449.95	1504.72	1461.95	1466.12	1315.28	1348.88	1446.36	1256.65	1941.95	1314.29	1467.2	1514.66	1804.78	1595.2	1578.19	1682.66	1586.26	1210.41	1105.19
PRM1	PRM1	2968.72	2991.28	2429.69	2369.46	2154.84	2195.3	2470.12	2177.75	1842.81	2222.44	2556.09	2626.47	2199	2492.69	2974.38	3037.93	2530.37	2913.15	2138.26	2105.95	3181.3	1778.42	1895.38	1852.56	2627.99	2459.59	2416.85	1746.12	2053.46	3909.94	3244.6	1579.58	3536.86	2443.5	1642.24	2038.33	2278.28	3465.54	2595.56	2520.21
PRM2	PRM2	2867.89	3041.07	2535.16	2339.79	2744.81	2266.31	2351.72	2169.54	2038.33	2476.62	2474.28	3030.53	2917.46	2366.78	2536.21	3262.99	2830.47	2643.72	2217.19	2474.28	2957.73	2136.25	2110.7	2285.95	2545.24	2342.69	2278.28	2026.54	2469.11	2818.22	3037.93	1868.45	3262.99	2875.65	2183.91	2422.15	3271.93	3166.97	2671.79	2660.03
PRPF4	PRPF4	1770.54	1740.74	1736.26	1550.76	1606.22	1646.95	1739.64	1627.49	1758.12	1602.12	1813.84	1832.69	1729.6	1512.21	1933.05	1802.96	1611.74	1620.89	2197.35	1711.1	1660.95	2058.44	1765.58	1636.83	1684.3	1760.54	1726.02	1423.62	1723.49	1526.71	1892.85	2338.89	2082.36	1418.45	2272.8	2006.38	1767.8	1602.12	1629.13	2112.18
PRPS2	PRPS2	2658.16	2589.76	2065.61	2132.53	1790.72	2065.61	2237.64	2828.06	2357.6	1902.21	2022.86	1808.47	1857.21	2233.6	2206.79	2119.39	2041.55	2402.35	2148.26	2296.71	2513.38	1961.6	2016.59	2887.2	2591.71	2144.66	2146.27	2709.21	2157.7	2699.65	2223.66	1792.86	2180.99	1954.95	1998.44	1853.75	1738.14	2442.48	2451.95	2210.48
PRSS50	PRSS50	1740.19	1976.06	1696.33	1315.28	1862.96	1562.35	1612.22	1684.3	1497.05	1797.88	1729.13	1747.2	1748.36	1472.65	1618.74	1556.66	1630.19	1639.68	1484.16	1761.91	1984.61	1840.4	2179.53	1293.21	1988.45	1499.54	1782.92	1429.4	1333.67	3948.61	1652.58	1693.26	1804.78	1686.45	1606.22	1606.22	1674.55	1408.46	1406.17	1584.79
PRSS54	PRSS54	1873.06	2253.85	1879.38	1509.3	2097.79	1779.41	1777.8	1830.58	1755.72	2035.89	2004.47	2141.66	2125.4	1488.69	1900.19	1692.78	1870.91	1801.03	1741.28	1977.39	2160.46	2353.35	2642.65	1459.5	2211.03	1735.67	1941.95	1573.59	1629.84	3675.65	1745.53	2293.74	1935.28	2074.36	1939.76	2077.53	2077.53	1587.76	1625.33	1724.26
PSCA	PSCA	2327.31	2392.75	2461.51	1484.89	3030.53	2542.56	1766.78	2423.19	1571.38	2898.65	1909.22	3478.61	2828.06	1902.91	1695.84	2418.43	3052.06	2121.53	1537.03	3004.47	2375.32	2386.91	2777.97	2341.69	2308.18	2087.28	1788.82	1718.9	1741.83	1786.31	1874.99	1470.2	2125.4	3043.9	1543.04	1999.61	2786.62	2072.1	1919.51	1606.67
PSG1	PSG1	1571.76	1761.2	1387.19	1362.49	1802.34	1421.82	1579.12	1659.83	1565.15	1667.65	1602.59	1701.1	1704.15	1208.31	1475.47	1474.85	1545.44	1541.54	1525.75	1754.69	1630.77	1937.62	2275.79	1470.62	1779.41	1318.05	1554.12	1303.75	1318.05	3062.57	1407.6	1915.72	1649.85	1488.69	1699.33	1744.05	1599.17	1186.92	1412.51	1563.46
PSG11	PSG11	3465.54	3440.75	6649.77	3017.46	6541.3	6284.64	2584.93	3453.45	2501.53	6740.77	3609.43	6798.36	6598.77	3338.7	3035.68	6884.83	6979.73	3700.68	2262.07	6115.05	3926.89	3974.45	3235.97	2246.94	2847.8	2966.35	3208.61	2702.35	3818.57	6979.73	2707.1	2236.26	2966.35	6740.77	3853.91	2348.1	9903.56	3069	2507.19	2680.3
PSIP1	PSIP1	2553.26	2578.21	1937.62	2112.18	1584.22	1967.72	2133.28	2066.9	2058.44	1941.95	1726.02	1629.5	1702.06	2072.75	2234.28	1911.74	1614.65	2668.69	1626.26	1899.58	2363	1712.41	2033.24	8809.24	1872.08	2105.95	1799.36	1795.95	1742.81	2133.79	2237.64	1585.36	12025.1	1764.67	1535.06	1501.64	1703.29	3076.1	2255.7	1850.4
PSMA6	PSMA6	2109.91	2312.25	2221.35	2357.6	2823.15	3080.09	2130.51	3235.97	1725.42	3070.79	1807.13	3010.26	2755.43	1658.88	2085.39	2099.66	2280.35	2109.91	1954.33	3201.59	2984.5	2064.44	1497.46	1935.28	2101.88	1652.58	10554.8	1934	2005.19	1441.15	2139.43	2088.88	1703.29	2369.46	1859.44	2963.4	2576.88	1719.35	1448.36	2499.45
PSMB10	PSMB10	3650.54	4347.38	3508.19	3465.54	3365.65	3455.93	3166.97	2897.39	3376.91	3384.69	3811.54	3586.38	3308.31	3023.03	3361.38	3721.2	3281.25	3755.76	3885.78	3824.36	3397.3	3915.19	4732.98	3072.57	3177.19	3025.9	3409.6	2887.2	3597.16	7027.35	5470.98	4050.54	5308.25	3193.38	3828.61	4050.54	3384.69	2815.1	3955.55	3853.91
PSMB3	PSMB3	2440.25	2025.1	3043.9	2314.88	3262.99	2936.5	2213.65	2263.53	2266.31	3117.7	2434.66	3104.95	3193.38	2513.38	2654.23	2747.62	2944.47	2759.86	2241.69	3581.95	2428.17	1794.79	1778.42	2190.91	2049.29	2280.35	2377.46	2281.54	2286.79	2543.41	2580.54	1949.4	2400.59	3004.47	1990.87	1596.21	3860.66	2883.49	1709.5	2445.36
PSMB8	PSMB8	2686.78	2547.99	2774.84	2302.99	2714.36	2146.86	2355.53	2167.43	2457.94	2717.59	2497.53	3325.38	2956.45	2503.34	2683.37	2826.59	2869.34	2831.98	2304.76	3108	2654.23	2998.46	2944.47	2439.04	2351.72	2499.45	2486.3	2234.95	3076.1	2474.28	2626.47	2095.28	2719.28	2988.46	2735.64	2639.9	3134.22	2769.64	2660.96	2660.03
PSMB9	PSMB9	4557.24	4003.65	2759.86	9498.05	2931.4	2815.1	2543.41	3067.51	2309.16	3033.43	3234.5	3037.93	3146.93	2781.12	2617.88	2668.69	2702.35	2494.88	4082.39	3446	3150.19	4654.96	5163	2523.31	3037.93	2425.87	6013.46	2214.45	2972.04	2524.28	2666.75	2823.15	2519.26	2963.4	2697.2	2788.76	3298.45	3004.47	2856.82	2400.59
PSMD4	PSMD4	4061.57	9253.21	8103.35	28924	9498.05	23433	10354.8	4925.26	5375.04	3869.85	4557.24	2562.93	9033.21	6494.4	7392.02	5438.74	4913.51	6979.73	10554.8	3277.49	4939.26	6223.69	4237.48	5922.29	6979.73	10554.8	3551.56	6979.73	5586.4	2785.41	7209	7767.44	3545.47	8370.2	3365.65	3050.54	3281.25	4654.96	4226.51	11719.9
PSMD9	PSMD9	11417.4	2180.99	2084.69	2018.09	3675.65	2031.91	5106.61	4867.99	4989.15	2062.53	2317.47	1866.01	3478.61	3161.76	2097.79	2171.65	1792.22	3785.69	2949.7	2616.89	2614.47	2110.7	2302.99	4452.56	9637.7	34554.6	3584.16	5349.94	2428.17	2072.1	6649.77	1885.24	2477.89	4282.35	2123.47	2100.3	3130.5	18665.2	3640.53	2566.74
PSME1	PSME1	8809.24	2359.53	1632.22	2190.91	1619.16	1849.86	2070.39	2469.11	1886.4	1949.4	1773.86	2194.52	1605.72	1721.35	2387.9	2052.86	1714.44	1978.88	2048.81	1998.44	2689.49	2005.19	1990.28	1835.14	2587.95	2022.86	2014.49	1525.27	2016.59	1288.62	4732.98	1794.79	4939.26	2931.4	1580.69	1828.97	1677.39	4493.7	3060.19	2143.64
PSME2	PSME2	1911.03	1862.44	2038.91	1937.62	2229.18	1977.39	2762.55	2912.03	2605.95	2080.74	2514.91	2139.43	2220.46	2306.45	2306.45	2141.05	1996.21	2090.69	2061.55	2246.07	2127.3	2029.16	2114.45	1632.76	2755.43	2369.46	3338.7	2686.78	3370.95	9375.11	2388.89	2627.99	2361.05	2998.46	2719.28	2748.94	2068.38	2353.35	1905.49	2557.34
PSME3	PSME3	2253.13	1832.07	3536.86	2104.96	7027.35	6327.46	2051.28	6411.48	1707.06	6541.3	1786.8	7606.82	6740.77	2227.09	1742.81	4880.16	5863.4	2080.74	2211.03	7903.16	2460.55	1863.47	1921.28	2092.12	2423.19	2316.57	2030.26	2920.04	1862.44	1508.81	1677.39	1505.55	1698.36	6181.71	1697.5	1788.82	2699.65	2750.26	2325.81	1864.22
PTEN	PTEN	2867.89	2050.52	2552.53	3638.01	2246.07	3134.22	2529.24	2252.41	2984.5	2280.35	2381.74	2209.94	2302.99	2637.81	7465.04	2493.78	2451.95	2816.66	2363	2090.69	2284.39	1752.62	1814.29	2767.57	2142.26	2777.97	2426.65	2552.53	3527.25	2779.55	3010.26	2233.6	2590.74	2455.76	2614.47	1959.8	2271.43	2891.36	3690.26	2615.68
PTGDR	PTGDR	1763.67	1965.01	1905.49	3308.31	1729.13	1863.47	1651.95	1495.36	2124.81	1494.9	1614.2	1892.85	1797.88	1541.54	1701.1	1484.89	1827.54	1992.51	1734.03	1539.81	1506.95	3431.43	3141.66	3909.94	1305.34	1831.45	1416.79	2386.91	2503.34	1866.01	1406.17	3101.75	1412.06	1956.12	3120.36	3675.65	1555.26	1665.28	1730.56	1592.4
PTGER3	PTGER3	1556.12	2404.75	2294.38	4832.3	2061.55	2386.91	1972.76	1510.2	3110.14	1573.14	1697.5	2394.99	1858.66	1691.91	1780.46	1406.17	2153.43	1882.85	2691.75	1492.35	1277.46	10354.8	7606.82	4218.44	1444.69	1873.06	1563.46	3030.53	4150.86	1105.19	1483.42	12384.5	1449.95	1989.67	6649.77	12025.1	1506.53	1472.19	1827.01	2248.41
PTK2_iso1	PTK2	1695.35	1577.19	1663.35	1816.51	1603.05	1786.31	1558.78	1745.53	1712.41	1620.02	1517.05	1585.36	1559.68	1751.24	1751.24	1740.19	1556.12	1799.36	1809.3	2000.89	1582.72	1557.2	1672.11	2011.91	1469.78	1514.66	1467.8	1869.88	1665.28	1583.72	1647.44	1678.47	1543.49	1660.33	1535.06	1538.9	2863.9	1769.44	1941.2	1670.38
PTK2_iso2	PTK2	2440.25	2130.51	2234.28	2767.57	1947.05	1938.34	2552.53	2154.13	2492.69	2556.09	2366.78	1890.82	1632.22	2359.53	2875.65	2482.1	2416.85	2225.34	2899.91	3541.81	2069.07	1619.59	2342.69	2010.97	2446.7	2633.25	2966.35	2431.1	2373.4	1878.91	2407.76	1826.65	2710.42	2222.44	1763.67	1580.13	6798.36	3431.43	8103.35	2441.46
PTK6	PTK6	3359.01	3298.45	2255.7	3067.51	2174.4	2484.99	3098.29	3212.62	3311.71	2507.19	2471.12	2194.52	2156.38	9436.58	2345.96	2128.91	3389.49	2263.53	2546.61	2371.53	2894.62	4813.69	4465.31	4727.69	5065.14	3586.38	2737.69	4168.86	2084.15	3134.22	2363	2672.78	2534.1	2191.9	2753.38	8370.2	2336.6	2854.12	2480.11	2841.01
PTK7_ext	PTK7	2075.46	2295.03	1900.19	1902.21	2011.44	1523.78	1954.33	1774.34	1851.21	1914.67	1777.8	2176.29	2097.79	1592.96	1804.78	1903.61	1989.06	1894.83	1623.12	1866.74	1980.34	2739.94	2781.12	1847.78	1958.14	1845.27	1875.61	1945.65	1885.24	2925.08	1883.8	2059.78	2013.74	2167.43	1951.24	2106.8	2262.07	1709.5	2134.31	1912.42
PTK7_int	PTK7	4587.36	4187.45	3056.43	2904.25	2281.54	3018.94	8103.35	4640.85	4111.61	2850.69	13351.5	2614.47	2237.64	4465.31	3912.56	3267.64	2629.51	3137.84	3110.14	2660.96	4330.88	3094.68	8609.15	4542.43	13351.5	5331.09	3186.45	5124.61	2404.75	4465.31	6088.61	1861.25	3656.04	2554	2195.3	2392.75	2426.65	3650.54	42758.1	3700.68
PTP4A1	PTP4A1	2872.64	2158.97	2124.81	2705.91	2079.53	2590.74	2534.1	2399.16	2219.56	2018.09	1967.72	1900.81	1918.08	2090.69	2363.96	2194.52	3777.43	2176.29	2055.07	2186.75	2262.8	1936.69	2021.22	3120.36	2421.11	2247.8	2621.81	2149.14	3120.36	2512.59	2587.95	1664.85	2446.7	1828.06	1684.3	1845.72	1999.61	2347.03	2302.99	2703.53
PTP4A2	PTP4A2	1782.92	1841.65	1965.65	1643.85	1850.81	2057.74	2223.05	3025.9	2576.88	1830.58	2082.36	1795.95	1819.76	1799.92	1871.49	1881.63	1744.05	1872.08	2317.47	2505.26	1892.85	1894.29	2246.07	2914.28	2732.68	1848.33	2455.76	2633.25	2125.99	2273.6	1979.83	2586.44	2000.25	1642.24	2179.53	2241.04	1823.21	1637.92	2273.6	2313.82
PTP4A3	PTP4A3	1593.51	1558.78	1311.99	1182.09	1571.38	1452.97	1665.92	1675.04	1513.4	1623.55	1532.83	1739.64	1524.79	1672.11	1570.71	1750.06	1540.4	1454.46	1872.57	1832.69	1607.96	1372.85	1450.49	1353.29	1585.81	1778.42	1602.12	1177.55	1450.49	1543.49	1668.16	1344.83	1614.65	1561.85	1421.12	1429.4	1592.96	1705.24	1926.58	1953.25
PTPN1	PTPN1	2666.75	4050.54	2446.7	2146.86	2249.03	2657.22	2644.79	2671.79	2513.38	2523.31	3033.43	2489.57	2079.53	2657.22	3174.66	3104.95	3234.5	3076.1	5586.4	2637.81	3244.6	1411.6	1378.95	1611.74	2501.53	2503.34	4136.84	2097.79	2497.53	2026.54	3154.71	1342.25	3418.82	2203.74	1696.33	1526.71	3471.85	2967.54	3124.43	3602.21
PTPN11	PTPN11	1584.22	1456.89	1974.35	1702.67	2019.45	1883.8	1772.94	1961.6	1554.12	1930.45	1714.44	1920.08	1876.24	1602.59	1818.78	1858.66	1728.66	1744.49	1820.75	2010.97	1567.49	1507.84	1710.04	1440.17	1620.02	1672.6	1938.34	1624.36	1718.45	1522.89	1676.14	1780.46	1771.8	1856.78	1607.96	1575.1	2211.94	2038.91	1709.5	1920.08
PTPN2	PTPN2	2608.11	2529.24	2248.41	2414.51	2068.38	2018.77	2917.46	3094.68	3216.75	2092.12	2393.87	1945.65	1990.28	3846.97	2875.65	2101.88	2691.75	3853.91	2280.35	2183.39	3315.38	1935.28	2199	3926.89	4187.45	2908.34	2609.82	4832.3	3650.54	2487.61	2259.74	2218.79	2199.68	2015.25	2423.19	2597.69	1978.88	2666.75	2494.88	2055.07
PTPN20A	PTPN20	5691.07	12384.5	6446.04	3325.38	6798.36	6115.05	4784.05	10554.8	3618.1	5203.77	3824.36	5765.66	6979.73	3291.96	4452.56	5163	5005.85	3578.28	10038.2	6088.61	4259.56	3805.86	3166.97	6181.71	4452.56	6649.77	4155.14	2941.22	3229.62	3161.76	6345.52	2618.86	3621.09	6043	3240.53	2885.34	7323.95	3696.88	3656.04	3571
PTPN22	PTPN22	1371.58	1707.61	1348.88	1532.19	1586.26	1436.84	1342.25	1451.95	1907.32	1400.29	1884.52	1558.31	1609.94	1215.35	1448.36	1432.56	1485.92	1524.79	1688.56	1286.41	1504.72	2312.25	2793.81	1717.8	1627.04	1245.19	1680.34	1652.58	1989.67	2483.14	1412.06	2963.4	1470.62	1315.28	2182.86	2626.47	1491.86	1251.99	1455	1462.53
PTPN4	PTPN4	1520.28	1571	1882.17	2452.99	1569.2	1851.89	1731.61	1696.33	1847.24	1970.19	1636.26	1595.2	1484.89	1891.46	1936.69	1544.32	1778.42	1696.69	1584.22	1348.88	1501.64	1519.32	1573.14	2220.46	1941.2	1724.26	1722.39	2023.83	2162.28	1550.76	1739.64	2337.16	1630.19	1573.14	1967.12	1813.84	1496.64	1675.59	1701.58	1594.58
PTPN6	PTPN6	3284.68	2925.08	3157.4	4673.29	2331.91	3341.18	4913.51	3098.29	3536.86	2869.34	3690.26	2335	2233.6	7258.06	3717.1	3090.64	3188.49	3303.44	4247.31	2449.85	3515.54	2945.62	3333.88	3987.01	3435.96	3440.75	3459.31	3891.45	3759.64	2283.71	3300.94	3541.81	3565.6	2342.69	3717.1	3303.44	2547.99	3840.43	4557.24	7679.11
PTRH1	PTRH1	10732.1	4111.61	3023.03	4197.89	2547.99	2923.26	3127.46	2602.62	3279.37	2653.51	3384.69	2529.24	2530.37	2906.98	3511.86	3581.95	3119.03	7527.12	3090.64	2570.72	3873.21	2830.47	2755.43	4282.35	3229.62	3201.59	3186.45	3188.49	3376.91	3294.44	3602.21	3112.29	3249.04	2471.12	3303.44	3074.34	2439.04	3349.68	3667.3	3793.09
PTTG1IP	PTTG1IP	1921.28	2277.73	2177.02	2579.54	2093.6	1738.14	1596.21	2211.03	1962.74	1747.2	1697.5	2517.09	2037.32	1611.17	1427.62	1532.83	2394.99	1556.66	1640.66	1967.12	1773.86	13351.5	7392.02	2423.19	1766.78	1555.69	1458.99	2353.35	2439.04	1442.28	1590.51	4706.84	1495.36	2154.84	2487.61	11719.9	1932.58	1522.89	1581.84	1592.4
PXK	PXK	3832.85	4939.26	4395.38	7027.35	3117.7	3980.94	3361.38	2565.26	4493.7	3234.5	4753.61	3739.81	3384.69	3130.5	4570.69	4282.35	4042.31	4913.51	4784.05	4753.61	3891.45	11207.5	11719.9	5245.55	3080.09	3840.43	3869.85	3281.25	9253.21	3832.85	4208.8	9903.56	4247.31	3602.21	8295.61	13761.4	3359.01	3876.56	4418.54	6446.04
PXN	PXN	20031.3	5065.14	5186.14	4179.61	3551.56	3860.66	3565.6	2902.88	3624.09	3640.53	4768.88	3581.95	3353.55	4155.14	5005.85	5082	4121.73	14292.4	4673.29	3056.43	4689.55	5065.14	10038.2	3201.59	4282.35	7209	4727.69	3050.54	4452.56	4989.15	4493.7	6327.46	4698.19	3597.16	8515.38	5140.57	3424.79	4111.61	5163	6411.48
PYCR1	PYCR1	4732.98	3254.4	6088.61	5065.14	14758.9	20031.3	7903.16	20031.3	9732.58	13351.5	12608	20031.3	14292.4	7323.95	3098.29	14292.4	13761.4	4226.51	5140.57	23433	6223.69	2539.51	2765.14	11417.4	13761.4	6446.04	3392.32	10554.8	2863.9	1900.19	2647.19	2708.16	2583.9	9142.11	4311.96	2941.22	8295.61	6363.57	4989.15	2429.69
PYGB	PYGB	1687.54	1528.83	1882.17	1792.22	1660.95	1855.09	2558.59	2406.68	1921.28	1889.46	2068.38	1691.03	1702.06	2112.18	2199	2065.61	1666.58	2124.81	2249.03	2029.16	1925.17	1512.21	1461.35	2203.74	3130.5	2241.69	2474.28	2586.44	1546.62	4237.48	2535.16	1493.67	2494.88	2158.34	1638.45	1522.25	1968.33	2247.8	2562.93	4237.48
PYGO2	PYGO2	2492.69	2084.69	2546.61	2379.24	1937.16	2743.59	2923.26	2165.62	2836.4	2878.25	4579.07	2135.28	1974.35	2101.88	3478.61	3056.43	2591.71	3152.45	3169.55	1873.06	1874.99	2069.78	2433.14	2073.4	2120.03	2059.78	2584.93	1969.49	3269.78	2079.53	2694.35	3047.36	2339.79	1721.35	2572.6	2666.75	2177.02	2437.54	2717.59	2686.78
RAB38	RAB38	3062.57	3895.68	2582.21	2265.72	2342.69	3023.03	2850.69	2732.68	1937.16	2455.76	2535.16	2455.76	2357.6	2664.54	2675.86	2988.46	2183.91	2821.63	3424.79	2702.35	3454.69	2737.69	2994.09	2400.59	2742.36	2448.04	2512.59	1986.86	2051.28	3056.43	12608	2065.61	2707.1	3014.07	2082.99	2136.25	7209	2207.75	12384.5	3511.86
RABEP1	RABEP1	9033.21	5863.4	3100.02	2936.5	2944.47	3397.3	3821.47	2988.46	4846.65	3933.07	4796.52	2914.28	2934.93	9436.58	4579.07	3798.65	6692.1	6284.64	6284.64	3294.44	3667.3	2584.93	2422.15	4958.55	4673.29	11719.9	12384.5	3148.56	3869.85	5765.66	15474.7	2461.51	5515.32	3478.61	16009.3	3551.56	3992.26	14292.4	3085.59	25247.6
RAC1	RAC1	2891.36	2517.09	3216.75	2784.2	2472.99	3056.43	3047.36	3050.54	2694.35	2702.35	3933.07	2425.87	2462.88	2517.09	3471.85	3216.75	2654.95	3415.04	2653.51	2459.59	2905.62	1838.46	1944.19	2069.78	2836.4	2704.71	4395.38	2416.85	2747.62	2834.94	3511.86	2774.84	4698.19	2281.54	2949.7	2767.57	2511.8	2717.59	2610.78	3941.62
RAC2	RAC2	816.312	670.737	670.737	670.737	670.737	816.312	670.737	1614.65	670.737	816.312	866.8	670.737	670.737	670.737	816.312	816.312	670.737	816.312	670.737	816.312	816.312	670.737	670.737	670.737	816.312	670.737	1116.99	816.312	816.312	866.8	866.8	670.737	915.3	670.737	670.737	670.737	816.312	816.312	670.737	670.737
RAD21	RAD21	1766.78	2139.43	1779.41	2878.25	1517.05	1743.43	1458.47	1393.65	1967.12	1328.39	1663.89	1523.33	1509.75	1546	1731.09	1437.9	1946.35	1790.04	1513.4	1239.16	1641.24	2758.61	2168.96	3376.91	1402.29	1750.6	1443.9	2084.69	1855.71	1548.31	1372.85	2842.47	1477.99	1579.58	2704.71	2998.46	1362.49	1600.65	1524.28	1544.7
RAD23A	RAD23A	1230.74	1786.31	1206.36	1160.96	1595.2	1471.41	1297.44	2383.85	1187.92	1645.99	1105.19	1060.36	1457.35	1515.8	1169.71	1065.41	1468.29	1370.53	3197.94	2092.12	1365.75	1244.49	1097.17	1237.46	1361.96	1451.95	2637.81	1596.21	7392.02	1133.17	1425.22	1093.66	1628.12	2469.11	1217.54	1004.49	8609.15	1494.06	1344.83	1327.68
RAD23B	RAD23B	1600.17	12025.1	1867.46	1178.55	2781.12	4732.98	5438.74	3090.64	3298.45	1799.92	4640.85	1469.78	2735.64	3974.45	2887.2	2043.75	1690.07	25247.6	12384.5	3233.03	1652.26	1432.06	1081.59	2702.35	2218.03	3471.85	4121.73	1589.53	12994.5	1493.67	2255.7	992.763	1676.76	1741.83	1558.31	1334.55	5691.07	1816.96	4892.32	1673.58
RAD51	RAD51	1608.29	1644.42	1847.24	1544.7	2156.38	1999.03	2194.52	1967.12	1719.35	2323.71	1718.9	2257.85	2189.91	1930.45	1757.57	2027.96	1886.4	1719.35	1794.79	2218.03	1778.42	1575.88	1590.51	1426.21	1918.08	2103.57	1802.34	1560.92	1799.92	1797.17	1847.24	1581.46	1860.21	2174.4	1571.76	1490.85	2142.26	1959.8	1987.35	1857.21
RAD51L1	RAD51B	1792.22	1651.95	2234.28	2595.56	2436.05	2344.49	2169.54	1911.74	2200.35	2328.06	1980.86	2541.71	2336.6	2036.9	2095.28	2142.95	2271.43	2088.88	2313.04	2381.74	1766.78	2077.53	2084.15	2077.53	1876.81	2097.28	2127.3	2295.03	2662.75	1790.72	2423.19	2830.47	1940.45	2313.82	2439.04	2633.25	2668.69	1936.69	2464.5	2338.31
RAD51L3	RAD51D	3415.04	3725.3	8295.61	5397.91	7392.02	6740.77	3557.91	4542.43	4796.52	7027.35	5498.84	7996.35	7124.01	3915.19	4061.57	8726.26	7392.02	3777.43	3832.85	7996.35	3846.97	5724.09	5765.66	3955.55	3885.78	4347.38	4298.8	4121.73	5818.64	3885.78	3478.61	9375.11	3869.85	7903.16	10038.2	7392.02	10554.8	4602.44	4095.64	4542.43
RAF1	RAF1	1805.31	1793.92	1978.88	2373.4	1781.95	1942.42	1905.49	1719.35	2047.91	1849.33	1939.06	1666.58	1804.17	2158.97	2023.83	1925.17	1889.46	2157.04	2230.76	1767.29	1724.26	1860.21	1948.21	2949.7	1688.05	1947.05	1936.69	2067.64	2084.15	1750.92	2185.47	2471.12	1913.1	1822.65	2088.88	1882.85	1664.42	1941.95	1610.61	2060.66
RAG1	RAG1	1324.41	1646.95	1374.88	1651.95	1559.68	1385.11	1492.35	1362.49	1609.26	1250.08	1546.62	1621.74	1517.05	1121.97	1298	1350.25	1447.1	1354.89	1695.84	1305.34	1495.36	2856.82	2639.9	1885.24	1475.47	1580.69	1406.89	1591.39	1470.62	1398.16	1419.03	2000.25	1429.4	1317.4	1761.2	2270.01	1510.71	1160.96	1250.08	1706.5
RAGE	AGER	1660.33	1545.72	1676.14	2051.28	1597.54	1617.35	1389.5	1526.71	1484.89	1497.46	1492.35	1614.65	1539.81	1739.64	1381.64	1691.03	1662.46	1581.08	1361.42	1604.11	1547.24	1503.58	1548.31	1655.59	1444.69	1511.72	1500.98	1635.4	1637.4	1623.12	1478.64	1450.98	1545.07	1652.58	1559.25	1559.68	1721.35	1756.37	1296.23	1346.78
RALBP1	RALBP1	3018.94	2865.17	2906.98	3704.47	2660.03	2747.62	3406.59	2533.04	3551.56	2673.76	2828.06	2684.79	2641.28	2896.01	3124.43	2452.99	2880.95	3376.91	2959.97	2179.53	2741.15	4796.52	3846.97	3066.01	2870.99	3518.95	3033.43	3418.82	3941.62	2788.76	4426.43	3453.45	3635.5	2614.47	3980.94	4168.86	2823.15	2739.94	3531.82	3416.93
RAN	RAN	2765.14	2434.66	2222.44	2227.71	1740.19	2109.91	3127.46	4311.96	3471.85	2038.91	2160.46	1918.94	1596.21	2165.62	2283.03	2551.45	1833.84	2145.68	2462.88	2519.26	2370.49	1640.09	1806.29	5203.77	5140.57	2151.99	2303.88	4925.26	1892.85	1642.24	16009.3	1540.99	2297.75	1346.14	1679.36	1935.98	2015.25	5397.91	3037.93	2327.31
RAP1GDS1	RAP1GDS1	2176.29	2880.95	2361.05	3098.29	1869.88	2136.25	4542.43	2451.95	2507.19	1878.91	2404.75	1872.57	1995.6	2425.87	2244.83	2070.39	2219.56	2460.55	3891.45	2761.21	2335	3320.15	4050.54	5724.09	2278.28	2097.28	2080.74	2880.95	4673.29	1934	2379.24	4570.69	2149.14	2062.53	3226.24	2704.71	1907.86	2584.93	2598.65	2926.9
RAPGEF4	RAPGEF4	2052.25	1914.67	2352.54	2021.89	1643.85	2128.11	2061.55	1898.16	1775.64	1769.99	2340.69	1535.51	1576.66	1883.8	2253.85	2024.46	1891.46	2457.94	2396.16	1782.44	2116.85	1749.51	1575.88	2450.9	2072.1	1847.24	2798.97	2043.26	2088.88	2190.91	2116.85	2173.26	2059.78	2399.16	1645.53	1609.26	1608.94	2537.25	2509.53	2357.6
RARA	RARA	2348.1	2339.79	2667.72	2697.2	2279.31	2608.11	2498.49	2266.31	2914.28	2277.73	3581.95	2158.97	2278.28	3007.25	3052.06	2551.45	2518.18	2988.46	2526.41	1987.84	2559.82	1903.61	1837.35	2312.25	3161.76	2815.1	2816.66	2647.19	2915.87	2968.72	3488.51	2537.25	2994.09	2401.47	2589.76	2053.46	2138.84	2839.55	2675.86	2762.55
RARB	RARB	2694.35	3100.02	2846.74	3108	2638.86	2878.25	2746.22	2523.31	3289.47	2532.27	3343.66	2742.36	2666.75	2639.9	2974.38	2803.43	2642.65	2572.6	2976.72	2336.6	2920.04	3289.47	4020.82	3015.03	3605.82	2681.95	3066.01	2972.04	3296.44	3076.1	3007.25	4282.35	3055	2501.53	3749.38	4322.5	2517.09	2312.25	3267.64	3262.99
RB1	RB1	1754.69	1377.17	1465.17	1734.39	1453.53	1797.88	1623.12	1535.97	1927.86	1488.22	1444.69	1463.1	1440.17	1628.12	1667.11	1497.05	1530.03	1633.3	1430.02	1463.1	1445.53	1575.1	1607.96	2061.55	1265.96	1451.95	1449.95	1543.49	1740.74	1527.7	1564.08	1630.19	1485.41	1504.72	1553.29	1607.96	1396.09	1728.06	1485.41	1505.55
RBKS	RBKS	2229.18	2462.19	2673.76	1893.57	3454.69	2671.79	6181.71	9637.7	8726.26	3656.04	2038.91	4111.61	3329.32	4989.15	2013.74	2436.05	3017.46	2283.71	2546.61	4452.56	3397.3	1691.91	2283.03	7465.04	11417.4	2452.99	2584.93	8370.2	1425.64	1534.6	2345.22	1374.26	2097.79	3343.66	2968.72	1805.84	2317.47	2154.84	5470.98	1621.33
RBM28	RBM28	1356.83	1581.08	1594.89	2394.99	1425.22	1236.71	1387.77	1176.26	1647.44	1221.64	1287.26	1438.9	1285.56	1409.33	1309.25	1250.08	1371.05	1342.99	1265.96	949	1256.65	2457.94	2270.01	2289.25	1292.3	1322.03	1223.64	1694.33	1775.64	1167.17	1165.09	2390.72	1203.6	1235.96	1801.03	1981.72	1282.09	1265.96	1282.09	1226.11
RBM46	RBM46	4989.15	23433	3717.1	2591.71	4111.61	6598.77	2984.5	4259.56	2262.07	6247.89	8609.15	4813.69	4020.82	12994.5	5691.07	5298.17	21510.8	4298.8	28924	4722.4	6740.77	1872.57	2863.9	2765.14	3545.47	3112.29	4654.96	2605.95	2377.46	8103.35	3478.61	4832.3	7823.5	5498.84	2070.39	1816.96	3308.31	4681.42	6013.46	8515.38
RBM6	RBM6	2500.49	2582.88	2060.66	2525.25	1855.09	2026.54	2068.38	1828.06	2061.55	2218.03	2332.71	1707.06	1884.52	2171.65	2397.32	2433.14	2228.34	2389.81	2065.61	1668.67	2158.97	2197.35	2145.68	2689.49	1832.07	2131.79	1933.53	2078.53	2185.47	2118.76	2143.64	1959.8	2052.25	1832.07	2157.04	1779.41	1696.33	6327.46	6043	2011.91
RBM7	RBM7	1714.81	1767.8	1592.4	1847.24	1877.38	1681.56	1695.35	1643.28	1767.8	1704.15	1764.17	1806.29	1878.91	1467.2	1615.88	1608.94	1661.58	1541.54	1673.58	1672.6	1694.33	2157.7	2225.34	1683.3	1716.74	1708.15	1792.22	1487.09	1561.39	1970.19	1787.78	2322.91	1659.34	1640.09	1855.09	2068.38	1820.25	1445.53	1265.96	1677.93
RBMS1	RBMS1	1944.19	2016.59	2598.65	1524.79	3094.68	2297.23	2726.54	2735.64	2018.09	2726.54	1819.76	3277.49	3399.45	2767.57	2639.9	2331.91	2905.62	2389.81	2105.95	2529.24	2027.25	1568.05	1494.44	1626.26	2632.34	2128.11	6692.1	2694.35	2331.91	1781.95	2084.69	1432.06	2175.34	2869.34	1741.83	1456.42	3766.5	7124.01	1842.23	1801.03
RBPJ	RBPJ	7903.16	51946.7	23433	25247.6	15474.7	5552.4	42758.1	42758.1	20031.3	42758.1	42758.1	4579.07	13761.4	8609.15	42758.1	21510.8	42758.1	21510.8	51946.7	3249.04	16728.1	2968.72	42758.1	51946.7	51946.7	28924	34554.6	34554.6	51946.7	3869.85	23433	9033.21	2452.99	6692.1	1335.88	1816.96	16009.3	42758.1	51946.7	42758.1
RCAN1	RCAN1	2976.72	2959.97	4380.77	3766.5	3755.76	3578.28	3216.75	2664.54	3759.64	3565.6	4426.43	3650.54	3717.1	3229.62	3755.76	3650.54	3635.5	3329.32	3296.44	3696.88	3000.75	3557.91	4226.51	3315.38	2801.81	3860.66	3777.43	3045.63	4020.82	9498.05	3805.86	6284.64	4075.1	3635.5	6013.46	5724.09	4452.56	2972.04	2801.81	3777.43
RCC2	RCC2	2056.06	1929.65	1623.97	1421.12	1575.49	1544.7	1759.1	1608.62	1717.15	1750.06	1802.34	1791.58	1619.59	1615.08	1905.49	1712.41	1773.38	1807.99	1759.89	1565.15	1937.62	2100.3	2340.69	1899.58	2052.25	1576.27	1587.76	1276.67	1331.72	1761.91	1645.53	1402.29	1844.39	1772.5	1499.54	1571.38	1569.81	1709.5	1691.03	1626.26
RDBP	NELFE	6979.73	3531.82	3094.68	3409.6	4706.84	5960.9	2959.97	2487.61	2938.07	2880.95	3832.85	2902.88	4602.44	2976.72	5288.09	3983.97	3338.7	3941.62	2972.04	2861.14	3853.91	2448.04	2714.36	2844.07	2714.36	3399.45	3053.57	2650.35	3781.56	3141.66	4150.86	2375.32	5288.09	3130.5	7903.16	2793.81	2771.71	3948.61	3735.59	3485.42
REG3A	REG3A	2880.95	3455.93	2069.07	1755.72	2196.32	1953.25	2092.86	1910.33	1798.79	2388.89	2535.16	2423.19	2552.53	2259.74	2381.74	2629.51	2509.53	2608.11	2141.05	2104.96	2824.13	2653.51	3062.57	2230.76	2509.53	2190.91	2160.46	1753.84	1901.51	4971.89	2106.8	2005.19	2829.27	2650.35	2160.46	3043.9	2460.55	2497.53	1967.12	2185.47
RERG	RERG	2186.75	2731.78	2480.11	3087.36	2133.28	2071	2503.34	2434.66	2659.1	2156.38	2581.55	2243.59	2121.53	1978.88	2250.55	2167.43	2137.26	2431.1	2570.72	1978.88	2239.84	3731.38	3955.55	2986.48	2337.16	2340.69	2476.62	2527.57	2562.93	2383.85	2458.76	3298.45	2436.05	2121.53	3072.57	3696.88	2099.66	1878.91	2056.06	2642.65
RET	RET	1060.36	1202.85	1121.97	1044.45	1217.54	1107.21	1278.25	1115.22	1269.51	1208.31	1186.92	1285.56	1384.38	1202.85	1060.36	1188.91	1139.9	1207.34	1534.6	1213.04	1109.22	1480.01	1342.25	1282.09	1300.81	1320.69	1277.46	1105.19	1242.47	1375.49	1316.75	1765.58	1164.1	1365.75	1377.17	1671.01	1261.96	1158.84	1356.83	1412.51
RET_ext	RET	1886.4	2481.06	1821.25	2199.68	2015.25	1471.41	1822.65	1693.79	1744.05	1797.17	1736.26	2097.28	2020.55	1570.71	1592.96	1760.54	1917.22	1683.8	1932.1	2084.69	1984.61	3172.12	3201.59	1777.17	1869.16	1769.99	1705.59	1976.06	2154.84	2243.59	1907.86	2100.3	1954.95	2246.07	2190.91	2550.38	2151.99	1554.69	1789.36	1816.96
RET_int	RET	2861.14	2934.93	2555.04	2694.35	2243.59	2188	2394.99	1985.38	2284.39	2164.2	2872.64	2547.99	2285.95	2243.59	2709.21	2368.12	2484.99	2554	2529.24	2131.79	2678.65	2994.09	2931.4	2364.91	2433.14	2479.15	2489.57	2191.9	2942.85	3169.55	2897.39	2345.96	3074.34	2355.53	2684.79	2984.5	2132.53	2558.59	2702.35	2850.69
REXO4	REXO4	1436.84	1353.29	1494.44	1564.08	1370.53	1546.62	1726.61	1484.89	1331.26	1530.52	1358.96	1422.51	1325.78	1394.75	1522.25	1600.65	1461.95	1528.26	1575.1	1291.66	1303.75	1464.04	1565.96	1367.17	1502.45	1359.56	1402.29	1610.61	1451.95	1234.03	1494.44	1608.94	1510.71	1264.21	1655.04	1494.44	1473.11	1741.28	1815.4	1679.36
RFK	RFK	7767.44	3060.19	2172.46	2225.34	1758.12	2036.9	2459.59	2872.64	2408.84	2068.38	2784.2	1915.2	1705.59	2326.55	2591.71	2514.91	2331.91	4247.31	2533.04	2318.36	3240.53	2253.85	2183.91	2747.62	3098.29	2116.85	2265.72	2968.72	2137.26	2497.53	2281.54	1905.49	2381.74	2270.01	2139.43	1839.03	1932.58	2629.51	2872.64	2562.93
RFX3	RFX3	2825.11	2390.72	3594.19	3231.32	3557.91	3471.85	2707.1	2476.62	2633.25	3431.43	3030.53	3717.1	3710.47	3353.55	2666.75	3406.59	5219.11	3058.31	3023.03	3661.81	3254.4	2660.96	2718.43	2826.59	2126.64	3832.85	2668.69	2801.81	3624.09	2302.99	3076.1	2891.36	2659.1	3690.26	3415.04	2620.34	3690.26	3415.04	4020.82	2896.01
RG9MTD1	TRMT10C	1816.96	1957.59	1606.67	1599.17	1720.39	1240.91	1857.21	1571.76	1556.66	1694.33	1723.49	1816.96	1739.1	1537.61	1745.53	1556.66	1644.42	1547.24	1717.8	1587.04	2021.22	2409.63	2157.7	1679.36	1954.95	1835.14	1897.45	1627.49	1676.14	2067.64	1941.95	1606.22	1906.78	1698.78	1589.53	1723.49	1699.33	1537.03	1583.72	1920.08
RGS5	RGS5	2908.34	3356.28	2546.61	2171.65	2968.72	6847.46	2408.84	3399.45	2312.25	3108	3578.28	3766.5	3098.29	2744.81	2480.11	2786.62	3446	2475.45	2988.46	3527.25	4042.31	2151.99	2009.15	2514.91	2638.86	6115.05	2796.72	2253.85	2318.36	2872.64	2654.95	2249.03	2642.65	3267.64	2075.46	2349.88	2408.84	2725.43	6847.46	2409.63
RHOA	RHOA	2366.78	2120.03	2523.31	1914.14	2293.74	2580.54	2328.06	3188.49	1929.65	2484.06	2825.11	2296.71	2136.25	2387.9	3201.59	2709.21	2459.59	2908.34	2473.63	2753.38	2551.45	1451.47	1517.05	1628.12	2392.75	2170.12	3759.64	1777.8	1844.39	1832.69	2608.97	1641.24	2861.14	2049.76	1766.78	1560.92	2469.11	2686.78	2727.66	3090.64
RHOB	RHOB	2107.65	2325.06	3449.72	2158.97	4276.16	3731.38	1940.45	3717.1	2188	4237.48	2609.82	4410.66	4226.51	2197.35	2547.99	3399.45	3683.3	2511.8	2574.55	4706.84	2537.25	2774.84	2450.9	2308.18	2249.79	2271.43	2591.71	2603.35	2260.91	1972.12	2027.96	2633.25	2274.4	3955.55	2929.15	2541.71	4579.07	2153.43	2758.61	2693.05
RHOH	RHOH	3271.93	2870.99	3840.43	2917.46	3515.54	3626.3	2894.62	2547.99	2777.97	3359.01	3696.88	3531.82	3565.6	3298.45	3952.08	4231.99	3435.96	4629.44	2702.35	3853.91	3435.96	1753.84	1763.67	2123.47	2499.45	3284.68	3392.32	2618.86	3161.76	5065.14	4452.56	2158.97	3818.57	3667.3	2351.72	2002.29	3240.53	3846.97	3231.32	3365.65
RHOT2	RHOT2	1594.58	1415.17	1771.1	1646.95	1772.5	1677.39	1911.74	2418.43	1611.74	1925.17	1555.69	1697.06	1638.86	4509.44	1889.46	1629.84	1755.72	1710.04	1355.53	1712.92	1489.5	1287.26	1442.28	1319.26	1513.4	1608.94	1826.29	1568.05	1622.16	1609.26	1735.67	1409.84	1716.34	1716.34	1457.91	1483.42	1726.02	1786.31	1785.56	1431.35
RHOXF2	RHOXF2	9253.21	2223.66	3846.97	2433.14	4452.56	3181.3	2399.16	2231.51	2626.47	3650.54	3664.56	3955.55	4218.44	2572.6	2747.62	2920.04	3289.47	1984.61	2492.69	4654.96	51946.7	2549.18	2861.14	1651.95	8191.65	2322.1	3089	2586.44	2629.51	2949.7	2507.19	3602.21	2343.59	3987.01	3793.09	3141.66	4958.55	2541.71	3597.16	4846.65
RING1	RING1	1727.46	1691.91	2080.74	1881.09	2694.35	2120.03	1874.99	2176.29	2205.82	2263.53	2140.24	2603.35	2637.81	1702.06	1933.05	1922.6	2159.72	1701.58	2112.78	2225.34	2257.85	2268.03	1992.51	1724.84	1797.88	1851.21	2095.28	2187.38	2118.76	1905.03	1869.16	3229.62	1822.65	2262.07	2647.19	2938.07	2608.97	1678.47	1467.8	2229.18
RIOK2	RIOK2	1918.94	2415.68	2066.9	2038.33	2597.69	2148.26	2159.72	1845.72	2570.72	2185.47	2352.54	2313.82	2542.56	1870.39	2117.81	2230.76	1928.24	1928.24	2791.76	2097.28	1947.05	2636.82	3117.7	2051.28	2040.16	2071	2195.3	1993.89	2087.28	2460.55	2080.74	3941.62	2079.53	2221.35	2830.47	3150.19	2717.59	1900.81	2491.13	2698.43
RIOK3	RIOK3	1076.89	1259.76	1389.5	1237.46	1546	1327.68	1172.33	1269.51	1501.64	1417.28	1051.95	1458.47	1425.64	1405.01	1155.04	1414.08	1255.05	1099.1	1450.49	1816.96	1168.44	2460.55	1848.33	1506.04	1243.48	1235.96	1126.08	1323.91	1449.41	1188.91	1250.08	1539.81	1135.03	1518.86	1400.84	1289.3	1608.94	1253.56	1174.96	1659.34
RIPK1	RIPK1	1799.92	1896.74	2099.03	1455.54	2801.81	1779.41	1579.12	1839.03	1697.94	2418.43	1890.82	2635.84	2823.15	1502.45	1726.02	1884.52	2197.35	1696.69	2116.85	2976.72	2062.53	1915.72	2042.76	1472.65	2003.76	1915.72	1861.25	1500.33	1689.08	2856.82	1917.22	1959.8	1774.99	2576.88	1922.6	1748.36	3793.09	1587.76	1805.84	2018.77
RIPK2	RIPK2	1647.44	1696.33	1811.9	1618.04	1906.78	1965.01	2075.46	1902.21	2141.05	1983.85	2137.26	1936.69	2146.27	1990.87	1983.21	1996.83	1825.76	1804.78	2239.84	1848.33	1582.72	1610.61	1437.37	1560.92	1839.71	2333.5	2047.01	1832.69	2487.61	1939.06	2497.53	2708.16	2021.89	1848.33	2282.28	2449.85	2271.43	1820.25	3043.9	1785.56
RIPK3	RIPK3	1665.92	1512.21	2472.99	1904.09	3725.3	2294.38	1746.12	1936.69	1577.19	2609.82	1459.5	2788.76	3591.21	1874.53	1508.81	2049.76	2313.82	1806.75	2064.44	3624.09	1547.24	1732.95	1626.6	1694.33	1604.11	1565.15	1558.31	2750.26	1937.16	1446.36	1611.17	1593.51	1457.35	2949.7	1722.39	1419.6	3968.96	1766.78	2179.53	1769.99
RNASEL	RNASEL	2290.22	3172.12	2319.78	3060.19	2052.25	2483.14	2295.03	1949.4	2335	2023.83	2317.47	2293.74	2134.31	1773.86	2216.35	2073.4	2066.9	1990.28	3037.93	1830.58	2445.36	5219.11	5005.85	2717.59	2313.04	2818.22	2319.78	2207.75	2609.82	7124.01	2439.04	3811.54	2319.78	2328.06	3033.43	3581.95	2313.82	2239.84	2366.78	2670.24
RNF38	RNF38	1242.47	1624.74	1284.64	1314.29	1629.5	1450.49	1139.9	1398.96	1754.69	1437.9	1672.11	1530.52	1623.97	1126.08	1406.17	1435.66	1394.2	1311.99	1581.46	1507.38	1407.6	2048.81	2214.45	1527.7	1520.28	1245.19	1567.49	1397.06	1934.64	2021.89	1273.39	2636.82	1417.86	1343.72	2048.81	2279.31	1674.55	1129.81	1255.05	1534.6
RNF40	RNF40	2204.78	1895.38	1517.05	1787.78	1310.7	1702.06	1631.35	1356.83	1489.92	1427.62	1483.42	1415.17	1493.67	1727.46	1570.71	1845.27	1398.16	1662.91	1456.42	1376.54	1738.56	1874.08	1599.69	1736.26	1302.4	1562.35	1303.08	1734.03	1739.64	1863.47	1593.51	1758.12	1436.45	1559.25	1371.58	1669.75	1287.94	1697.5	1478.64	1346.78
RNF6	RNF6	1358.96	1609.26	1141.1	1280.11	1458.47	1274.1	1332.19	1306.86	1493.67	1344.28	1569.81	1433.06	1514.66	1105.19	1303.08	1217.54	1379.78	1287.26	1721.35	1422.51	1456.42	1831.01	1903.61	1463.57	1578.66	1460.75	1530.52	1167.17	1352.84	1695.35	1490.85	1959.8	1384.38	1191.71	1593.51	1926.58	1545.44	1260.86	1253.56	1606.67
RNF7	RNF7	5245.55	5268.95	7323.95	5186.14	9142.11	9903.56	3853.91	7258.06	4159.41	8726.26	5397.91	9498.05	8370.2	4143.71	4867.99	10354.8	7996.35	6223.69	5024.12	10211.8	5665.09	3793.09	3717.1	3018.94	3594.19	4640.85	4867.99	3609.43	4237.48	6028.23	4784.05	4078.74	4298.8	7323.95	5163	4291.31	5438.74	5438.74	4528.25	6043
RNGTT	RNGTT	1934.64	1874.08	1927.86	2371.53	1735.67	2015.25	1852.56	1778.42	1968.33	1785.94	2027.96	1766.78	1622.64	2035.08	2127.3	2121.53	1935.98	2120.03	1889.46	1639.28	1823.21	1799.36	1879.85	2151.99	1764.17	1968.33	1904.09	2053.46	2090.69	1765.58	1842.81	1879.85	1902.21	1801.03	1867.46	1714.81	1661.58	2061.55	2031.91	1750.92
ROPN1	ROPN1	3628.51	2855.47	4479.01	2437.54	8103.35	6247.89	2402.35	6649.77	2225.34	6847.46	2889.28	8609.15	8295.61	4784.05	2508.36	5892.82	7209	2963.4	2383.85	8295.61	3955.55	4579.07	3508.19	2833.49	2954.47	2647.19	2311.2	2812	2833.49	1637.4	2297.75	2647.19	2278.28	5818.64	2854.12	3010.26	3605.82	3571	2654.95	2570.72
[truncated: 429 more rows]

## Sheet: Table4
Supplementary Table 4. Normalized RFU (Relative Fluorescence) for significant protein autoantibodies found to be increased in serum samples of patients with oral squamous cell carcinoma (case) and volunteers (control) and p-value <= 0.05
[truncated: 26 more rows]
[truncated: 17 more columns]

[truncated: 1 more sheets: Table5]
